# Supplementary material for: Proximity-dependent Mapping of the Androgen Receptor Identifies Kruppel-like Factor 4 as a Functional Partner
Source: Mol Cell Proteomics. 2021 Feb 26;20:100064. doi: 10.1016/j.mcpro.2021.100064 (PMC8050775; doi:10.1016/j.mcpro.2021.100064)
Supplement: Supplemental Table S1 [file mmc2.xlsx]

## Sheet: Values - SAINT analysis
Accession Number	Gene name	Unstimulated							DHT 24h							DHT 72h								CTRL: Maximum spectral counts value from (Flag-BirA* (+) biotin OR Flag-BirA* (-) biotin OR Flag-BirA*-AR (-) biotin)
		n=1		n=2		n=3		SAINT Score	n=1		n=2		n=3		SAINT Score	n=1		n=2		n=3		SAINT Score		AR: Spectral counts from Flag-BirA*-AR (+) biotin
		CTRL	AR	CTRL	AR	CTRL	AR		CTRL	AR	CTRL	AR	CTRL	AR		CTRL	AR	CTRL	AR	CTRL	AR			Bold: known AR partner (cf. Figure 2)
O96019	ACTL6A	4	16	3	6	6	15	0.63	5	21	3	12	4	19	0.92	2	41	1	36	3	36	1
Q08117	AES	0	2	1	3	1	3	0.24	1	10	1	10	0	8	1	1	5	0	5	0	6	1
Q9UHB7	AFF4	0	2	0	4	0	6	0.94	0	4	0	2	1	3	0.88	2	7	0	2	0	1	0.47
Q5TGY3	AHDC1	0	2	0	2	0	5	0.88	0	16	0	23	0	20	1	0	16	0	21	0	26	1
Q9NQW6	ANLN	0	1	0	4	0	4	0.66	0	11	1	12	0	10	1	1	4	1	1	0	0	0.29
P10275	AR	8	26	19	41	7	45	1	7	55	5	86	8	112	1	1	89	0	92	0	94	1
O14497	ARID1A	1	22	3	30	2	25	1	4	38	0	53	0	45	1	0	59	1	66	2	86	1
Q8NFD5	ARID1B	0	16	0	19	0	14	1	0	25	0	34	0	40	1	0	44	1	28	0	45	1
Q8IVW6	ARID3B	0	0	0	0	0	0		0	2	0	5	0	2	0.97	0	2	0	3	0	1	0.65
Q14865	ARID5B	0	0	0	0	0	0		0	8	0	2	0	7	0.98	0	1	0	1	0	2	0.32
Q9UBL3	ASH2L	0	1	2	2	0	5	0.26	1	9	0	8	1	6	1	0	7	0	10	2	8	0.98
B8ZZU6	ATF2	0	0	0	0	0	0		0	2	0	2	0	2	0.95	0	2	0	3	0	4	0.98
P54259	ATN1	0	0	0	0	0	0		0	3	0	3	0	2	0.98	0	0	0	0	0	0
P54253	ATXN1	0	1	0	1	0	0	0	0	4	0	9	0	8	1	0	0	0	3	0	4	0.66
P0C7T5	ATXN1L	0	0	0	0	0	0		0	3	0	2	0	5	0.98	0	0	0	0	0	0
Q92560	BAP1	0	4	0	2	0	2	0.88	0	10	0	6	0	4	1	0	4	1	4	0	3	0.98
Q05GC8	BCAR2	0	0	0	1	0	1	0	0	4	0	4	0	6	1	0	2	0	1	0	2	0.64
P41182	BCL6	0	0	0	0	0	0		0	6	0	6	0	6	1	0	5	0	6	0	3	1
Q4VC05	BCL7A	0	2	0	3	2	2	0.19	0	3	1	3	1	6	0.75	1	10	0	8	0	10	1
Q9BQE9	BCL7B	0	0	0	0	0	0		0	0	0	0	0	0		0	7	0	5	0	6	1
Q8WUZ0	BCL7C	1	4	2	4	3	5	0.04	2	6	1	6	3	7	0.61	3	21	3	16	3	18	1
O00512	BCL9	0	0	0	1	0	1	0	0	16	0	14	0	16	1	0	16	0	14	0	14	1
Q86UU0	BCL9L	0	6	3	11	1	6	0.65	2	25	1	38	0	38	1	0	43	0	50	0	52	1
Q6W2J9	BCOR	0	0	0	0	0	0		0	14	0	20	0	24	1	0	15	0	10	0	7	1
O60885	BRD4	0	2	0	11	0	6	0.94	0	18	2	21	0	20	1	0	14	1	12	0	17	1
Q9NPI1	BRD7	1	1	0	0	0	1	0	1	1	0	0	1	0	0	0	2	0	3	0	6	0.98
Q9H0E9	BRD8	0	5	1	5	1	3	0.67	0	9	0	5	1	3	0.98	0	2	0	3	0	1	0.65
H0YCF7	BRMS1	0	2	0	0	0	1	0.27	0	2	0	2	0	3	0.96	0	2	0	2	0	1	0.64
Q6PH81	C16orf87	0	0	0	0	0	0		0	5	0	4	0	6	1	0	1	0	0	0	0	0
Q86V15	CASZ1	0	0	0	0	0	0		0	5	0	2	0	1	0.65	0	7	0	6	0	9	1
P45973	CBX5	24	3	3	3	2	1	0	5	7	2	12	1	9	0.65	0	4	0	4	0	6	1
O75909	CCNK	0	0	0	0	0	1	0	0	1	0	2	0	0	0.32	0	4	1	4	1	7	0.92
O60563	CCNT1	0	5	0	9	1	9	1	2	8	1	12	1	8	0.99	1	6	0	5	1	7	0.98
Q6P1J9	CDC73	0	1	0	4	0	2	0.61	0	3	0	3	0	4	0.99	4	12	0	4	0	2	0.52
Q69YH5	CDCA2	0	0	0	0	0	0		0	3	0	4	0	6	1	0	2	0	2	0	0	0.64
P49336	CDK8	0	2	1	5	1	2	0.36	1	8	0	8	0	6	1	0	9	0	6	0	6	1
Q96JM3	CHAMP1	0	0	0	2	0	3	0.6	0	2	0	4	0	6	0.98	0	2	0	2	1	2	0.72
Q12873	CHD3	0	0	0	14	0	0	0.33	0	12	0	16	0	0	0.67	0	21	6	19	1	22	0.98
A0A0C4DGG9	CHD4	3	45	30	58	36	60	0	38	83	17	68	22	59	0.04	25	103	33	96	35	101	1
Q9P2D1	CHD7	0	0	0	5	0	2	0.61	0	14	0	13	0	16	1	0	18	0	17	1	13	1
Q9HCK8	CHD8	0	1	0	0	0	0	0	0	0	0	3	0	5	0.66	0	6	0	3	0	4	1
J3QK89	CHERP	0	9	4	10	6	11	0.15	6	12	4	15	2	15	0.92	2	11	2	8	2	9	0.97
I3L2J0	CIC	0	1	1	2	0	1	0.12	0	6	0	5	0	7	1	0	3	0	5	0	9	1
E9PL17	CLP1	0	2	1	1	0	1	0.12	0	4	0	2	0	2	0.97	0	3	0	4	0	2	0.98
O95639	CPSF4	1	7	2	4	4	5	0.09	1	5	0	7	3	3	0.57	0	5	0	7	2	6	0.94
Q16630	CPSF6	0	6	1	11	2	12	0.95	2	12	2	13	2	15	1	3	8	3	11	2	14	0.88
Q8N684	CPSF7	1	11	5	11	4	11	0.61	5	14	5	14	5	10	0.42	2	15	4	15	2	17	1
P16220	CREB1	0	0	0	2	1	2	0.24	1	2	1	2	1	2	0.14	0	2	0	3	0	5	0.98
Q92793	CREBBP	0	0	0	0	0	0		0	4	0	6	0	7	1	0	2	0	3	0	3	0.98
E7EU96	CSNK2A1	0	4	3	2	1	2	0.06	4	8	2	6	2	3	0.24	0	7	2	5	1	6	0.94
Q5SRQ6	CSNK2B	0	5	1	4	0	3	0.94	0	8	1	3	1	2	0.66	0	6	1	3	1	3	0.78
Q6PD62	CTR9	0	8	0	4	0	2	0.94	0	3	1	4	0	2	0.88	0	5	0	0	0	1	0.33
P39880	CUX1	0	0	0	0	0	0		0	2	0	1	0	6	0.65	0	6	0	6	0	7	1
Q86XP3	DDX42	0	4	2	17	4	15	0.67	2	16	3	18	1	11	1	8	12	8	9	8	14	0
Q9NPF5	DMAP1	1	12	3	8	2	5	0.6	4	15	1	11	1	9	0.97	3	19	6	10	5	8	0.35
Q9H147	DNTTIP1	0	4	1	2	1	2	0.28	1	15	0	10	1	13	1	0	11	0	10	0	17	1
Q92782	DPF1	0	2	0	1	0	0	0.27	0	3	0	4	0	2	0.98	0	3	0	2	0	2	0.97
Q92785	DPF2	2	31	8	25	12	30	0.7	7	34	4	40	9	35	1	3	29	4	29	9	38	1
Q9C005	DPY30	2	4	1	2	2	6	0.17	0	5	2	6	3	5	0.53	0	4	0	2	1	4	0.9
A0A0G2JIS2	EHMT2	0	3	0	2	0	1	0.6	2	7	0	3	0	4	0.78	0	5	0	4	1	5	1
Q15723	ELF2	0	0	0	2	1	3	0.39	0	5	0	8	0	8	1	0	0	0	0	0	1	0
A0A1C7CYX1	ELMSAN1	1	3	1	6	1	5	0.53	2	21	1	24	1	23	1	1	43	0	45	0	54	1
Q7Z589	EMSY	2	14	3	15	5	15	0.99	5	21	5	27	3	20	1	4	18	3	14	3	16	1
Q96L91	EP400	1	5	3	7	2	7	0.34	2	13	0	13	1	10	1	1	11	1	7	3	10	0.97
Q9H2F5	EPC1	0	6	0	4	1	2	0.78	1	7	0	3	1	6	0.87	0	2	0	3	0	2	0.97
P41162	ETV3	0	0	0	0	0	0		0	4	0	3	0	3	0.99	0	1	0	0	0	0	0
Q01780	EXOSC10	0	2	0	1	0	0	0.27	0	0	0	0	0	3	0.33	0	6	0	3	0	2	0.98
J3KNZ9	FBRS	0	1	0	1	0	1	0	0	2	0	3	0	2	0.96	0	1	0	1	0	2	0.32
P15408	FOSL2	0	0	0	0	0	0		0	4	0	4	0	3	1	0	1	0	1	0	1	0
P55317	FOXA1	0	1	2	5	2	3	0.19	2	10	1	10	2	11	1	0	3	1	5	0	4	0.98
P85037	FOXK1	1	1	5	2	9	3	0	5	6	7	7	8	7	0	0	6	1	3	0	3	0.97
Q9H334	FOXP1	0	0	0	0	0	0		0	3	0	3	0	3	0.99	0	0	0	0	0	2	0.32
B7ZBM3	FOXP4	0	0	0	0	0	0		0	2	0	3	0	2	0.96	0	3	0	2	0	0	0.65
Q8WUU5	GATAD1	0	1	0	5	1	3	0.61	0	4	0	7	1	5	1	1	6	1	5	3	7	0.74
Q13227	GPS2	0	2	0	1	0	1	0.27	0	4	0	6	0	6	1	0	3	0	2	0	3	0.98
Q9NZI5	GRHL1	0	0	0	0	0	0		0	6	0	9	0	6	1	0	7	0	5	0	7	1
Q6ISB3	GRHL2	0	0	1	4	1	0	0.2	0	11	0	8	0	7	1	0	9	0	14	0	17	1
Q14687	GSE1	1	8	0	11	0	12	1	1	49	0	34	0	48	1	0	35	1	25	0	30	1
Q9UKN8	GTF3C4	0	0	0	0	0	0		0	0	0	0	0	1	0	0	3	0	3	0	3	0.99
A6NEM2	HCFC1	4	23	16	35	18	32	0	14	27	12	43	17	29	0.33	6	31	11	36	12	35	1
O15379	HDAC3	0	5	0	8	1	11	1	0	13	0	19	2	10	1	0	10	0	11	0	9	1
O94992	HEXIM1	0	5	1	3	1	7	0.72	0	8	1	5	0	6	1	0	3	0	1	0	3	0.66
P54198	HIRA	0	0	0	0	0	0		0	1	0	0	0	0	0	0	2	0	3	0	2	0.97
F5H212	HIVEP1	0	6	0	9	0	10	1	0	17	0	16	0	16	1	0	16	0	9	1	5	1
Q9P0W2	HMG20B	0	2	0	0	0	4	0.61	0	11	0	3	0	17	1	0	8	0	0	0	2	0.65
Q13123	IK	0	3	2	3	4	4	0.01	9	7	2	4	3	2	0	0	2	0	3	0	2	0.97
Q9UK53	ING1	0	0	0	0	1	0	0	0	2	0	2	0	2	0.95	0	2	0	0	0	1	0.32
Q9H160	ING2	0	1	0	0	0	2	0.27	1	2	0	1	0	0	0.23	0	2	0	3	0	3	0.98
Q96CB8	INTS12	0	2	6	4	7	4	0	6	5	6	6	4	5	0	0	5	0	4	0	3	1
Q9NVM9	INTS13	0	0	1	1	0	0	0	0	3	0	1	0	0	0.33	0	4	0	3	0	2	0.98
Q96HW7	INTS4	0	0	2	0	1	1	0	1	2	3	2	1	2	0.02	0	4	0	4	1	5	1
Q7Z5L9	IRF2BP2	0	2	0	13	1	9	0.78	0	7	0	12	0	11	1	0	6	0	3	0	6	1
Q15652	JMJD1C	1	12	2	25	2	25	1	4	30	1	41	0	43	1	0	30	0	24	1	42	1
P05412	JUN	0	0	0	1	0	0	0	0	4	0	4	0	6	1	0	1	0	2	0	5	0.65
Q9P2N6	KANSL3	0	2	1	3	0	2	0.51	0	4	0	2	0	2	0.97	0	1	0	3	0	3	0.66
O60341	KDM1A	1	17	5	13	4	15	0.97	11	38	6	51	7	26	1	2	39	9	51	10	59	1
Q8NHM5	KDM2B	0	0	0	0	0	0		0	10	0	5	0	8	1	0	3	0	3	0	4	0.99
Q7LBC6	KDM3B	0	0	0	2	1	2	0.24	0	4	0	7	0	9	1	0	10	2	8	1	7	1
A0A087X0R0	KDM6A	0	0	0	0	0	0		0	6	0	5	0	1	0.67	0	6	0	4	0	6	1
O95239	KIF4A	0	11	1	8	3	11	0.91	1	17	1	19	0	16	1	3	18	2	10	0	11	1
Q9BW19	KIFC1	0	1	0	0	0	0	0	1	4	0	5	1	5	0.93	0	2	0	0	0	0	0.32
O43474	KLF4	0	0	0	0	0	2	0.27	0	3	0	7	0	5	1	0	3	0	4	0	4	1
Q13887	KLF5	0	0	0	0	0	0		0	3	0	3	0	4	0.99	0	0	0	0	0	0
Q03164	KMT2A	0	1	0	3	2	2	0.14	2	10	0	8	0	7	0.98	0	2	1	6	0	6	0.91
O14686	KMT2D	0	0	0	0	0	0		0	6	0	4	0	11	1	0	6	0	4	0	9	1
Q8NG31	KNL1	0	4	0	3	1	1	0.6	0	5	0	6	0	3	1	0	2	0	0	0	0	0.32
Q86U70	LDB1	0	1	1	1	0	3	0.28	0	8	0	10	0	6	1	0	9	0	12	0	11	1
Q96PV6	LENG8	0	0	0	2	0	1	0.27	0	2	0	3	0	2	0.96	0	1	0	1	0	2	0.32
Q6MZP7	LIN54	1	1	1	4	1	3	0.16	0	5	0	17	1	13	1	0	4	0	7	0	7	1
H0Y322	LIN9	0	0	0	1	0	0	0	1	6	0	7	0	5	1	0	11	1	6	1	7	1
Q92585	MAML1	0	0	0	0	0	0		0	3	0	10	0	9	1	0	5	0	7	0	6	1
Q9UBB5	MBD2	2	7	3	5	6	5	0	2	14	3	11	3	11	0.99	1	7	2	7	2	9	0.94
Q96EZ8	MCRS1	1	1	0	0	0	2	0.12	0	1	0	1	0	1	0	0	4	0	2	0	3	0.98
Q14676	MDC1	50	0	2	0	0	0	0	1	0	1	0	0	0	0	0	8	0	10	2	12	0.99
Q15648	MED1	0	1	2	5	2	5	0.34	2	12	0	18	2	12	1	1	24	1	15	1	22	1
Q9BTT4	MED10	0	1	1	1	1	0	0	1	3	0	1	1	4	0.5	0	7	0	2	1	4	0.91
Q93074	MED12	0	1	0	4	0	2	0.61	2	18	0	17	0	17	1	0	13	0	17	1	21	1
Q9UHV7	MED13	0	1	0	1	0	1	0	1	7	0	8	0	9	1	0	10	0	6	0	11	1
Q71F56	MED13L	0	0	0	0	0	2	0.27	0	8	0	3	0	4	1	0	4	0	5	0	7	1
O60244	MED14	0	0	1	0	0	0	0	0	12	0	3	0	5	1	1	13	0	17	1	27	1
Q96RN5	MED15	0	0	0	1	0	0	0	0	4	0	5	0	4	1	0	2	0	3	0	4	0.98
Q9Y2X0	MED16	0	0	0	0	0	0		0	0	0	0	0	0		0	2	0	3	0	5	0.98
Q9NVC6	MED17	0	1	0	1	1	1	0	1	13	0	10	2	7	1	1	11	0	9	1	5	0.99
Q9BUE0	MED18	0	2	0	0	1	1	0.12	1	5	0	3	0	4	0.98	0	3	0	2	0	3	0.98
Q9H944	MED20	1	5	3	4	3	5	0.02	4	8	2	9	3	7	0.38	0	4	0	3	0	4	1
F5H872	MED21	0	1	0	0	0	0	0	0	1	0	1	0	1	0	0	4	0	5	1	3	0.98
Q15528	MED22	0	2	0	0	1	3	0.39	1	7	0	7	0	7	1	1	8	3	4	2	6	0.53
A0A0B4J1W0	MED24	0	0	0	1	0	1	0	1	1	0	1	0	3	0.32	0	2	0	3	0	7	0.98
Q6P2C8	MED27	0	0	0	0	0	0		0	2	0	1	0	0	0.32	0	4	0	5	0	5	1
Q9NPJ6	MED4	1	3	2	5	2	4	0.09	3	12	4	12	4	13	0.92	0	6	2	5	1	10	0.95
A0A087WYL7	MED6	0	2	0	0	0	4	0.61	0	8	0	5	0	5	1	0	5	1	5	2	5	0.88
Q96G25	MED8	0	1	0	0	0	1	0	0	5	0	5	0	4	1	0	2	0	5	1	4	0.91
Q02078	MEF2A	0	0	0	0	1	0	0	0	8	0	9	0	10	1	0	6	0	0	0	0	0.33
Q14814	MEF2D	3	11	7	17	4	17	0.66	4	33	3	37	4	35	1	0	18	5	22	6	21	0.98
Q7L2J0	MEPCE	0	6	2	7	2	4	0.66	1	9	1	6	1	9	0.98	0	3	0	2	0	5	0.98
Q8IWI9	MGA	0	0	0	0	0	0		0	3	0	2	0	2	0.96	0	1	0	0	0	0	0
Q8TE76	MORC4	1	1	0	1	0	0	0	0	11	1	9	1	5	0.99	0	18	0	6	0	9	1
P82933	MRPS9	0	11	1	9	3	11	0.94	7	7	2	5	4	6	0	5	13	11	4	5	4	0
E7EV10	MTA3	0	8	0	0	2	3	0.41	0	9	0	6	0	0	0.67	0	14	0	6	1	10	1
Q15788	NCOA1	0	0	0	0	0	0		0	3	0	3	0	5	0.99	1	1	0	1	0	3	0.32
Q15596	NCOA2	0	2	0	3	0	2	0.87	0	18	0	21	0	18	1	0	17	0	15	0	21	1
Q9Y6Q9	NCOA3	0	0	0	2	0	1	0.27	0	15	0	21	0	22	1	0	22	0	22	0	20	1
Q14686	NCOA6	0	0	1	5	0	3	0.61	0	11	1	11	0	17	1	0	13	0	18	0	14	1
O75376	NCOR1	0	18	3	25	5	27	0.99	2	60	1	75	0	67	1	1	64	0	51	4	64	1
A0A0C4DFX9	NELFA	0	0	0	1	0	2	0.27	0	4	0	3	0	4	1	0	4	0	3	0	4	1
P18615	NELFE	0	1	2	6	4	7	0.15	3	8	2	13	0	10	0.98	4	10	4	16	8	14	0.44
Q8NCF5	NFATC2IP	0	0	0	0	0	0		0	0	0	0	0	0		0	2	0	2	0	4	0.97
B1AKN8	NFIA	0	0	0	0	0	3	0.32	0	7	0	0	0	8	0.67	0	3	0	3	0	4	0.99
Q5VW26	NFIB	0	0	0	3	0	2	0.6	0	7	0	6	0	6	1	0	5	0	5	0	7	1
P08651	NFIC	0	5	2	6	2	6	0.73	2	15	0	11	2	14	1	0	12	0	14	2	26	1
Q14938	NFIX	2	5	2	10	5	11	0.49	4	18	2	17	6	25	1	2	14	4	23	4	28	1
Q6P4R8	NFRKB	0	5	0	0	0	0	0.33	1	14	1	6	0	4	0.95	0	6	0	10	2	8	0.98
Q6KC79	NIPBL	0	0	0	0	0	0		0	2	0	4	0	3	0.98	0	1	0	2	0	2	0.64
P49116	NR2C2	0	0	0	0	0	0		0	4	0	3	0	4	1	0	0	0	0	0	4	0.33
O43809	NUDT21	3	0	3	6	1	8	0.2	2	11	3	9	2	7	0.83	0	10	0	9	1	6	1
O15294	OGT	0	21	6	15	4	20	0.88	9	30	3	29	8	28	1	2	30	4	26	4	23	1
Q13416	ORC2	0	0	0	1	0	0	0	0	2	0	2	0	1	0.63	0	3	0	4	0	4	1
Q9BTK6	PAGR1	0	0	0	0	0	0		0	3	0	1	0	5	0.66	0	4	0	4	0	3	1
Q9Y5B6	PAXBP1	0	3	0	1	0	0	0.32	0	1	0	0	1	0	0	0	3	0	3	1	3	0.96
Q6ZW49	PAXIP1	0	1	0	1	0	0	0	0	3	0	3	0	3	0.99	0	4	0	2	0	2	0.97
Q86U86	PBRM1	0	2	0	0	0	1	0.27	0	2	0	0	1	2	0.45	0	3	0	2	0	5	0.98
O94913	PCF11	0	0	0	0	1	0	0	0	5	0	4	0	9	1	0	6	0	3	0	1	0.66
Q9BSM1	PCGF1	0	1	0	0	0	0	0	0	8	0	4	0	3	1	0	4	0	1	0	2	0.65
Q96QT6	PHF12	0	7	0	6	0	7	1	0	10	0	14	1	10	1	0	9	3	9	3	9	0.94
Q96BD5	PHF21A	0	4	2	4	3	5	0.1	1	5	0	6	1	9	0.98	0	3	0	3	1	4	0.97
Q92576	PHF3	0	1	0	1	0	0	0	0	2	0	3	0	3	0.98	0	4	0	4	1	6	1
Q9H307	PNN	2	15	6	24	7	16	0.71	12	21	7	22	6	15	0.23	0	10	1	10	2	12	1
Q9Y253	POLH	0	0	0	1	0	1	0	0	3	0	3	0	3	0.99	0	0	0	0	0	0
Q9H2H8	PPIL3	1	2	1	2	1	4	0.14	1	5	0	3	1	2	0.64	0	5	1	4	1	9	0.95
Q96BP3	PPWD1	0	0	0	0	0	0		0	0	0	0	0	0		0	3	0	4	0	2	0.98
O43395	PRPF3	2	13	12	15	6	17	0	8	16	7	12	8	17	0.01	6	22	2	13	5	17	0.94
Q9ULL5	PRR12	0	0	0	1	0	5	0.33	1	11	0	14	0	16	1	0	6	0	8	0	10	1
Q5JSZ5	PRRC2B	0	0	0	0	0	0		0	6	0	5	0	5	1	0	0	0	0	0	0
Q9BRQ0	PYGO2	0	4	3	4	2	5	0.1	4	12	3	10	2	13	0.95	0	9	2	18	2	18	1
Q2KHR3	QSER1	1	0	1	0	0	0	0	1	5	1	6	0	6	0.98	0	3	0	2	0	2	0.97
Q7Z5J4	RAI1	0	1	0	0	2	0	0	1	2	1	3	2	2	0.09	0	6	0	13	0	18	1
Q9H6Z4	RANBP3	1	0	2	2	8	5	0	2	6	2	5	3	4	0.13	0	2	0	4	1	4	0.9
A0A087WZ13	RAVER1	0	0	0	0	0	0		0	7	0	8	0	6	1	0	5	0	5	0	7	1
Q15291	RBBP5	0	6	3	5	3	6	0.14	4	5	2	10	2	5	0.34	1	7	1	8	1	10	1
A0A0A0MR66	RBM10	0	3	3	18	4	13	0.64	3	19	5	20	2	18	1	3	23	3	23	2	21	1
Q9NTZ6	RBM12	0	0	0	1	0	1	0	0	2	0	5	0	3	0.98	0	0	0	2	0	3	0.65
Q96I25	RBM17	3	15	4	14	2	17	1	5	22	2	16	2	17	1	5	8	6	6	4	7	0
Q5T8P6	RBM26	0	7	4	12	6	10	0.18	2	7	2	16	2	10	0.92	2	12	4	12	5	13	0.94
Q9P2N5	RBM27	0	5	2	15	2	6	0.78	2	17	2	26	2	13	1	1	11	2	17	1	11	1
Q96EV2	RBM33	1	3	3	8	3	12	0.51	3	19	2	23	0	21	1	5	20	2	19	4	26	1
Q06330	RBPJ	0	0	0	0	0	0		0	1	0	7	0	1	0.33	0	2	0	3	0	3	0.98
Q9UKL0	RCOR1	1	14	4	13	4	16	0.99	4	32	3	27	4	32	1	3	36	7	28	6	36	1
Q9P2K3	RCOR3	0	6	1	6	2	8	0.89	3	16	0	13	3	11	0.99	1	15	3	11	1	12	1
Q9P2R6	RERE	0	0	0	0	0	0		0	4	0	7	0	2	0.98	0	3	0	3	0	1	0.66
P48382	RFX5	0	1	0	2	0	1	0.27	0	6	0	5	0	6	1	0	5	1	3	0	2	0.89
Q99496	RNF2	1	3	2	4	4	4	0	2	6	4	6	4	7	0.02	0	5	0	2	0	3	0.98
Q5VTR2	RNF20	0	15	5	20	6	15	0.73	4	28	1	20	4	24	1	5	18	2	15	1	11	0.98
O75150	RNF40	1	20	9	28	4	21	0.83	10	37	2	20	5	28	0.93	3	24	4	17	1	22	1
O43148	RNMT	0	0	0	0	0	0		0	0	0	0	0	0		0	2	0	2	0	2	0.96
H3BTC0	RNPS1	2	5	1	4	1	5	0.31	1	3	1	4	2	3	0.25	0	6	1	6	1	9	0.99
Q5VT52	RPRD2	0	1	0	4	1	4	0.66	0	7	0	11	0	9	1	0	4	0	3	0	4	1
Q9H0E3	SAP130	3	11	5	15	10	17	0.04	6	17	6	22	4	22	0.99	2	14	1	16	2	11	1
X6RAL5	SAP18	0	1	1	2	1	2	0.08	0	0	1	3	3	1	0.06	1	4	0	4	1	6	0.92
O43290	SART1	1	9	3	7	7	11	0.06	8	14	5	5	5	10	0.02	3	11	4	14	3	12	0.95
Q9UQR0	SCML2	0	0	0	1	2	1	0	0	2	0	3	0	5	0.98	0	0	0	0	0	0
Q96ES7	SGF29	0	2	0	2	2	5	0.31	0	7	0	7	2	5	0.94	1	6	1	5	3	3	0.46
Q96ST3	SIN3A	1	20	2	10	1	13	1	8	35	1	33	5	28	1	3	27	2	28	3	30	1
O75182	SIN3B	0	4	0	3	4	4	0.14	0	5	0	2	0	10	0.98	1	11	1	9	2	11	1
P12755	SKI	0	0	0	0	0	0		0	11	0	11	0	8	1	0	5	0	5	0	4	1
P12757	SKIL	0	0	0	0	0	0		0	5	0	4	0	4	1	0	2	0	1	0	1	0.32
P51531	SMARCA2	9	69	13	59	5	67	1	13	74	3	81	8	70	1	1	102	2	97	14	97	1
Q9HBD4	SMARCA4	12	59	13	52	6	57	1	16	76	7	77	7	66	1	2	77	2	75	4	72	1
Q12824	SMARCB1	1	8	2	6	5	11	0.33	2	10	2	13	2	12	1	0	22	1	24	3	26	1
Q92922	SMARCC1	14	61	21	51	23	65	0.91	14	94	10	89	12	80	1	9	88	14	70	13	75	1
F8VXC8	SMARCC2	14	58	18	53	23	56	1	15	73	10	78	13	69	1	7	87	12	73	12	74	1
Q96GM5	SMARCD1	2	18	2	16	8	18	0.73	4	29	2	24	4	14	1	5	40	3	34	4	36	1
Q92925	SMARCD2	7	28	8	22	15	26	0.04	9	45	7	29	9	34	1	5	53	5	47	8	50	1
Q969G3	SMARCE1	11	31	14	20	15	27	0	12	48	13	32	13	44	0.74	7	52	11	48	15	55	1
A6NHR9	SMCHD1	0	0	0	3	3	2	0.08	1	5	1	6	1	5	0.89	0	9	0	5	0	7	1
P81877	SSBP2	0	0	0	1	0	2	0.27	0	2	0	5	0	3	0.98	0	2	0	6	0	7	0.99
Q9H7L9	SUDS3	1	1	2	1	0	1	0	2	6	1	3	0	4	0.67	1	6	1	7	1	5	0.94
Q8IWZ8	SUGP1	0	0	0	1	0	3	0.32	1	3	0	2	0	4	0.88	0	11	2	6	0	7	0.97
O94864	SUPT7L	0	1	3	1	0	2	0.02	0	2	0	2	1	2	0.68	0	5	0	2	0	4	0.99
Q86TJ2	TADA2B	0	0	0	2	0	2	0.55	0	1	0	2	0	4	0.65	0	6	0	3	0	4	1
P21675	TAF1	0	2	1	8	0	2	0.57	0	4	0	5	2	2	0.68	0	10	1	5	1	6	0.99
Q9Y6J9	TAF6L	0	0	0	1	0	1	0	0	2	0	1	0	1	0.32	0	3	0	5	1	4	0.98
Q15545	TAF7	1	13	4	10	2	10	0.94	4	11	3	14	3	7	0.64	1	7	3	6	4	7	0.28
Q7Z7C8	TAF8	0	2	0	1	2	1	0.05	1	3	0	2	2	1	0.17	1	6	0	3	0	5	0.99
Q9HBM6	TAF9B	0	0	0	6	4	6	0.26	1	6	2	4	4	3	0.1	0	7	0	7	1	6	1
O60907	TBL1X	0	0	0	0	0	0		0	9	0	0	0	0	0.33	0	11	0	9	2	11	1
Q9BZK7	TBL1XR1	0	6	1	7	1	8	0.98	1	16	1	16	1	6	0.98	0	31	0	20	5	26	0.99
Q9UGU0	TCF20	0	1	0	0	0	0	0	2	6	0	6	0	6	0.94	0	18	0	41	0	57	1
Q99594	TEAD3	0	0	0	1	0	0	0	0	5	0	4	0	3	1	0	3	0	3	0	4	0.99
E7EQS8	TET2	0	0	0	0	0	0		0	9	0	5	0	9	1	0	1	0	0	0	0	0
Q04724	TLE1	0	8	2	12	3	9	0.9	0	27	1	25	4	20	1	1	25	3	27	5	32	1
H0YL70	TLE3	3	13	7	18	5	17	0.68	6	51	5	49	6	45	1	4	41	4	37	4	38	1
Q04727	TLE4	0	4	0	7	0	6	1	0	13	0	13	0	16	1	0	13	0	13	0	12	1
O15417	TNRC18	0	0	0	0	1	0	0	0	6	0	6	0	6	1	0	2	0	1	0	2	0.64
Q9ULW0	TPX2	2	12	3	25	6	19	0.91	14	35	6	36	5	33	0.99	11	19	9	19	5	14	0.02
O15164	TRIM24	0	1	0	3	0	0	0.32	0	8	0	12	0	7	1	0	9	0	8	0	8	1
Q9UPN9	TRIM33	0	1	0	2	1	3	0.39	0	9	0	13	0	14	1	0	8	0	11	0	9	1
Q9UHF7	TRPS1	0	4	1	5	1	6	0.81	2	21	1	21	1	22	1	0	20	0	12	0	12	1
O43396	TXNL1	0	1	2	10	0	8	0.64	0	1	0	14	0	2	0.65	0	5	0	5	0	8	1
O15042	U2SURP	1	8	4	13	7	20	0.42	9	22	2	21	6	12	0.64	3	16	4	18	2	19	1
Q6ZU65	UBN2	0	0	0	0	0	0		0	2	0	5	0	4	0.98	0	2	0	2	0	1	0.64
Q9Y5K5	UCHL5	0	2	0	0	0	0	0.27	0	3	0	0	0	0	0.33	0	3	0	4	0	2	0.98
Q96RU2	USP28	0	0	0	0	0	1	0	0	0	0	0	0	0		0	2	0	4	0	3	0.98
Q93009	USP7	0	2	1	14	0	6	0.78	2	23	2	27	1	17	1	3	32	2	23	5	26	1
Q9BTA9	WAC	0	0	1	5	1	7	0.61	1	7	0	10	0	8	1	1	9	1	8	1	10	1
Q7Z5K2	WAPL	0	0	0	5	3	1	0.13	2	0	1	10	1	6	0.63	2	6	0	8	0	7	0.97
Q9C0J8	WDR33	1	5	3	8	3	6	0.21	4	7	2	6	4	5	0.02	3	15	3	11	2	12	0.99
P61964	WDR5	2	6	4	8	8	7	0	4	11	3	11	7	8	0.07	3	13	2	12	4	11	0.98
M0QXA7	WIZ	1	6	5	4	4	7	0.01	7	17	3	21	3	14	0.98	3	16	0	10	0	12	0.98
Q96S55	WRNIP1	0	5	3	8	6	10	0.11	5	11	2	10	5	12	0.49	2	14	3	12	3	12	1
Q9HCS7	XAB2	1	3	0	6	0	5	0.94	1	3	0	6	1	4	0.83	0	1	1	8	1	8	0.67
P46937	YAP1	0	0	0	0	0	0		0	3	0	5	0	10	1	0	3	0	2	0	11	0.98
P49750	YLPM1	0	15	8	30	8	19	0.45	5	27	5	36	4	34	1	11	25	9	19	16	36	0.33
Q9ULJ3	ZBTB21	0	1	0	2	1	1	0.12	0	2	0	4	0	5	0.98	0	6	0	5	0	4	1
Q86T24	ZBTB33	1	8	6	15	7	20	0.41	5	15	2	24	3	23	1	0	16	2	21	2	20	1
Q96C00	ZBTB9	0	0	0	2	0	0	0.27	0	3	0	2	0	2	0.96	0	2	0	1	0	1	0.32
Q9UPT8	ZC3H4	0	0	1	3	1	1	0.1	1	4	0	6	0	3	0.98	0	3	0	2	0	6	0.98
Q6NZY4	ZCCHC8	0	2	1	2	0	2	0.35	1	2	0	2	1	2	0.34	0	3	0	3	0	5	1
Q9H4I2	ZHX3	0	0	0	2	1	4	0.45	0	5	0	7	0	6	1	1	15	0	10	0	14	1
Q9UBW7	ZMYM2	0	2	0	4	2	2	0.25	0	5	3	10	1	12	0.87	0	3	0	7	0	7	1
Q9ULU4	ZMYND8	0	6	4	9	3	8	0.3	3	11	2	12	2	8	0.93	0	3	0	9	2	10	0.88
Q9UQR1	ZNF148	0	2	2	9	1	2	0.36	0	9	2	12	0	10	1	1	8	0	13	0	14	1
O75362	ZNF217	0	1	0	0	1	1	0	0	6	0	5	0	7	1	0	7	0	5	0	6	1
Q9Y2X9	ZNF281	0	0	0	0	0	0		0	3	0	3	0	10	0.99	0	4	0	5	0	6	1
Q5T0B9	ZNF362	0	0	0	0	0	0		1	5	0	4	0	4	1	0	0	0	4	0	3	0.66
Q96KM6	ZNF512B	0	0	0	1	0	1	0	1	5	0	4	1	8	0.94	0	3	1	2	1	6	0.68
Q9ULD9	ZNF608	0	1	0	2	1	1	0.12	0	7	0	9	0	10	1	0	4	0	3	0	5	1
O15014	ZNF609	0	4	1	10	5	12	0.43	2	27	2	33	2	33	1	0	21	1	14	0	23	1
G3V1M0	ZSCAN21	0	0	0	3	0	1	0.32	0	6	0	5	0	3	1	0	1	0	0	0	0	0

## Sheet: Total Spectral Counts
			Total Spectral Counts
			Unstimulated												24h DHT												72h DHT
			Replicate 1				Replicate 2				Replicate 3				Replicate 1				Replicate 2				Replicate 3				Replicate 1				Replicate 2				Replicate 3
			Flag-BirA*		Flag-BirA*-AR		Flag-BirA*		Flag-BirA*-AR		Flag-BirA*		Flag-BirA*-AR		Flag-BirA*		Flag-BirA*-AR		Flag-BirA*		Flag-BirA*-AR		Flag-BirA*		Flag-BirA*-AR		Flag-BirA*		Flag-BirA*-AR		Flag-BirA*		Flag-BirA*-AR		Flag-BirA*		Flag-BirA*-AR
			- Bio	+ Bio	- Bio	+ Bio	- Bio	+ Bio	- Bio	+ Bio	- Bio	+ Bio	- Bio	+ Bio	- Bio	+ Bio	- Bio	+ Bio	- Bio	+ Bio	- Bio	+ Bio	- Bio	+ Bio	- Bio	+ Bio	- Bio	+ Bio	- Bio	+ Bio	- Bio	+ Bio	- Bio	+ Bio	- Bio	+ Bio	- Bio	+ Bio
Accession Number	Protein name	Gene name	20833_NB457	20834_NB458	20835_NB459	20836_NB460	20841_NB465	20842_NB466	20843_NB467	20844_NB468	20849_NB473	20850_NB474	20851_NB475	20852_NB476	20837_NB461	20838_NB462	20839_NB463	20840_NB464	20845_NB469	20846_NB470	20847_NB471	20848_NB472	20853_NB477	20854_NB478	20855_NB479	20856_NB480	22290_NB937	22291_NB938	22292_NB939	22293_NB940	22317_NB951	22318_NB952	22319_NB953	22320_NB954	22378_NB959	22379_NB960	22380_NB961	22381_NB962
A8K2U0	Alpha-2-macroglobulin-like protein 1 (C3 and PZP-like alpha-2-macroglobulin domain-containing protein 9)	A2ML1	0	0	0	0	0	6	0	0	0	0	0	0	0	0	0	0	0	0	0	0	0	0	0	0	0	0	0	0	0	0	0	0	0	0	0	0
A0A096LP25	AP2-associated protein kinase 1 (Fragment)	AAK1	0	0	0	0	0	1	0	2	1	4	0	0	1	3	0	0	3	3	0	0	1	2	0	0	0	2	0	0	1	4	0	1	0	8	0	0
Q2M2I8	AP2-associated protein kinase 1 (EC 2.7.11.1) (Adaptor-associated kinase 1)	AAK1	0	0	0	0	0	2	0	1	0	4	0	1	0	4	0	0	0	5	0	0	0	4	0	0	0	7	0	0	0	9	0	0	0	9	0	0
P49588	Alanine--tRNA ligase, cytoplasmic (EC 6.1.1.7) (Alanyl-tRNA synthetase) (AlaRS) (Renal carcinoma antigen NY-REN-42)	AARS	0	0	0	0	0	0	0	0	0	2	0	0	0	0	0	0	0	0	0	0	0	0	0	0	0	0	0	1	1	6	1	1	1	5	3	2
Q9NRK6	ATP-binding cassette sub-family B member 10, mitochondrial (ATP-binding cassette transporter 10) (ABC transporter 10 protein) (Mitochondrial ATP-binding cassette 2) (M-ABC2)	ABCB10	0	0	0	0	0	0	0	0	0	0	1	0	0	0	0	0	2	0	0	0	0	0	1	0	0	0	0	0	0	0	0	0	0	0	0	0
I3L4X2	Multidrug resistance-associated protein 1 (Fragment)	ABCC1	0	0	0	0	0	0	0	0	0	0	0	0	1	1	0	0	2	0	0	0	0	0	0	0	0	0	0	0	1	0	0	0	0	0	0	0
P28288	ATP-binding cassette sub-family D member 3 (70 kDa peroxisomal membrane protein) (PMP70)	ABCD3	0	0	2	1	3	2	7	4	3	2	13	4	5	1	4	2	1	0	5	4	5	2	7	0	0	3	0	2	1	5	3	3	0	5	4	5
H0YGW7	ATP-binding cassette sub-family F member 1 (Fragment)	ABCF1	0	0	0	0	0	0	0	0	0	0	0	0	0	0	0	0	0	0	0	0	0	0	0	0	0	2	0	0	0	3	0	0	0	1	0	0
Q9UG63	ATP-binding cassette sub-family F member 2 (Iron-inhibited ABC transporter 2)	ABCF2	0	0	2	1	3	0	3	2	3	0	7	1	10	3	7	3	4	0	5	0	6	0	6	2	1	0	0	0	3	2	5	1	1	0	5	1
Q9NUQ8	ATP-binding cassette sub-family F member 3	ABCF3	0	0	0	0	0	0	0	0	2	0	0	0	4	0	1	0	1	0	0	0	1	0	0	0	1	0	0	0	3	0	2	0	3	0	1	0
A0A0A0MRL6	Actin-binding LIM protein 1	ABLIM1	0	0	0	0	0	1	0	1	0	1	2	1	0	0	0	0	0	0	0	0	0	0	0	0	0	1	0	0	0	1	0	0	0	1	0	0
Q15018	BRISC complex subunit Abraxas 2 (Abraxas brother protein 1) (Protein FAM175B)	ABRAXAS2	0	0	0	0	0	1	0	0	0	0	0	1	1	2	0	2	1	0	0	0	0	1	0	0	0	0	0	1	0	3	0	1	0	4	0	2
P09110	3-ketoacyl-CoA thiolase, peroxisomal (EC 2.3.1.16) (Acetyl-CoA acyltransferase) (Beta-ketothiolase) (Peroxisomal 3-oxoacyl-CoA thiolase)	ACAA1	0	0	0	0	0	0	1	0	0	0	1	0	2	0	0	1	1	0	0	1	0	0	0	0	0	0	0	2	0	1	3	2	1	0	4	1
Q13085	Acetyl-CoA carboxylase 1 (ACC1) (EC 6.4.1.2) (ACC-alpha) [Includes: Biotin carboxylase (EC 6.3.4.14)]	ACACA	16	0	77	42	60	13	143	40	60	67	70	71	60	16	72	30	52	13	61	22	104	17	104	78	221	78	188	152	257	54	175	109	126	58	212	168
O00763	Acetyl-CoA carboxylase 2 (EC 6.4.1.2) (ACC-beta) [Includes: Biotin carboxylase (EC 6.3.4.14)]	ACACB	0	0	11	0	11	3	22	0	10	0	0	0	8	0	0	5	0	3	0	4	12	5	15	0	0	11	0	0	42	0	0	0	17	0	26	20
P45954	Short/branched chain specific acyl-CoA dehydrogenase, mitochondrial (SBCAD) (EC 1.3.8.5) (2-methyl branched chain acyl-CoA dehydrogenase) (2-MEBCAD) (2-methylbutyryl-coenzyme A dehydrogenase) (2-methylbutyryl-CoA dehydrogenase)	ACADSB	0	0	0	3	2	0	5	2	6	0	11	7	4	0	6	5	1	0	4	2	4	0	5	1	0	0	2	3	0	0	6	3	4	0	11	4
P49748	Very long-chain specific acyl-CoA dehydrogenase, mitochondrial (VLCAD) (EC 1.3.8.9)	ACADVL	0	0	0	0	0	4	0	0	0	0	0	0	1	0	0	0	1	0	0	0	0	0	0	0	0	0	0	0	0	0	0	0	0	0	0	0
P24752	Acetyl-CoA acetyltransferase, mitochondrial (EC 2.3.1.9) (Acetoacetyl-CoA thiolase) (T2)	ACAT1	0	0	1	2	0	1	7	1	1	0	12	8	3	1	3	3	0	0	3	5	4	0	8	1	0	0	1	4	0	3	5	12	2	1	10	7
Q9BWD1	Acetyl-CoA acetyltransferase, cytosolic (EC 2.3.1.9) (Acetyl-CoA transferase-like protein) (Cytosolic acetoacetyl-CoA thiolase)	ACAT2	0	0	0	0	0	1	0	0	0	0	0	0	0	0	0	0	0	0	0	0	0	1	0	0	0	0	0	0	0	1	0	0	0	3	0	0
Q9H3P7	Golgi resident protein GCP60 (Acyl-CoA-binding domain-containing protein 3) (Golgi complex-associated protein 1) (GOCAP1) (Golgi phosphoprotein 1) (GOLPH1) (PBR- and PKA-associated protein 7) (Peripheral benzodiazepine receptor-associated protein PAP7) [Cleaved into: Golgi resident protein GCP60, N-terminally processed]	ACBD3	0	0	0	0	0	0	0	0	0	0	0	0	0	0	0	0	0	0	0	0	0	0	0	0	0	0	0	1	0	2	0	0	0	1	0	0
E7EQT4	Apoptotic chromatin condensation inducer in the nucleus	ACIN1	1	0	0	3	0	4	0	2	0	5	0	1	3	12	0	2	2	5	0	3	2	6	0	0	0	0	0	4	1	9	6	12	1	7	5	11
P53396	ATP-citrate synthase (EC 2.3.3.8) (ATP-citrate (pro-S-)-lyase) (ACL) (Citrate cleavage enzyme)	ACLY	0	0	1	3	4	18	1	4	2	14	3	4	11	23	6	7	6	11	2	9	9	24	8	6	6	24	0	20	3	34	3	17	0	35	7	14
Q86TX2	Acyl-coenzyme A thioesterase 1 (Acyl-CoA thioesterase 1) (EC 3.1.2.2) (CTE-I) (CTE-Ib) (Inducible cytosolic acyl-coenzyme A thioester hydrolase) (Long chain acyl-CoA thioester hydrolase) (Long chain acyl-CoA hydrolase)	ACOT1	0	0	0	0	0	2	0	1	0	6	0	1	0	2	0	0	0	2	0	0	0	2	0	0	0	4	0	0	0	2	0	0	0	17	0	0
O00154	Cytosolic acyl coenzyme A thioester hydrolase (EC 3.1.2.2) (Acyl-CoA thioesterase 7) (Brain acyl-CoA hydrolase) (BACH) (CTE-IIa) (CTE-II) (Long chain acyl-CoA thioester hydrolase)	ACOT7	0	0	0	0	0	0	0	0	0	0	2	0	0	0	1	0	0	0	0	0	0	0	0	0	0	0	0	0	0	0	0	0	0	0	0	0
O14734	Acyl-coenzyme A thioesterase 8 (Acyl-CoA thioesterase 8) (EC 3.1.2.27) (Choloyl-coenzyme A thioesterase) (HIV-Nef-associated acyl-CoA thioesterase) (PTE-2) (Peroxisomal acyl-coenzyme A thioester hydrolase 1) (PTE-1) (Peroxisomal long-chain acyl-CoA thioesterase 1) (Thioesterase II) (hACTE-III) (hACTEIII) (hTE)	ACOT8	1	0	0	0	6	2	3	1	9	1	7	5	5	1	2	3	4	1	4	3	9	2	6	4	1	0	2	1	2	1	3	2	3	2	2	2
Q9Y305	Acyl-coenzyme A thioesterase 9, mitochondrial (Acyl-CoA thioesterase 9) (EC 3.1.2.-) (Acyl-CoA thioester hydrolase 9)	ACOT9	0	0	0	1	0	0	3	1	5	0	9	0	5	0	2	2	4	0	8	4	3	0	8	1	0	0	0	1	0	0	5	2	1	0	4	5
O95573	Long-chain-fatty-acid--CoA ligase 3 (EC 6.2.1.3) (Long-chain acyl-CoA synthetase 3) (LACS 3)	ACSL3	0	0	0	0	5	1	10	6	4	2	8	3	10	2	2	8	6	1	7	5	4	1	10	7	1	2	2	3	4	4	2	3	3	2	3	4
Q9NR19	Acetyl-coenzyme A synthetase, cytoplasmic (EC 6.2.1.1) (Acetate--CoA ligase) (Acetyl-CoA synthetase) (ACS) (AceCS) (Acyl-CoA synthetase short-chain family member 2) (Acyl-activating enzyme)	ACSS2	0	0	0	0	0	0	0	0	0	0	0	0	0	0	0	0	0	1	0	0	0	1	0	0	0	2	0	0	0	1	0	0	0	1	0	1
P63261	Actin, cytoplasmic 2 (Gamma-actin) [Cleaved into: Actin, cytoplasmic 2, N-terminally processed]	ACTG1	12	9	9	17	14	39	7	14	11	17	35	25	13	15	9	20	14	12	16	16	22	13	20	22	23	24	9	32	13	30	22	97	21	77	26	59
O96019	Actin-like protein 6A (53 kDa BRG1-associated factor A) (Actin-related protein Baf53a) (ArpNbeta) (BRG1-associated factor 53A) (BAF53A) (INO80 complex subunit K)	ACTL6A	2	2	4	16	3	3	3	6	4	2	6	15	4	5	3	21	3	3	2	12	4	3	3	19	1	0	2	41	0	0	1	36	0	3	2	36
O43707	Alpha-actinin-4 (Non-muscle alpha-actinin 4)	ACTN4	0	0	0	0	0	16	0	0	0	0	32	0	0	0	0	0	0	0	0	1	0	0	0	0	3	1	0	0	0	1	0	28	0	8	1	3
P61163	Alpha-centractin (Centractin) (ARP1) (Actin-RPV) (Centrosome-associated actin homolog)	ACTR1A	1	0	0	1	1	2	0	1	3	1	1	1	2	2	2	1	3	1	1	0	3	1	2	0	1	4	0	1	1	6	0	5	2	7	1	5
P61160	Actin-related protein 2 (Actin-like protein 2)	ACTR2	0	0	0	1	0	5	0	0	2	1	2	0	3	4	1	1	1	0	0	0	2	3	1	1	2	3	0	2	1	8	1	7	2	7	4	2
P61158	Actin-related protein 3 (Actin-like protein 3)	ACTR3	0	1	0	0	0	4	0	1	0	0	1	1	1	3	0	0	0	0	1	0	1	1	0	0	0	1	0	2	0	3	0	8	0	5	0	2
Q9H9F9	Actin-related protein 5 (hARP5) (Sarcoma antigen NY-SAR-16)	ACTR5	0	0	0	0	0	0	0	0	0	0	0	0	1	0	0	1	0	0	0	0	0	0	0	0	0	0	0	2	0	0	0	5	0	2	0	10
G3V1Y1	ARP6 actin-related protein 6 homolog (Yeast), isoform CRA_d (Actin-related protein 6)	ACTR6	0	0	0	1	0	0	0	0	0	0	0	0	1	1	0	1	0	0	0	1	0	0	0	0	0	0	0	3	0	1	0	3	0	2	0	2
Q13444	Disintegrin and metalloproteinase domain-containing protein 15 (ADAM 15) (EC 3.4.24.-) (Metalloprotease RGD disintegrin protein) (Metalloproteinase-like, disintegrin-like, and cysteine-rich protein 15) (MDC-15) (Metargidin)	ADAM15	0	0	0	0	0	0	1	0	0	0	0	0	1	0	0	0	0	0	0	0	2	0	1	0	0	0	0	0	0	0	0	1	0	0	0	0
P55265	Double-stranded RNA-specific adenosine deaminase (DRADA) (EC 3.5.4.37) (136 kDa double-stranded RNA-binding protein) (p136) (Interferon-inducible protein 4) (IFI-4) (K88DSRBP)	ADAR	0	0	1	2	1	0	1	5	3	3	1	3	1	1	0	3	1	0	0	2	2	1	0	5	0	0	0	3	0	1	0	4	0	0	2	3
B1ALU3	Adhesion G protein-coupled receptor L2 (Latrophilin 2, isoform CRA_k)	ADGRL2	0	0	0	0	3	1	2	0	2	0	0	1	2	0	0	2	2	0	1	1	1	1	1	0	0	0	0	0	0	0	0	0	0	0	0	0
P40394	Alcohol dehydrogenase class 4 mu/sigma chain (EC 1.1.1.1) (Alcohol dehydrogenase class IV mu/sigma chain) (Gastric alcohol dehydrogenase) (Retinol dehydrogenase)	ADH7	0	0	0	0	0	2	0	0	0	0	0	0	0	0	0	0	0	0	0	0	0	0	0	0	0	0	0	0	0	0	0	0	0	0	0	0
Q9H2P0	Activity-dependent neuroprotector homeobox protein (Activity-dependent neuroprotective protein)	ADNP	3	6	4	33	5	21	4	40	3	16	9	36	6	21	5	43	4	10	2	61	5	19	5	45	1	10	0	35	0	14	3	31	1	13	3	39
Q08117	Amino-terminal enhancer of split (Amino enhancer of split) (Gp130-associated protein GAM) (Grg-5) (Groucho-related protein 5) (Protein ESP1) (Protein GRG)	AES	0	0	0	2	1	1	0	3	0	0	1	3	0	1	0	10	0	1	0	10	0	0	0	8	0	1	0	5	0	0	0	5	0	0	0	6
Q9UHB7	AF4/FMR2 family member 4 (ALL1-fused gene from chromosome 5q31 protein) (Protein AF-5q31) (Major CDK9 elongation factor-associated protein)	AFF4	0	0	0	2	0	0	0	4	0	0	0	6	0	0	0	4	0	0	0	2	0	1	0	3	0	2	0	7	0	0	0	2	0	0	0	1
Q9Y4W6	AFG3-like protein 2 (EC 3.4.24.-) (Paraplegin-like protein)	AFG3L2	0	0	0	1	4	0	5	1	4	1	13	4	11	2	4	2	2	0	0	0	10	0	6	1	0	0	0	0	0	2	1	0	0	0	2	1
Q9UKV8	Protein argonaute-2 (Argonaute2) (hAgo2) (EC 3.1.26.n2) (Argonaute RISC catalytic component 2) (Eukaryotic translation initiation factor 2C 2) (eIF-2C 2) (eIF2C 2) (PAZ Piwi domain protein) (PPD) (Protein slicer)	AGO2	0	0	0	0	0	0	0	0	0	1	0	1	1	3	0	0	0	0	0	0	1	2	0	0	0	0	0	0	0	2	0	0	0	0	0	0
O95994	Anterior gradient protein 2 homolog (AG-2) (hAG-2) (HPC8) (Secreted cement gland protein XAG-2 homolog)	AGR2	0	0	0	0	0	0	0	0	0	0	1	1	0	0	0	0	0	0	0	0	0	0	1	0	0	0	0	3	0	0	0	1	0	0	0	4
O00468	Agrin [Cleaved into: Agrin N-terminal 110 kDa subunit; Agrin C-terminal 110 kDa subunit; Agrin C-terminal 90 kDa fragment (C90); Agrin C-terminal 22 kDa fragment (C22)]	AGRN	11	0	0	0	0	0	0	0	0	0	0	0	0	0	0	0	0	0	0	0	0	0	0	0	0	0	0	0	0	0	0	0	0	0	0	0
Q8WYP5	Protein ELYS (Embryonic large molecule derived from yolk sac) (Protein MEL-28) (Putative AT-hook-containing transcription factor 1)	AHCTF1	27	15	0	0	0	0	0	0	0	2	0	0	1	1	0	0	0	0	0	1	0	1	0	0	0	0	0	1	0	3	2	5	0	3	0	4
P23526	Adenosylhomocysteinase (AdoHcyase) (EC 3.3.1.1) (S-adenosyl-L-homocysteine hydrolase)	AHCY	0	0	0	4	3	4	1	2	1	1	4	1	1	3	7	3	3	4	2	4	3	6	5	1	2	2	0	3	1	4	4	3	1	5	6	5
Q96HN2	Adenosylhomocysteinase 3 (AdoHcyase 3) (EC 3.3.1.1) (IP(3)Rs binding protein released with IP(3) 2) (IRBIT2) (Long-IRBIT) (S-adenosyl-L-homocysteine hydrolase 3) (S-adenosylhomocysteine hydrolase-like protein 2)	AHCYL2	0	0	0	0	0	1	0	1	0	1	0	0	0	1	0	1	0	1	0	2	0	2	0	1	0	2	0	1	0	2	0	1	0	5	0	1
Q5TGY3	AT-hook DNA-binding motif-containing protein 1	AHDC1	0	0	0	2	0	0	0	2	0	0	0	5	0	0	0	16	0	0	0	23	0	0	0	20	0	0	0	16	0	0	0	21	0	0	0	26
Q09666	Neuroblast differentiation-associated protein AHNAK (Desmoyokin)	AHNAK	47	139	34	119	108	342	63	151	56	352	34	192	109	334	53	99	83	295	51	111	81	230	45	96	114	531	41	264	79	500	131	211	143	535	149	247
Q8IVF2	Protein AHNAK2	AHNAK2	0	0	0	0	0	2	0	0	0	1	0	0	0	2	0	0	0	1	0	0	0	0	0	0	0	1	0	0	0	1	0	0	0	1	0	0
O95433	Activator of 90 kDa heat shock protein ATPase homolog 1 (AHA1) (p38)	AHSA1	1	0	3	3	7	4	6	5	8	4	12	5	11	5	8	6	10	4	10	7	17	5	9	4	8	5	1	3	9	10	6	6	12	7	13	3
Q9BQI0	Allograft inflammatory factor 1-like (Ionized calcium-binding adapter molecule 2)	AIF1L	0	0	0	0	0	0	0	0	0	0	2	0	0	0	0	0	0	0	0	0	0	0	0	0	0	0	0	0	0	0	0	0	0	0	0	0
O95831	Apoptosis-inducing factor 1, mitochondrial (EC 1.1.1.-) (Programmed cell death protein 8)	AIFM1	8	2	6	5	21	9	15	12	18	8	30	20	24	10	12	12	22	5	17	15	33	11	21	12	15	9	12	12	16	11	21	16	16	11	23	18
Q12904	Aminoacyl tRNA synthase complex-interacting multifunctional protein 1 (Multisynthase complex auxiliary component p43) [Cleaved into: Endothelial monocyte-activating polypeptide 2 (EMAP-2) (Endothelial monocyte-activating polypeptide II) (EMAP-II) (Small inducible cytokine subfamily E member 1)]	AIMP1	4	2	2	1	9	8	2	1	9	9	6	3	9	7	3	2	13	7	3	3	14	9	5	0	7	8	2	4	12	9	8	5	12	10	13	7
Q13155	Aminoacyl tRNA synthase complex-interacting multifunctional protein 2 (Multisynthase complex auxiliary component p38) (Protein JTV-1)	AIMP2	4	0	0	0	4	4	0	4	4	2	7	2	6	6	2	2	6	1	5	4	8	5	5	2	4	4	1	2	2	5	3	3	3	8	3	3
P54819	Adenylate kinase 2, mitochondrial (AK 2) (EC 2.7.4.3) (ATP-AMP transphosphorylase 2) (ATP:AMP phosphotransferase) (Adenylate monophosphate kinase) [Cleaved into: Adenylate kinase 2, mitochondrial, N-terminally processed]	AK2	0	0	0	0	0	0	0	0	2	0	2	0	1	0	0	0	1	0	0	0	9	1	4	0	0	0	0	0	0	0	0	0	0	0	0	0
Q92667	A-kinase anchor protein 1, mitochondrial (A-kinase anchor protein 149 kDa) (AKAP 149) (Dual specificity A-kinase-anchoring protein 1) (D-AKAP-1) (Protein kinase A-anchoring protein 1) (PRKA1) (Spermatid A-kinase anchor protein 84) (S-AKAP84)	AKAP1	0	0	0	0	0	1	1	0	0	0	0	0	1	1	0	0	1	0	0	0	0	0	0	0	0	3	0	0	0	1	0	0	0	0	0	0
Q02040	A-kinase anchor protein 17A (AKAP-17A) (721P) (B-lymphocyte antigen) (Protein XE7) (Protein kinase A-anchoring protein 17A) (PRKA17A) (Splicing factor, arginine/serine-rich 17A)	AKAP17A	0	0	0	3	1	1	0	1	0	3	0	2	0	1	0	1	0	0	0	1	0	0	0	2	0	0	0	1	0	0	0	2	0	0	0	2
O43823	A-kinase anchor protein 8 (AKAP-8) (A-kinase anchor protein 95 kDa) (AKAP 95)	AKAP8	0	0	0	0	1	0	2	0	0	0	2	1	1	0	2	0	0	0	0	0	3	0	2	1	0	0	0	1	0	0	0	3	0	0	1	3
Q9ULX6	A-kinase anchor protein 8-like (AKAP8-like protein) (Helicase A-binding protein 95) (HAP95) (Homologous to AKAP95 protein) (HA95) (Neighbor of A-kinase-anchoring protein 95) (Neighbor of AKAP95)	AKAP8L	0	0	1	1	5	1	5	1	2	0	3	2	5	1	3	0	2	0	3	0	8	0	5	0	0	0	0	2	0	0	0	1	1	0	3	1
O60218	Aldo-keto reductase family 1 member B10 (EC 1.1.1.-) (ARL-1) (Aldose reductase-like) (Aldose reductase-related protein) (ARP) (hARP) (Small intestine reductase) (SI reductase)	AKR1B10	0	0	0	0	0	2	0	0	0	0	0	0	0	0	0	0	0	0	0	0	0	0	0	0	0	0	0	0	0	0	0	0	0	0	0	0
P31749	RAC-alpha serine/threonine-protein kinase (EC 2.7.11.1) (Protein kinase B) (PKB) (Protein kinase B alpha) (PKB alpha) (Proto-oncogene c-Akt) (RAC-PK-alpha)	AKT1	0	0	0	0	11	0	2	1	16	0	9	3	12	4	2	0	12	0	3	0	15	2	5	0	1	0	0	0	3	0	2	2	6	0	5	1
P31751	RAC-beta serine/threonine-protein kinase (EC 2.7.11.1) (Protein kinase Akt-2) (Protein kinase B beta) (PKB beta) (RAC-PK-beta)	AKT2	0	0	0	0	3	0	0	0	7	0	4	0	5	0	0	0	3	0	0	0	7	0	3	0	0	0	0	0	0	0	0	0	1	0	0	0
P02769	Serum albumin (BSA) (allergen Bos d 6)	ALB	0	0	16	0	0	1	0	0	1	0	0	0	0	3	0	0	11	0	13	1	27	5	2	0	0	0	0	0	1	0	0	0	1	0	1	0
P54886	Delta-1-pyrroline-5-carboxylate synthase (P5CS) (Aldehyde dehydrogenase family 18 member A1) [Includes: Glutamate 5-kinase (GK) (EC 2.7.2.11) (Gamma-glutamyl kinase); Gamma-glutamyl phosphate reductase (GPR) (EC 1.2.1.41) (Glutamate-5-semialdehyde dehydrogenase) (Glutamyl-gamma-semialdehyde dehydrogenase)]	ALDH18A1	11	1	19	20	22	18	42	32	28	19	40	36	34	22	37	31	36	17	30	25	41	20	39	24	18	9	5	11	21	22	23	21	18	11	31	17
P30837	Aldehyde dehydrogenase X, mitochondrial (EC 1.2.1.3) (Aldehyde dehydrogenase 5) (Aldehyde dehydrogenase family 1 member B1)	ALDH1B1	0	0	0	0	0	0	0	0	0	0	3	0	1	0	0	0	0	0	0	0	0	0	0	0	0	0	0	0	0	0	0	1	0	0	1	2
P05091	Aldehyde dehydrogenase, mitochondrial (EC 1.2.1.3) (ALDH class 2) (ALDH-E2) (ALDHI)	ALDH2	0	0	0	0	0	2	0	0	0	0	0	0	0	0	0	0	0	0	0	0	0	0	0	0	0	0	0	0	0	0	0	0	0	0	0	0
C9JMC5	Aldehyde dehydrogenase, dimeric NADP-preferring (Fragment)	ALDH3A1	0	0	0	0	0	8	0	0	0	0	0	0	0	0	0	0	0	0	0	0	0	0	0	0	0	0	0	0	0	0	0	0	0	0	0	0
P51648	Fatty aldehyde dehydrogenase (EC 1.2.1.3) (Aldehyde dehydrogenase 10) (Aldehyde dehydrogenase family 3 member A2) (Microsomal aldehyde dehydrogenase)	ALDH3A2	0	0	0	0	1	2	0	0	1	0	0	0	0	3	0	0	0	2	0	0	0	2	0	0	0	4	0	0	0	6	0	0	0	4	0	0
J3KPS3	Fructose-bisphosphate aldolase (EC 4.1.2.13)	ALDOA	6	5	4	5	11	10	8	9	15	9	14	9	14	6	7	8	12	7	10	8	21	11	12	6	14	10	3	8	11	13	12	10	11	16	18	12
P09972	Fructose-bisphosphate aldolase C (EC 4.1.2.13) (Brain-type aldolase)	ALDOC	0	0	0	0	0	0	0	0	0	0	0	0	0	0	0	0	0	0	0	0	0	0	0	0	0	0	0	0	0	0	0	2	0	1	0	0
Q9BT22	Chitobiosyldiphosphodolichol beta-mannosyltransferase (EC 2.4.1.142) (Asparagine-linked glycosylation protein 1 homolog) (Beta-1,4-mannosyltransferase) (GDP-Man:GlcNAc2-PP-dolichol mannosyltransferase) (GDP-mannose-dolichol diphosphochitobiose mannosyltransferase) (Mannosyltransferase-1) (MT-1) (hMat-1)	ALG1	0	0	0	0	1	0	2	0	4	0	2	0	0	1	0	0	1	0	0	1	0	0	1	1	0	0	0	0	1	0	0	0	0	0	0	0
Q9Y673	Dolichyl-phosphate beta-glucosyltransferase (DolP-glucosyltransferase) (EC 2.4.1.117) (Asparagine-linked glycosylation protein 5 homolog)	ALG5	0	0	0	0	0	0	1	0	1	0	2	0	1	0	0	0	0	0	1	0	1	0	0	0	0	0	0	0	0	1	0	0	0	0	2	0
Q6P6C2	RNA demethylase ALKBH5 (EC 1.14.11.-) (Alkylated DNA repair protein alkB homolog 5) (Alpha-ketoglutarate-dependent dioxygenase alkB homolog 5)	ALKBH5	0	0	0	0	0	0	0	0	0	0	0	0	0	0	0	0	0	0	0	1	0	0	0	0	1	1	0	1	0	1	0	1	0	1	0	2
Q86V81	THO complex subunit 4 (Tho4) (Ally of AML-1 and LEF-1) (Aly/REF export factor) (Transcriptional coactivator Aly/REF) (bZIP-enhancing factor BEF)	ALYREF	2	0	2	3	4	2	2	2	7	2	2	1	1	2	1	1	5	2	4	2	6	5	3	2	4	5	2	1	5	4	3	3	4	4	5	4
P04745	Alpha-amylase 1 (EC 3.2.1.1) (1,4-alpha-D-glucan glucanohydrolase 1) (Salivary alpha-amylase)	AMY1A	0	0	0	0	0	5	0	0	0	0	0	0	0	0	0	0	0	0	0	0	0	0	0	0	0	0	0	0	0	0	1	0	0	0	0	0
Q9H1A4	Anaphase-promoting complex subunit 1 (APC1) (Cyclosome subunit 1) (Mitotic checkpoint regulator) (Testis-specific gene 24 protein)	ANAPC1	0	0	0	0	0	0	1	1	0	0	0	0	0	0	0	0	0	0	0	0	0	0	0	0	0	2	0	0	0	1	0	1	0	1	0	1
Q12955	Ankyrin-3 (ANK-3) (Ankyrin-G)	ANK3	0	0	0	0	0	1	0	0	0	5	0	2	0	1	0	0	0	3	0	0	0	0	0	0	0	0	0	0	0	1	0	1	0	1	0	0
Q6UB98	Ankyrin repeat domain-containing protein 12 (Ankyrin repeat-containing cofactor 2) (GAC-1 protein)	ANKRD12	0	0	0	0	0	0	0	0	0	0	0	0	0	0	0	2	0	0	0	1	0	0	0	2	0	0	0	1	0	0	0	2	0	0	0	0
O15084	Serine/threonine-protein phosphatase 6 regulatory ankyrin repeat subunit A (PP6-ARS-A) (Serine/threonine-protein phosphatase 6 regulatory subunit ARS-A) (Ankyrin repeat domain-containing protein 28) (Phosphatase interactor targeting protein hnRNP K) (PITK)	ANKRD28	0	0	0	0	0	0	0	0	0	0	0	0	0	2	0	0	0	1	0	0	0	1	0	0	0	2	0	0	0	0	0	0	0	1	0	1
Q9NQW6	Anillin	ANLN	0	0	0	1	0	0	0	4	0	0	0	4	0	0	0	11	0	1	0	12	0	0	0	10	0	1	0	4	0	1	0	1	0	0	0	0
P04083	Annexin A1 (Annexin I) (Annexin-1) (Calpactin II) (Calpactin-2) (Chromobindin-9) (Lipocortin I) (Phospholipase A2 inhibitory protein) (p35)	ANXA1	0	0	0	0	0	61	0	0	0	0	0	0	0	0	0	0	0	0	0	0	0	0	0	0	0	0	0	0	0	0	0	0	0	0	0	0
P07355	Annexin A2 (Annexin II) (Annexin-2) (Calpactin I heavy chain) (Calpactin-1 heavy chain) (Chromobindin-8) (Lipocortin II) (Placental anticoagulant protein IV) (PAP-IV) (Protein I) (p36)	ANXA2	0	0	0	0	0	17	0	0	0	0	0	0	0	0	0	0	0	0	0	0	0	0	0	4	0	0	0	0	0	0	0	0	0	0	0	0
P09525	Annexin A4 (35-beta calcimedin) (Annexin IV) (Annexin-4) (Carbohydrate-binding protein p33/p41) (Chromobindin-4) (Endonexin I) (Lipocortin IV) (P32.5) (PP4-X) (Placental anticoagulant protein II) (PAP-II) (Protein II)	ANXA4	0	0	0	0	0	2	0	0	0	0	0	0	0	0	0	0	0	0	0	0	0	0	0	0	0	0	0	0	0	0	0	0	0	0	0	0
Q10567	AP-1 complex subunit beta-1 (Adaptor protein complex AP-1 subunit beta-1) (Adaptor-related protein complex 1 subunit beta-1) (Beta-1-adaptin) (Beta-adaptin 1) (Clathrin assembly protein complex 1 beta large chain) (Golgi adaptor HA1/AP1 adaptin beta subunit)	AP1B1	0	0	0	0	0	1	0	0	0	0	0	0	0	0	0	0	0	0	0	0	0	0	0	0	0	0	0	0	0	2	0	0	0	0	0	1
O95782	AP-2 complex subunit alpha-1 (100 kDa coated vesicle protein A) (Adaptor protein complex AP-2 subunit alpha-1) (Adaptor-related protein complex 2 subunit alpha-1) (Alpha-adaptin A) (Alpha1-adaptin) (Clathrin assembly protein complex 2 alpha-A large chain) (Plasma membrane adaptor HA2/AP2 adaptin alpha A subunit)	AP2A1	0	0	0	0	0	0	0	0	0	0	0	0	0	0	0	1	0	0	0	1	0	0	0	0	0	0	0	1	1	2	0	1	0	1	0	1
P63010	AP-2 complex subunit beta (AP105B) (Adaptor protein complex AP-2 subunit beta) (Adaptor-related protein complex 2 subunit beta) (Beta-2-adaptin) (Beta-adaptin) (Clathrin assembly protein complex 2 beta large chain) (Plasma membrane adaptor HA2/AP2 adaptin beta subunit)	AP2B1	0	0	0	0	0	0	0	0	1	0	0	0	0	3	0	0	0	0	0	0	0	0	1	1	0	1	0	0	0	2	0	2	0	2	0	2
Q96CW1	AP-2 complex subunit mu (AP-2 mu chain) (Adaptin-mu2) (Adaptor protein complex AP-2 subunit mu) (Adaptor-related protein complex 2 subunit mu) (Clathrin assembly protein complex 2 mu medium chain) (Clathrin coat assembly protein AP50) (Clathrin coat-associated protein AP50) (HA2 50 kDa subunit) (Plasma membrane adaptor AP-2 50 kDa protein)	AP2M1	0	0	0	1	0	0	0	0	0	0	1	0	0	0	1	1	0	0	1	3	0	0	0	0	0	0	0	0	0	0	0	3	0	0	0	1
O00203	AP-3 complex subunit beta-1 (Adaptor protein complex AP-3 subunit beta-1) (Adaptor-related protein complex 3 subunit beta-1) (Beta-3A-adaptin) (Clathrin assembly protein complex 3 beta-1 large chain)	AP3B1	0	0	0	3	0	0	0	3	0	0	0	1	3	0	0	3	0	0	0	1	1	0	1	1	0	0	0	1	0	1	1	1	0	1	2	4
Q9Y2T2	AP-3 complex subunit mu-1 (AP-3 adaptor complex mu3A subunit) (Adaptor-related protein complex 3 subunit mu-1) (Mu-adaptin 3A) (Mu3A-adaptin)	AP3M1	0	0	0	0	2	0	0	0	4	1	1	0	2	0	0	0	1	0	0	0	3	0	0	0	0	0	0	0	0	0	1	0	0	0	0	0
Q92572	AP-3 complex subunit sigma-1 (AP-3 complex subunit sigma-3A) (Adaptor-related protein complex 3 subunit sigma-1) (Clathrin-associated/assembly/adaptor protein, small 3) (Sigma-3A-adaptin) (Sigma3A-adaptin) (Sigma-adaptin 3a)	AP3S1	0	0	0	0	0	0	0	0	0	0	0	0	0	0	0	0	0	0	0	0	0	0	0	0	0	0	0	0	0	0	0	2	0	2	3	1
C9JF17	Apolipoprotein D (Fragment)	APOD	0	0	0	0	0	0	0	0	0	0	0	0	0	0	0	0	0	0	0	0	16	0	0	0	0	0	0	0	0	0	0	0	0	0	0	0
A0A087WYF7	MICOS complex subunit	APOOL	0	0	0	0	1	0	1	0	0	0	4	0	1	0	2	0	0	0	1	0	1	0	2	0	0	0	0	0	0	0	0	0	2	0	1	0
E9PG40	Amyloid beta A4 protein	APP	0	0	0	0	0	0	0	1	0	0	0	0	0	0	0	0	0	0	0	0	0	0	0	0	0	0	0	0	0	0	0	0	0	0	1	2
H3BQF1	Adenine phosphoribosyltransferase (Fragment)	APRT	0	0	0	0	0	2	0	0	0	0	0	0	0	0	0	0	0	0	0	0	0	0	0	0	0	0	0	0	0	0	0	0	0	0	0	0
O60306	Intron-binding protein aquarius (Intron-binding protein of 160 kDa) (IBP160)	AQR	0	0	0	0	0	0	0	0	0	0	0	0	0	1	0	0	0	0	0	0	0	0	0	0	0	0	0	0	0	0	1	1	0	0	0	0
P10275	Androgen receptor (Dihydrotestosterone receptor) (Nuclear receptor subfamily 3 group C member 4)	AR	0	0	8	26	0	0	19	41	0	0	7	45	0	0	7	55	1	0	5	86	3	0	8	112	0	0	1	89	0	0	0	92	0	0	0	94
Q96II5	ARAF protein (Serine/threonine-protein kinase A-Raf)	ARAF	0	0	0	0	1	0	0	0	3	0	1	0	3	0	0	0	1	0	0	0	5	0	0	0	0	0	0	0	1	0	1	0	1	0	1	0
P48444	Coatomer subunit delta (Archain) (Delta-coat protein) (Delta-COP)	ARCN1	5	1	2	0	15	5	10	12	22	8	19	9	21	10	6	13	29	6	11	8	30	7	19	7	5	5	0	4	8	11	7	6	8	8	10	8
P61204	ADP-ribosylation factor 3	ARF3	3	0	4	4	9	3	7	5	7	0	13	7	9	5	9	7	6	2	10	5	10	0	10	6	5	3	3	6	8	5	4	7	5	7	6	6
P18085	ADP-ribosylation factor 4	ARF4	0	0	3	3	6	3	4	5	8	3	10	6	11	7	5	4	8	2	7	5	10	3	10	2	6	5	2	7	7	8	6	10	10	11	8	10
P84085	ADP-ribosylation factor 5	ARF5	1	0	4	3	9	3	5	5	6	1	11	6	11	5	6	6	8	1	9	4	10	2	8	3	4	2	1	7	8	8	6	8	5	6	9	7
P62330	ADP-ribosylation factor 6	ARF6	0	0	0	1	5	1	2	1	5	0	8	1	7	2	1	2	1	0	3	1	8	1	4	1	2	1	0	3	2	1	2	2	5	1	4	1
Q5TH69	Brefeldin A-inhibited guanine nucleotide-exchange protein 3 (ARFGEF family member 3)	ARFGEF3	0	0	0	0	0	0	0	0	0	1	0	0	0	0	0	0	0	0	0	0	0	0	0	0	0	1	0	0	0	0	0	2	0	2	0	1
Q13795	ADP-ribosylation factor-related protein 1 (ARF-related protein 1) (ARP)	ARFRP1	0	0	0	0	3	0	0	0	0	0	1	0	2	0	0	0	0	0	0	0	0	0	0	0	0	0	0	0	0	0	0	0	0	0	0	0
P05089	Arginase-1 (EC 3.5.3.1) (Liver-type arginase) (Type I arginase)	ARG1	0	0	0	0	0	0	0	1	0	0	0	0	0	0	0	0	0	0	0	0	0	0	0	2	0	0	0	0	0	0	0	0	0	0	0	0
Q9NWB6	Arginine and glutamate-rich protein 1	ARGLU1	4	3	12	12	9	11	14	9	8	12	9	10	8	13	19	14	8	10	7	10	11	10	11	8	5	2	4	3	4	3	3	5	3	2	4	4
Q68EM7	Rho GTPase-activating protein 17 (Rho-type GTPase-activating protein 17) (RhoGAP interacting with CIP4 homologs protein 1) (RICH-1)	ARHGAP17	0	0	0	0	0	0	0	0	0	0	0	0	0	0	0	0	0	0	0	0	0	0	0	0	0	1	0	0	0	0	0	0	0	2	0	0
Q9NRY4	Rho GTPase-activating protein 35 (Glucocorticoid receptor DNA-binding factor 1) (Glucocorticoid receptor repression factor 1) (GRF-1) (Rho GAP p190A) (p190-A)	ARHGAP35	0	0	0	0	0	0	0	0	0	3	0	0	0	1	0	0	0	0	0	0	0	1	0	0	0	1	0	0	0	1	0	0	0	4	0	0
Q5VV41	Rho guanine nucleotide exchange factor 16 (Ephexin-4)	ARHGEF16	0	0	0	0	0	2	0	2	0	6	0	0	0	2	0	1	0	0	0	0	0	0	0	0	0	9	0	1	0	7	0	1	0	9	0	1
Q12774	Rho guanine nucleotide exchange factor 5 (Ephexin-3) (Guanine nucleotide regulatory protein TIM) (Oncogene TIM) (Transforming immortalized mammary oncogene) (p60 TIM)	ARHGEF5	0	0	0	0	0	0	0	0	0	0	0	0	0	0	0	0	0	0	0	0	0	0	0	0	0	0	0	0	0	0	0	0	0	2	0	0
O14497	AT-rich interactive domain-containing protein 1A (ARID domain-containing protein 1A) (B120) (BRG1-associated factor 250) (BAF250) (BRG1-associated factor 250a) (BAF250A) (Osa homolog 1) (hOSA1) (SWI-like protein) (SWI/SNF complex protein p270) (SWI/SNF-related, matrix-associated, actin-dependent regulator of chromatin subfamily F member 1) (hELD)	ARID1A	0	0	1	22	0	0	3	30	0	0	2	25	0	4	1	38	0	0	0	53	0	0	0	45	0	0	0	59	0	1	0	66	0	2	0	86
Q8NFD5	AT-rich interactive domain-containing protein 1B (ARID domain-containing protein 1B) (BRG1-associated factor 250b) (BAF250B) (BRG1-binding protein hELD/OSA1) (Osa homolog 2) (hOsa2) (p250R)	ARID1B	0	0	0	16	0	0	0	19	0	0	0	14	0	0	0	25	0	0	0	34	0	0	0	40	0	0	0	44	0	1	0	28	0	0	0	45
Q68CP9	AT-rich interactive domain-containing protein 2 (ARID domain-containing protein 2) (BRG1-associated factor 200) (BAF200) (Zinc finger protein with activation potential) (Zipzap/p200)	ARID2	1	0	0	0	0	1	1	2	1	3	1	2	3	4	0	2	0	2	0	2	2	0	0	2	0	0	0	1	0	1	0	2	0	0	0	4
Q99856	AT-rich interactive domain-containing protein 3A (ARID domain-containing protein 3A) (B-cell regulator of IgH transcription) (Bright) (Dead ringer-like protein 1) (E2F-binding protein 1)	ARID3A	0	0	0	0	0	0	0	0	0	0	0	0	0	0	0	0	0	0	0	3	0	0	0	0	0	0	0	1	0	0	0	1	0	0	0	3
Q8IVW6	AT-rich interactive domain-containing protein 3B (ARID domain-containing protein 3B) (Bright and dead ringer protein) (Bright-like protein)	ARID3B	0	0	0	0	0	0	0	0	0	0	0	0	0	0	0	2	0	0	0	5	0	0	0	2	0	0	0	2	0	0	0	3	0	0	0	1
Q4LE39	AT-rich interactive domain-containing protein 4B (ARID domain-containing protein 4B) (180 kDa Sin3-associated polypeptide) (Sin3-associated polypeptide p180) (Breast cancer-associated antigen BRCAA1) (Histone deacetylase complex subunit SAP180) (Retinoblastoma-binding protein 1-like 1)	ARID4B	0	0	0	1	0	0	0	0	0	0	0	0	0	0	0	3	0	0	0	1	0	0	0	0	0	0	0	2	0	0	0	1	0	0	0	3
Q14865	AT-rich interactive domain-containing protein 5B (ARID domain-containing protein 5B) (MRF1-like protein) (Modulator recognition factor 2) (MRF-2)	ARID5B	0	0	0	0	0	0	0	0	0	0	0	0	0	0	0	8	0	0	0	2	0	0	0	7	0	0	0	1	0	0	0	1	0	0	0	2
P40616	ADP-ribosylation factor-like protein 1	ARL1	0	0	1	1	5	1	4	3	5	0	4	4	5	2	3	4	5	0	3	3	6	1	4	4	0	1	0	3	2	1	2	5	1	2	7	6
P36404	ADP-ribosylation factor-like protein 2	ARL2	0	0	0	0	2	0	0	0	3	0	0	0	3	0	1	0	2	0	0	0	2	0	1	0	0	0	0	0	1	0	1	0	1	0	1	0
P36405	ADP-ribosylation factor-like protein 3	ARL3	0	0	0	0	0	0	0	0	0	0	0	0	0	0	0	0	0	0	0	0	0	0	0	0	0	0	0	0	0	0	0	1	0	1	0	1
Q66PJ3	ADP-ribosylation factor-like protein 6-interacting protein 4 (ARL-6-interacting protein 4) (Aip-4) (HSP-975) (HSVI-binding protein) (SR-15) (SRp25) (SR-25) (Splicing factor SRrp37)	ARL6IP4	0	0	1	2	6	6	4	5	5	10	4	5	5	7	2	2	5	4	5	5	7	7	5	3	3	3	2	2	5	2	3	2	5	2	5	4
O15144	Actin-related protein 2/3 complex subunit 2 (Arp2/3 complex 34 kDa subunit) (p34-ARC)	ARPC2	0	0	0	0	0	2	0	0	0	0	0	0	0	0	0	0	0	0	0	0	0	4	0	0	0	0	0	1	0	2	0	5	0	4	0	3
O15145	Actin-related protein 2/3 complex subunit 3 (Arp2/3 complex 21 kDa subunit) (p21-ARC)	ARPC3	0	2	1	1	0	4	0	1	2	3	3	0	2	8	0	0	2	2	0	1	1	2	1	0	3	4	0	2	0	1	0	5	0	5	3	1
F8WCF6	Actin-related protein 2/3 complex subunit 4	ARPC4-TTLL3	0	1	0	0	0	4	1	0	2	1	1	3	1	2	1	1	1	1	0	1	1	2	0	2	0	0	0	2	0	3	1	3	0	2	0	2
Q9BPX5	Actin-related protein 2/3 complex subunit 5-like protein (Arp2/3 complex 16 kDa subunit 2) (ARC16-2)	ARPC5L	0	0	0	0	0	2	0	1	1	0	3	1	0	2	0	0	0	2	0	1	0	1	0	0	0	1	0	0	0	1	0	2	0	3	0	1
A0A1B0GUW4	Acid ceramidase (Fragment)	ASAH1	0	0	0	0	1	0	0	0	1	0	1	0	3	0	0	0	0	0	0	0	2	0	1	0	0	0	0	0	1	0	0	0	0	0	0	0
Q9UBL3	Set1/Ash2 histone methyltransferase complex subunit ASH2 (ASH2-like protein)	ASH2L	0	0	0	1	0	2	0	2	0	0	0	5	0	1	0	9	0	0	0	8	0	1	0	6	0	0	0	7	0	0	0	10	0	2	0	8
O95671	N-acetylserotonin O-methyltransferase-like protein (ASMTL) (EC 2.1.1.-)	ASMTL	0	0	0	0	5	1	1	0	6	2	2	3	4	2	1	0	7	0	2	0	12	4	3	1	0	1	0	0	1	0	0	0	0	3	0	0
P08243	Asparagine synthetase [glutamine-hydrolyzing] (EC 6.3.5.4) (Cell cycle control protein TS11) (Glutamine-dependent asparagine synthetase)	ASNS	0	0	0	0	0	0	0	0	0	0	0	0	0	0	0	0	0	0	0	0	0	0	0	0	0	0	0	0	0	2	0	0	0	6	0	0
L0R819	Alternative protein ASNSD1 (Asparagine synthetase domain-containing protein 1)	ASNSD1	0	0	0	0	1	1	0	0	0	2	0	0	0	3	0	0	0	2	0	0	0	0	0	0	0	0	0	0	0	2	0	0	0	1	0	0
Q6PL18	ATPase family AAA domain-containing protein 2 (EC 3.6.1.3) (AAA nuclear coregulator cancer-associated protein) (ANCCA)	ATAD2	5	3	0	0	0	0	0	0	0	0	0	0	0	0	0	0	0	0	0	0	0	0	0	0	0	0	0	0	0	0	0	0	0	0	0	0
Q9ULI0	ATPase family AAA domain-containing protein 2B	ATAD2B	4	2	0	0	0	0	0	0	0	0	0	0	0	0	0	0	0	0	0	0	0	0	0	0	0	0	0	0	0	0	0	0	0	0	0	0
Q9NVI7	ATPase family AAA domain-containing protein 3A	ATAD3A	0	0	5	3	10	3	9	4	10	2	17	7	15	5	10	5	6	1	6	2	16	3	16	4	10	7	6	8	10	6	11	10	9	5	21	9
Q5T9A4	ATPase family AAA domain-containing protein 3B (AAA-TOB3)	ATAD3B	0	0	0	0	0	0	0	0	7	0	15	0	0	0	0	0	0	0	0	0	0	0	12	0	8	3	5	0	7	6	8	8	8	0	16	8
B8ZZU6	Cyclic AMP-dependent transcription factor ATF-2	ATF2	0	0	0	0	0	0	0	0	0	0	0	0	0	0	0	2	0	0	0	2	0	0	0	2	0	0	0	2	0	0	0	3	0	0	0	4
A0A0A0MRJ2	Cyclic AMP-dependent transcription factor ATF-3 (Fragment)	ATF3	0	0	0	0	0	0	0	0	0	0	0	0	0	0	0	0	0	0	0	2	0	0	0	1	0	0	0	0	0	0	0	0	0	0	0	3
P17544	Cyclic AMP-dependent transcription factor ATF-7 (cAMP-dependent transcription factor ATF-7) (Activating transcription factor 7) (Transcription factor ATF-A)	ATF7	0	0	0	0	0	0	0	0	0	0	0	0	0	0	0	2	0	0	0	3	0	0	0	1	0	0	0	0	0	0	0	0	0	0	0	0
Q6VMQ6	Activating transcription factor 7-interacting protein 1 (ATF-interacting protein) (ATF-IP) (ATF7-interacting protein) (ATFa-associated modulator) (hAM) (MBD1-containing chromatin-associated factor 1) (P621)	ATF7IP	0	0	0	0	0	0	0	0	0	0	0	0	0	0	0	0	0	0	0	2	0	0	0	1	0	0	0	0	0	0	0	0	0	0	0	0
Q96BY7	Autophagy-related protein 2 homolog B	ATG2B	0	0	0	0	0	0	0	0	0	1	0	0	0	0	0	0	0	0	1	0	0	0	0	0	0	2	0	0	0	4	0	0	0	3	0	0
Q6DD88	Atlastin-3 (EC 3.6.5.-)	ATL3	0	0	0	0	5	2	1	6	6	1	8	7	7	2	5	2	6	0	2	4	7	0	6	3	0	0	0	2	2	2	2	2	3	0	5	3
P54259	Atrophin-1 (Dentatorubral-pallidoluysian atrophy protein)	ATN1	0	0	0	0	0	0	0	0	0	0	0	0	0	0	0	3	0	0	0	3	0	0	0	2	0	0	0	0	0	0	0	0	0	0	0	0
P05023	Sodium/potassium-transporting ATPase subunit alpha-1 (Na(+)/K(+) ATPase alpha-1 subunit) (EC 3.6.3.9) (Sodium pump subunit alpha-1)	ATP1A1	2	0	3	4	14	11	13	12	16	8	19	11	28	23	17	10	21	9	20	24	20	12	20	18	6	8	5	6	11	8	4	11	5	8	9	13
P05026	Sodium/potassium-transporting ATPase subunit beta-1 (Sodium/potassium-dependent ATPase subunit beta-1)	ATP1B1	0	0	2	2	6	4	5	6	5	4	8	8	8	7	5	4	8	5	7	7	7	3	8	7	1	2	0	3	3	1	0	2	2	2	3	1
P16615	Sarcoplasmic/endoplasmic reticulum calcium ATPase 2 (SERCA2) (SR Ca(2+)-ATPase 2) (EC 3.6.3.8) (Calcium pump 2) (Calcium-transporting ATPase sarcoplasmic reticulum type, slow twitch skeletal muscle isoform) (Endoplasmic reticulum class 1/2 Ca(2+) ATPase)	ATP2A2	3	0	3	1	12	8	16	13	15	11	19	11	17	14	11	5	16	3	11	12	13	5	11	10	4	6	2	1	8	7	1	3	3	6	6	6
P20020	Plasma membrane calcium-transporting ATPase 1 (PMCA1) (EC 3.6.3.8) (Plasma membrane calcium ATPase isoform 1) (Plasma membrane calcium pump isoform 1)	ATP2B1	0	0	0	0	1	0	2	0	0	0	0	0	0	0	2	0	1	0	0	0	0	0	0	0	0	0	0	0	0	0	0	0	0	0	0	0
P25705	ATP synthase subunit alpha, mitochondrial	ATP5A1	34	9	31	32	55	24	49	33	48	21	76	51	61	22	41	44	64	19	42	37	63	15	60	39	35	20	23	42	20	21	31	37	26	22	45	31
P06576	ATP synthase subunit beta, mitochondrial (EC 3.6.3.14)	ATP5B	13	4	13	18	21	16	19	16	21	12	32	22	29	17	18	21	26	14	18	20	29	13	24	21	16	9	6	17	11	18	23	27	21	12	34	22
P36542	ATP synthase subunit gamma, mitochondrial (F-ATPase gamma subunit)	ATP5C1	7	0	9	11	16	9	13	9	16	5	17	12	17	7	11	13	16	4	14	10	17	3	16	11	4	3	5	7	3	5	6	8	6	3	7	8
P56385	ATP synthase subunit e, mitochondrial (ATPase subunit e) [Cleaved into: ATP synthase subunit e, mitochondrial, N-terminally processed]	ATP5I	1	0	0	1	3	2	1	2	2	1	2	2	1	2	1	2	3	2	2	2	1	1	2	2	2	0	0	1	2	0	1	2	2	0	2	0
P18859	ATP synthase-coupling factor 6, mitochondrial (ATPase subunit F6)	ATP5J	0	0	0	0	0	0	0	0	0	0	0	0	0	0	0	0	0	0	0	0	0	0	0	0	0	0	0	0	0	1	1	0	0	0	2	1
G3V325	ATP5J2-PTCD1 readthrough	ATP5J2-PTCD1	0	0	0	0	1	0	2	1	1	0	1	1	2	1	1	2	1	0	2	1	3	0	3	1	1	0	0	3	1	1	1	3	2	1	2	2
P48047	ATP synthase subunit O, mitochondrial (Oligomycin sensitivity conferral protein) (OSCP)	ATP5O	3	2	1	2	6	5	5	3	6	1	8	5	5	3	3	3	5	4	2	3	5	3	6	2	5	2	2	3	2	7	2	4	2	3	8	2
J3QL14	V-type proton ATPase subunit d 1 (Fragment)	ATP6V0D1	0	0	0	1	0	1	0	0	0	0	0	0	2	0	1	1	0	0	0	0	1	0	2	1	0	0	0	1	0	0	0	1	0	0	1	1
P38606	V-type proton ATPase catalytic subunit A (V-ATPase subunit A) (EC 3.6.3.14) (V-ATPase 69 kDa subunit) (Vacuolar ATPase isoform VA68) (Vacuolar proton pump subunit alpha)	ATP6V1A	0	0	0	1	0	2	0	0	0	0	0	1	0	4	0	0	0	1	0	1	1	3	0	0	0	2	0	0	0	4	0	2	0	5	0	2
P21281	V-type proton ATPase subunit B, brain isoform (V-ATPase subunit B 2) (Endomembrane proton pump 58 kDa subunit) (HO57) (Vacuolar proton pump subunit B 2)	ATP6V1B2	0	0	0	4	2	4	0	0	3	2	1	2	2	5	0	3	1	2	0	1	0	4	0	0	1	4	0	1	0	8	0	3	0	7	1	0
P36543	V-type proton ATPase subunit E 1 (V-ATPase subunit E 1) (V-ATPase 31 kDa subunit) (p31) (Vacuolar proton pump subunit E 1)	ATP6V1E1	0	0	1	0	0	2	0	0	0	0	0	0	0	1	0	1	0	0	0	0	0	0	0	0	0	1	0	0	0	2	0	0	0	3	0	0
Q16864	V-type proton ATPase subunit F (V-ATPase subunit F) (V-ATPase 14 kDa subunit) (Vacuolar proton pump subunit F)	ATP6V1F	0	0	0	0	0	0	0	0	0	0	0	0	0	0	0	0	0	0	0	0	0	0	0	0	0	1	0	0	0	1	0	1	1	1	0	0
O75348	V-type proton ATPase subunit G 1 (V-ATPase subunit G 1) (V-ATPase 13 kDa subunit 1) (Vacuolar proton pump subunit G 1) (Vacuolar proton pump subunit M16)	ATP6V1G1	0	2	0	1	0	4	1	1	1	1	0	2	0	3	0	1	1	3	0	2	1	3	0	0	0	0	0	0	0	1	0	0	0	0	0	1
G3V126	ATPase, H+ transporting, lysosomal 50/57kDa, V1 subunit H, isoform CRA_c (V-type proton ATPase subunit H)	ATP6V1H	0	0	0	0	0	0	0	0	1	0	1	0	1	1	0	0	0	0	0	0	2	0	1	0	0	0	0	0	0	0	0	0	0	0	0	0
P54253	Ataxin-1 (Spinocerebellar ataxia type 1 protein)	ATXN1	0	0	0	1	0	0	0	1	0	0	0	0	0	0	0	4	0	0	0	9	0	0	0	8	0	0	0	0	0	0	0	3	0	0	0	4
P0C7T5	Ataxin-1-like (Brother of ataxin-1) (Brother of ATXN1)	ATXN1L	0	0	0	0	0	0	0	0	0	0	0	0	0	0	0	3	0	0	0	2	0	0	0	5	0	0	0	0	0	0	0	0	0	0	0	0
H0YH87	Ataxin-2 (Fragment)	ATXN2	0	0	0	0	0	1	0	0	0	1	1	0	1	1	0	1	2	0	0	0	2	0	1	0	0	2	0	0	0	1	0	0	0	0	0	1
Q8WWM7	Ataxin-2-like protein (Ataxin-2 domain protein) (Ataxin-2-related protein)	ATXN2L	2	8	0	7	5	14	2	8	4	11	3	8	5	16	2	9	4	11	2	8	4	13	6	6	1	11	0	4	0	13	3	3	0	8	3	6
K7ENU1	Ataxin-7-like protein 3 (Fragment)	ATXN7L3	0	0	0	0	0	0	0	0	0	0	0	0	0	0	0	2	0	0	0	0	0	0	0	0	0	0	0	0	0	0	0	1	0	0	0	3
Q9Y679	Ancient ubiquitous protein 1	AUP1	0	0	0	0	0	0	1	0	1	0	3	0	1	0	2	0	0	0	1	0	1	0	1	0	0	0	0	0	0	2	0	1	0	0	0	2
Q96GD4	Aurora kinase B (EC 2.7.11.1) (Aurora 1) (Aurora- and IPL1-like midbody-associated protein 1) (AIM-1) (Aurora/IPL1-related kinase 2) (ARK-2) (Aurora-related kinase 2) (STK-1) (Serine/threonine-protein kinase 12) (Serine/threonine-protein kinase 5) (Serine/threonine-protein kinase aurora-B)	AURKB	0	0	1	1	2	0	2	1	3	1	4	2	3	1	1	2	4	0	2	1	4	1	2	1	1	0	0	0	1	0	1	0	0	0	0	0
Q9NWV8	BRISC and BRCA1-A complex member 1 (Mediator of RAP80 interactions and targeting subunit of 40 kDa) (New component of the BRCA1-A complex)	BABAM1	0	0	0	0	0	0	0	0	0	0	0	0	0	0	0	0	0	0	0	0	0	0	0	0	0	1	0	3	0	1	0	1	1	2	1	2
Q9NXR7	BRISC and BRCA1-A complex member 2 (BRCA1-A complex subunit BRE) (BRCA1/BRCA2-containing complex subunit 45) (Brain and reproductive organ-expressed protein)	BABAM2	0	0	0	0	0	1	0	0	0	0	0	2	0	2	0	1	0	0	0	1	0	1	0	0	0	0	0	0	0	2	0	1	0	3	0	2
J3QTA2	BAG family molecular chaperone regulator 1	BAG1	0	0	0	0	0	0	0	0	0	0	0	0	0	0	0	0	0	0	0	0	3	0	0	0	0	0	0	0	0	0	0	1	0	0	0	1
O95816	BAG family molecular chaperone regulator 2 (BAG-2) (Bcl-2-associated athanogene 2)	BAG2	0	0	0	0	0	0	0	0	0	0	0	0	0	0	0	0	0	0	0	0	0	0	0	0	0	0	0	0	1	0	2	0	0	0	1	0
O95429	BAG family molecular chaperone regulator 4 (BAG-4) (Bcl-2-associated athanogene 4) (Silencer of death domains)	BAG4	0	0	0	1	1	1	0	1	1	1	1	1	2	1	0	1	0	1	0	2	4	2	2	1	0	0	0	0	0	0	0	1	0	0	3	3
Q9UL15	BAG family molecular chaperone regulator 5 (BAG-5) (Bcl-2-associated athanogene 5)	BAG5	0	0	0	0	0	0	0	0	0	0	0	0	0	0	0	0	0	0	0	0	4	0	0	0	0	0	0	1	0	0	0	0	0	0	1	0
A0A075B747	BAH and coiled-coil domain-containing protein 1	BAHCC1	0	0	0	1	0	0	0	0	0	0	0	0	0	0	0	0	0	0	0	1	0	0	0	2	0	0	0	0	0	0	0	0	0	0	0	0
Q9UQB8	Brain-specific angiogenesis inhibitor 1-associated protein 2 (BAI-associated protein 2) (BAI1-associated protein 2) (Protein BAP2) (Fas ligand-associated factor 3) (FLAF3) (Insulin receptor substrate p53/p58) (IRS-58) (IRSp53/58) (Insulin receptor substrate protein of 53 kDa) (IRSp53) (Insulin receptor substrate p53)	BAIAP2	0	0	0	0	0	3	0	0	0	1	0	1	0	2	0	0	0	1	0	0	0	1	0	0	0	2	0	0	0	4	0	1	0	5	0	0
Q9UHR4	Brain-specific angiogenesis inhibitor 1-associated protein 2-like protein 1 (BAI1-associated protein 2-like protein 1) (Insulin receptor tyrosine kinase substrate)	BAIAP2L1	0	1	0	0	0	3	0	1	0	2	1	2	1	4	0	1	1	1	0	1	1	2	0	0	0	0	0	0	0	1	0	0	0	1	0	1
O75531	Barrier-to-autointegration factor (Breakpoint cluster region protein 1) [Cleaved into: Barrier-to-autointegration factor, N-terminally processed]	BANF1	4	2	0	0	0	1	0	0	0	0	0	0	0	1	0	0	0	0	0	0	0	1	0	0	0	0	0	0	0	1	0	0	0	0	0	0
Q92560	Ubiquitin carboxyl-terminal hydrolase BAP1 (EC 3.4.19.12) (BRCA1-associated protein 1) (Cerebral protein 6)	BAP1	0	0	0	4	0	0	0	2	0	0	0	2	0	0	0	10	0	0	0	6	0	0	0	4	0	0	0	4	0	1	0	4	0	0	0	3
Q8IXM2	Chromatin complexes subunit BAP18 (BPTF-associated protein of 18 kDa)	BAP18	1	0	0	1	1	1	0	1	1	1	0	1	1	1	0	2	1	1	0	2	0	1	0	2	0	0	0	2	0	1	0	3	0	0	0	2
P80723	Brain acid soluble protein 1 (22 kDa neuronal tissue-enriched acidic protein) (Neuronal axonal membrane protein NAP-22)	BASP1	2	1	0	0	0	1	0	0	0	4	2	1	1	4	0	0	2	2	0	3	0	3	2	0	5	0	0	0	0	1	0	2	0	7	0	0
Q9UIG0	Tyrosine-protein kinase BAZ1B (EC 2.7.10.2) (Bromodomain adjacent to zinc finger domain protein 1B) (Williams syndrome transcription factor) (Williams-Beuren syndrome chromosomal region 10 protein) (Williams-Beuren syndrome chromosomal region 9 protein) (hWALp2)	BAZ1B	0	0	0	0	0	0	0	0	0	0	0	0	0	5	0	1	0	0	0	0	0	0	0	0	0	0	0	0	0	0	0	0	0	0	0	0
Q05GC8	Breast cancer anti-estrogen resistance 2 (Transcriptional-regulating factor 1)	BCAR2	0	0	0	0	0	0	0	1	0	0	0	1	0	0	0	4	0	0	0	4	0	0	0	6	0	0	0	2	0	0	0	1	0	0	0	2
O75934	Pre-mRNA-splicing factor SPF27 (Breast carcinoma-amplified sequence 2) (DNA amplified in mammary carcinoma 1 protein) (Spliceosome-associated protein SPF 27)	BCAS2	1	0	0	0	0	0	0	0	0	1	0	1	0	1	0	1	0	2	0	1	1	0	0	2	0	0	0	0	0	1	1	3	0	0	0	2
P12694	2-oxoisovalerate dehydrogenase subunit alpha, mitochondrial (EC 1.2.4.4) (Branched-chain alpha-keto acid dehydrogenase E1 component alpha chain) (BCKDE1A) (BCKDH E1-alpha)	BCKDHA	0	0	0	0	0	0	2	0	0	0	2	0	0	0	0	0	0	0	0	0	0	0	0	0	0	0	0	0	0	0	0	0	0	0	0	0
Q92843	Bcl-2-like protein 2 (Bcl2-L-2) (Apoptosis regulator Bcl-W)	BCL2L2	1	1	1	2	3	3	1	1	3	2	3	2	3	3	2	1	2	3	1	2	4	3	2	1	1	0	0	0	1	2	0	1	1	2	1	2
P41182	B-cell lymphoma 6 protein (BCL-6) (B-cell lymphoma 5 protein) (BCL-5) (Protein LAZ-3) (Zinc finger and BTB domain-containing protein 27) (Zinc finger protein 51)	BCL6	0	0	0	0	0	0	0	0	0	0	0	0	0	0	0	6	0	0	0	6	0	0	0	6	0	0	0	5	0	0	0	6	0	0	0	3
Q4VC05	B-cell CLL/lymphoma 7 protein family member A	BCL7A	0	0	0	2	0	0	0	3	0	0	2	2	0	0	0	3	0	0	1	3	1	0	0	6	0	0	1	10	0	0	0	8	0	0	0	10
Q9BQE9	B-cell CLL/lymphoma 7 protein family member B (allergen Hom s 3)	BCL7B	0	0	0	0	0	0	0	0	0	0	0	0	0	0	0	0	0	0	0	0	0	0	0	0	0	0	0	7	0	0	0	5	0	0	0	6
Q8WUZ0	B-cell CLL/lymphoma 7 protein family member C	BCL7C	0	0	1	4	0	1	2	4	1	0	3	5	2	1	2	6	1	0	1	6	2	1	3	7	3	1	3	21	3	0	3	16	3	0	2	18
O00512	B-cell CLL/lymphoma 9 protein (B-cell lymphoma 9 protein) (Bcl-9) (Protein legless homolog)	BCL9	0	0	0	0	0	0	0	1	0	0	0	1	0	0	0	16	0	0	0	14	0	0	0	16	0	0	0	16	0	0	0	14	0	0	0	14
Q86UU0	B-cell CLL/lymphoma 9-like protein (B-cell lymphoma 9-like protein) (BCL9-like protein) (Protein BCL9-2)	BCL9L	0	0	0	6	0	3	0	11	0	1	0	6	0	2	0	25	0	1	0	38	0	0	0	38	0	0	0	43	0	0	0	50	0	0	0	52
Q9NYF8	Bcl-2-associated transcription factor 1 (Btf)	BCLAF1	9	4	13	19	19	35	16	42	22	48	29	43	24	46	27	32	17	26	16	45	27	25	29	33	29	31	20	25	30	32	28	28	30	32	33	39
Q6W2J9	BCL-6 corepressor (BCoR)	BCOR	0	0	0	0	0	0	0	0	0	0	0	0	0	0	0	14	0	0	0	20	0	0	0	24	0	0	0	15	0	0	0	10	0	0	0	7
Q02338	D-beta-hydroxybutyrate dehydrogenase, mitochondrial (EC 1.1.1.30) (3-hydroxybutyrate dehydrogenase) (BDH) (Short chain dehydrogenase/reductase family 9C member 1)	BDH1	0	0	0	0	1	0	1	1	5	0	5	4	1	0	1	0	1	0	1	0	5	2	4	0	0	0	0	3	0	0	2	5	2	0	4	2
Q7RTS1	Class A basic helix-loop-helix protein 15 (bHLHa15) (Class B basic helix-loop-helix protein 8) (bHLHb8) (Muscle, intestine and stomach expression 1) (MIST-1)	BHLHA15	0	0	0	0	0	0	0	0	0	0	0	0	0	0	0	0	0	0	0	0	0	0	0	0	0	0	0	3	0	0	0	0	0	0	0	1
Q8NFC6	Biorientation of chromosomes in cell division protein 1-like 1	BOD1L1	0	0	0	0	0	0	0	0	0	0	0	0	0	0	0	0	0	1	0	1	0	0	0	0	0	1	0	1	0	0	0	0	0	0	0	2
O95861	3'(2'),5'-bisphosphate nucleotidase 1 (EC 3.1.3.7) (Bisphosphate 3'-nucleotidase 1) (PAP-inositol 1,4-phosphatase) (PIP)	BPNT1	0	0	0	0	0	1	0	0	0	5	0	0	0	0	0	0	0	1	0	0	0	2	0	0	0	0	0	0	0	1	0	0	0	1	0	0
P38398	Breast cancer type 1 susceptibility protein (EC 2.3.2.27) (RING finger protein 53) (RING-type E3 ubiquitin transferase BRCA1)	BRCA1	0	0	0	0	0	0	0	1	0	0	0	2	0	0	0	1	0	0	0	2	0	0	0	3	0	0	0	2	0	0	0	0	0	0	0	0
O95696	Bromodomain-containing protein 1 (BR140-like protein) (Bromodomain and PHD finger-containing protein 2)	BRD1	13	7	0	0	0	0	0	0	0	0	0	0	0	0	0	0	0	0	0	0	0	0	0	0	0	0	0	0	0	0	0	0	0	0	0	0
P25440	Bromodomain-containing protein 2 (O27.1.1) (Really interesting new gene 3 protein)	BRD2	0	0	0	0	0	0	0	0	0	0	0	0	0	0	0	0	0	0	0	4	0	0	0	0	0	0	0	2	0	0	0	0	0	0	0	0
O60885	Bromodomain-containing protein 4 (Protein HUNK1)	BRD4	0	0	0	2	0	0	0	11	0	0	0	6	0	0	0	18	0	2	0	21	0	0	0	20	0	0	0	14	0	1	0	12	0	0	0	17
Q9NPI1	Bromodomain-containing protein 7 (75 kDa bromodomain protein) (Protein CELTIX-1)	BRD7	0	0	1	1	0	0	0	0	0	0	0	1	1	0	1	1	0	0	0	0	0	1	0	0	0	0	0	2	0	0	0	3	0	0	0	6
Q9H0E9	Bromodomain-containing protein 8 (Skeletal muscle abundant protein) (Skeletal muscle abundant protein 2) (Thyroid hormone receptor coactivating protein of 120 kDa) (TrCP120) (p120)	BRD8	0	0	0	5	0	1	0	5	0	1	1	3	0	0	0	9	0	0	0	5	0	0	1	3	0	0	0	2	0	0	0	3	0	0	0	1
Q8TDN6	Ribosome biogenesis protein BRX1 homolog (Brix domain-containing protein 2)	BRIX1	0	0	0	0	0	0	0	0	0	3	0	0	0	0	0	0	0	0	0	0	0	0	0	0	0	0	0	0	0	0	0	0	0	0	0	0
H0YCF7	Breast cancer metastasis-suppressor 1 (Fragment)	BRMS1	0	0	0	2	0	0	0	0	0	0	0	1	0	0	0	2	0	0	0	2	0	0	0	3	0	0	0	2	0	0	0	2	0	0	0	1
Q5PSV4	Breast cancer metastasis-suppressor 1-like protein (BRMS1-homolog protein p40) (BRMS1-like protein p40)	BRMS1L	0	0	0	2	0	1	0	0	0	0	0	3	0	1	0	3	0	0	0	4	0	0	0	2	0	0	0	3	0	0	0	2	0	1	0	3
O43684	Mitotic checkpoint protein BUB3	BUB3	0	1	0	2	2	5	3	5	3	4	6	6	3	3	2	6	0	4	0	7	3	6	7	6	1	4	0	3	0	3	0	5	0	4	1	6
Q9BRD0	BUD13 homolog	BUD13	0	0	0	3	0	0	1	1	1	3	1	1	0	2	3	1	0	2	1	1	0	2	1	1	0	0	0	1	0	0	1	4	0	0	0	1
P41223	Protein BUD31 homolog (Protein EDG-2) (Protein G10 homolog)	BUD31	0	0	0	0	0	0	0	0	1	0	0	0	4	2	0	0	2	0	0	0	3	2	0	0	0	0	0	0	0	1	0	2	0	3	0	4
Q6ZUT1	Uncharacterized protein C11orf57	C11orf57	0	1	2	3	3	3	4	4	3	4	5	4	4	4	3	3	2	3	4	3	2	3	3	3	1	1	0	1	1	1	0	1	0	0	1	0
A0A0B4J220	Chromosome 11 open reading frame 48, isoform CRA_c (Uncharacterized protein C11orf98)	C11orf98	2	1	2	2	3	3	1	2	2	3	2	1	1	3	3	1	1	3	2	1	2	2	2	0	1	0	1	1	0	0	0	0	0	0	0	0
Q9Y224	UPF0568 protein C14orf166 (CLE7 homolog) (CLE)	C14orf166	2	1	0	5	2	5	3	3	3	2	6	5	3	6	7	9	1	4	3	4	4	3	4	2	6	8	1	12	3	6	5	10	6	4	7	8
A0A0A6YYH1	Protein C15orf38-AP3S2	C15orf38-AP3S2	0	3	0	0	0	7	0	6	0	10	0	4	0	6	0	3	0	10	0	7	0	5	0	4	0	7	0	3	0	8	0	2	0	9	0	7
Q6ZRI6	Uncharacterized protein C15orf39	C15orf39	0	0	0	0	0	0	0	0	0	0	0	0	0	0	0	4	0	0	0	2	0	0	0	1	0	0	0	1	0	0	0	1	0	0	0	1
H3BSM7	RUS1 family protein C16orf58	C16orf58	0	0	0	0	0	0	2	0	0	0	1	0	0	0	0	0	0	0	0	0	0	0	0	0	0	0	0	0	0	0	0	0	0	0	0	0
Q6PH81	UPF0547 protein C16orf87	C16orf87	0	0	0	0	0	0	0	0	0	0	0	0	0	0	0	5	0	0	0	4	0	0	0	6	0	0	0	1	0	0	0	0	0	0	0	0
D3DTM5	HCG1985469, isoform CRA_b (Uncharacterized protein C17orf100)	C17orf100	0	0	0	0	2	0	0	0	2	0	0	0	1	0	0	0	0	0	0	0	2	0	0	0	0	0	0	0	0	0	0	0	0	0	0	0
Q32NC0	UPF0711 protein C18orf21 (HBV X-transactivated gene 13 protein) (HBV XAg-transactivated protein 13)	C18orf21	0	0	0	1	0	0	0	2	0	0	0	0	0	0	0	0	0	0	0	0	0	0	0	0	0	0	0	0	0	0	0	0	0	0	0	0
Q9BQ61	Uncharacterized protein C19orf43	C19orf43	0	0	0	0	0	0	0	0	0	1	0	0	0	0	0	0	0	0	0	0	1	0	0	2	0	2	0	1	0	0	0	1	0	0	0	3
Q8N9M1	Uncharacterized protein C19orf47	C19orf47	0	0	0	0	1	0	0	0	2	0	2	0	2	1	0	0	1	0	2	1	1	0	1	0	0	0	0	0	1	0	0	1	0	0	0	0
Q9H425	Uncharacterized protein C1orf198	C1orf198	0	0	0	0	3	1	2	2	4	2	3	1	3	2	3	2	0	0	3	1	1	1	3	1	0	0	0	0	0	0	2	0	2	1	2	0
Q8N6N3	UPF0690 protein C1orf52 (BCL10-associated gene protein)	C1orf52	0	0	0	0	0	0	0	0	0	0	0	0	0	0	0	0	0	0	0	1	0	0	0	2	0	0	0	0	0	0	0	0	0	0	0	0
Q07021	Complement component 1 Q subcomponent-binding protein, mitochondrial (ASF/SF2-associated protein p32) (Glycoprotein gC1qBP) (C1qBP) (Hyaluronan-binding protein 1) (Mitochondrial matrix protein p32) (gC1q-R protein) (p33)	C1QBP	0	0	0	2	3	3	4	6	3	2	7	3	4	5	4	8	5	3	6	7	5	4	7	4	8	6	6	10	8	7	7	8	10	3	10	7
Q7Z6I8	UPF0461 protein C5orf24	C5orf24	2	1	0	0	0	0	0	0	0	0	0	0	0	0	0	0	0	0	0	0	0	0	0	0	0	0	0	0	0	0	0	0	0	0	0	0
Q9BRJ6	Uncharacterized protein C7orf50	C7orf50	0	0	0	2	3	3	1	2	3	1	5	5	4	1	0	1	2	0	1	3	6	6	6	1	7	4	2	4	0	0	2	0	1	0	2	0
H0YF29	UPF0598 protein C8orf82 (Fragment)	C8orf82	0	0	0	0	0	0	0	0	1	1	2	0	0	0	0	0	0	0	0	0	0	0	0	0	0	0	0	1	0	0	0	1	0	0	0	0
Q9NZ63	Uncharacterized protein C9orf78 (Hepatocellular carcinoma-associated antigen 59)	C9orf78	0	0	0	0	0	0	0	0	0	0	0	0	0	0	0	1	0	0	0	1	0	0	0	1	0	1	0	0	0	1	0	0	0	0	0	1
Q9H8G2	Caspase activity and apoptosis inhibitor 1 (Conserved anti-apoptotic protein) (CAAP)	CAAP1	0	0	0	1	1	1	1	1	0	1	2	1	1	1	1	1	0	0	0	1	2	1	2	2	0	0	0	0	0	0	0	0	0	0	0	0
Q8WUQ7	Cactin (Renal carcinoma antigen NY-REN-24)	CACTIN	0	0	0	1	0	0	0	3	0	0	0	0	0	1	0	2	0	1	0	2	0	0	0	1	0	0	0	2	0	0	0	0	0	0	0	1
Q9HB71	Calcyclin-binding protein (CacyBP) (hCacyBP) (S100A6-binding protein) (Siah-interacting protein)	CACYBP	0	0	0	0	1	0	0	1	1	1	1	3	1	1	1	0	1	0	1	0	2	1	0	0	0	3	0	0	0	5	0	0	0	4	0	0
F8VPD4	CAD protein	CAD	0	0	1	0	3	3	6	1	4	1	5	5	6	5	4	3	4	1	3	0	8	7	5	3	3	1	0	4	6	2	3	2	4	1	10	4
E7ETZ0	Calmodulin-1	CALM1	0	0	0	0	3	3	1	1	1	1	4	0	3	1	1	0	4	4	2	2	0	0	0	0	0	0	0	0	0	0	0	0	0	0	0	0
P27482	Calmodulin-like protein 3 (CaM-like protein) (CLP) (Calmodulin-related protein NB-1)	CALML3	0	0	0	0	0	5	0	0	0	0	0	0	0	0	0	0	0	0	0	0	0	0	0	0	0	0	0	0	0	0	0	0	0	0	0	0
Q9NZT1	Calmodulin-like protein 5 (Calmodulin-like skin protein)	CALML5	0	0	0	0	0	4	0	3	0	0	0	0	0	0	0	1	0	0	0	0	0	1	0	0	0	0	0	0	0	0	0	0	0	0	0	0
P27797	Calreticulin (CRP55) (Calregulin) (Endoplasmic reticulum resident protein 60) (ERp60) (HACBP) (grp60)	CALR	0	0	0	0	3	2	1	2	0	0	4	3	3	3	0	2	2	0	5	5	3	2	3	0	0	1	0	4	0	2	1	4	1	3	4	4
O43852	Calumenin (Crocalbin) (IEF SSP 9302)	CALU	0	0	0	0	2	0	0	0	0	0	0	0	2	0	0	0	2	0	0	0	0	0	0	0	0	0	0	0	0	0	0	0	2	0	3	0
E9PF82	Calcium/calmodulin-dependent protein kinase type II subunit delta	CAMK2D	1	0	0	2	4	2	0	1	2	1	3	1	9	3	2	1	5	2	1	1	7	4	2	0	0	1	0	2	2	3	0	5	2	5	5	4
A0A0A0MT11	Calcium/calmodulin-dependent protein kinase type II subunit gamma	CAMK2G	0	0	0	2	0	0	0	0	2	0	0	0	0	0	0	1	3	0	1	0	0	0	2	0	0	1	0	3	2	2	0	4	0	0	8	4
Q5T5Y3	Calmodulin-regulated spectrin-associated protein 1	CAMSAP1	0	0	0	0	0	0	0	0	0	0	0	0	0	0	0	0	0	0	0	0	0	2	0	0	0	3	0	0	0	7	0	0	0	6	0	0
Q9P1Y5	Calmodulin-regulated spectrin-associated protein 3 (Protein Nezha)	CAMSAP3	0	0	0	0	0	0	0	0	0	0	0	0	0	0	0	0	0	0	0	0	0	0	0	0	0	0	0	0	2	0	0	0	1	0	0	0
Q86VP6	Cullin-associated NEDD8-dissociated protein 1 (Cullin-associated and neddylation-dissociated protein 1) (TBP-interacting protein of 120 kDa A) (TBP-interacting protein 120A) (p120 CAND1)	CAND1	0	0	0	0	0	0	0	0	0	0	0	0	2	1	0	0	0	0	0	0	2	2	0	0	0	0	0	2	1	1	0	3	0	4	4	4
P27824	Calnexin (IP90) (Major histocompatibility complex class I antigen-binding protein p88) (p90)	CANX	1	0	0	1	0	1	1	1	0	0	0	1	1	1	3	1	1	1	2	5	0	1	1	1	0	0	0	1	0	1	0	1	0	0	2	1
Q01518	Adenylyl cyclase-associated protein 1 (CAP 1)	CAP1	0	0	0	0	0	4	0	0	1	0	0	0	0	1	0	0	0	0	0	0	0	1	0	0	0	3	0	0	0	4	0	0	0	7	0	0
P07384	Calpain-1 catalytic subunit (EC 3.4.22.52) (Calcium-activated neutral proteinase 1) (CANP 1) (Calpain mu-type) (Calpain-1 large subunit) (Cell proliferation-inducing gene 30 protein) (Micromolar-calpain) (muCANP)	CAPN1	0	0	0	0	0	5	0	0	0	0	0	0	0	0	0	0	0	0	0	0	0	0	0	0	0	0	0	0	0	1	0	0	0	2	0	0
K7EIV0	Calpain small subunit 1 (Fragment)	CAPNS1	0	0	0	0	0	2	0	0	0	0	0	0	0	0	0	0	0	0	0	0	0	0	0	0	0	0	0	0	0	0	0	0	0	0	0	0
Q14444	Caprin-1 (Cell cycle-associated protein 1) (Cytoplasmic activation- and proliferation-associated protein 1) (GPI-anchored membrane protein 1) (GPI-anchored protein p137) (GPI-p137) (p137GPI) (Membrane component chromosome 11 surface marker 1) (RNA granule protein 105)	CAPRIN1	0	0	0	0	0	1	1	1	0	1	0	0	1	2	0	2	1	3	0	1	0	1	0	0	0	0	0	0	0	1	1	0	0	0	0	0
P52907	F-actin-capping protein subunit alpha-1 (CapZ alpha-1)	CAPZA1	2	4	3	4	5	4	2	3	5	5	4	4	3	4	3	3	3	3	3	2	3	4	3	2	8	15	2	6	4	16	3	10	7	18	7	11
P47755	F-actin-capping protein subunit alpha-2 (CapZ alpha-2)	CAPZA2	2	0	0	0	1	2	0	1	2	4	2	0	2	2	1	1	2	3	1	1	1	2	2	0	2	5	0	1	2	3	0	5	4	11	1	4
P47756	F-actin-capping protein subunit beta (CapZ beta)	CAPZB	0	1	1	2	3	7	2	3	3	6	2	3	3	6	1	4	4	5	1	1	3	7	2	3	3	8	0	2	0	6	1	11	2	13	1	5
Q86X55	Histone-arginine methyltransferase CARM1 (EC 2.1.1.319) (Coactivator-associated arginine methyltransferase 1) (Protein arginine N-methyltransferase 4)	CARM1	0	0	0	1	0	1	1	0	0	0	1	0	2	1	2	0	1	0	1	1	1	1	1	0	0	0	0	0	0	0	0	0	0	0	0	0
Q5VZK9	F-actin-uncapping protein LRRC16A (CARMIL homolog) (Capping protein regulator and myosin 1 linker protein 1) (Capping protein, Arp2/3 and myosin-I linker homolog 1) (Capping protein, Arp2/3 and myosin-I linker protein 1) (Leucine-rich repeat-containing protein 16A)	CARMIL1	0	0	0	0	0	1	0	0	0	0	0	1	1	0	0	0	0	0	0	0	0	0	0	1	0	1	1	0	0	1	0	1	0	3	0	1
O14936	Peripheral plasma membrane protein CASK (hCASK) (EC 2.7.11.1) (Calcium/calmodulin-dependent serine protein kinase) (Protein lin-2 homolog)	CASK	0	0	0	0	0	0	0	0	0	0	0	0	0	0	0	0	0	0	0	0	0	0	0	0	0	0	0	0	0	0	0	0	0	3	0	0
P31944	Caspase-14 (CASP-14) (EC 3.4.22.-) [Cleaved into: Caspase-14 subunit p17, mature form; Caspase-14 subunit p10, mature form; Caspase-14 subunit p20, intermediate form; Caspase-14 subunit p8, intermediate form]	CASP14	0	0	1	0	0	0	0	1	0	1	0	0	0	0	0	0	0	0	0	0	0	0	0	0	0	0	0	0	0	0	0	0	0	0	0	0
P42574	Caspase-3 (CASP-3) (EC 3.4.22.56) (Apopain) (Cysteine protease CPP32) (CPP-32) (Protein Yama) (SREBP cleavage activity 1) (SCA-1) [Cleaved into: Caspase-3 subunit p17; Caspase-3 subunit p12]	CASP3	0	0	0	0	0	1	0	0	0	2	0	0	0	2	0	0	0	0	0	0	0	2	0	0	0	1	0	0	0	1	0	0	0	1	0	1
P20810	Calpastatin (Calpain inhibitor) (Sperm BS-17 component)	CAST	0	0	0	0	0	1	0	1	0	1	0	2	0	0	0	1	0	1	0	2	0	0	0	2	0	0	0	0	0	0	0	3	0	2	0	4
Q86V15	Zinc finger protein castor homolog 1 (Castor-related protein) (Putative survival-related protein) (Zinc finger protein 693)	CASZ1	0	0	0	0	0	0	0	0	0	0	0	0	0	0	0	5	0	0	0	2	0	0	0	1	0	0	0	7	0	0	0	6	0	0	0	9
P04040	Catalase (EC 1.11.1.6)	CAT	0	0	0	0	0	2	0	6	2	2	0	2	0	2	0	1	1	1	0	0	0	4	0	1	0	1	2	0	0	0	1	0	0	1	0	0
O43439	Protein CBFA2T2 (ETO homologous on chromosome 20) (MTG8-like protein) (MTG8-related protein 1) (Myeloid translocation-related protein 1) (p85)	CBFA2T2	0	0	0	0	0	0	0	0	0	0	0	0	0	0	0	1	0	0	0	0	0	0	0	2	0	0	0	1	0	0	0	0	0	0	0	0
Q13951	Core-binding factor subunit beta (CBF-beta) (Polyomavirus enhancer-binding protein 2 beta subunit) (PEA2-beta) (PEBP2-beta) (SL3-3 enhancer factor 1 subunit beta) (SL3/AKV core-binding factor beta subunit)	CBFB	0	0	0	0	2	0	0	0	2	0	3	0	2	0	0	3	2	0	2	7	3	0	3	2	1	0	0	2	1	0	2	4	2	0	3	4
Q75N03	E3 ubiquitin-protein ligase Hakai (EC 2.3.2.27) (Casitas B-lineage lymphoma-transforming sequence-like protein 1) (RING finger protein 188) (RING-type E3 ubiquitin transferase Hakai) (c-Cbl-like protein 1)	CBLL1	0	0	0	0	0	0	0	0	1	0	0	0	0	0	0	1	1	0	0	2	1	0	1	1	0	0	0	0	1	0	0	0	1	0	0	0
P16152	Carbonyl reductase [NADPH] 1 (EC 1.1.1.184) (15-hydroxyprostaglandin dehydrogenase [NADP(+)]) (EC 1.1.1.197) (NADPH-dependent carbonyl reductase 1) (Prostaglandin 9-ketoreductase) (Prostaglandin-E(2) 9-reductase) (EC 1.1.1.189) (Short chain dehydrogenase/reductase family 21C member 1)	CBR1	1	1	1	1	2	7	1	5	1	2	2	2	2	4	2	6	0	1	1	3	2	5	4	1	1	1	0	1	0	2	3	0	1	1	5	1
Q8N4T8	Carbonyl reductase family member 4 (EC 1.-.-.-) (3-ketoacyl-[acyl-carrier-protein] reductase beta subunit) (KAR beta subunit) (3-oxoacyl-[acyl-carrier-protein] reductase) (EC 1.1.1.-) (Quinone reductase CBR4) (Short chain dehydrogenase/reductase family 45C member 1)	CBR4	0	0	0	0	1	0	0	0	1	0	4	0	1	0	1	0	1	0	0	0	1	0	2	0	0	0	0	0	0	0	0	0	0	0	0	0
P0DN79	Cystathionine beta-synthase-like protein (EC 4.2.1.22) (Beta-thionase) (Serine sulfhydrase)	CBSL	1	0	1	1	1	2	1	3	1	5	2	1	3	5	0	0	2	2	1	3	2	6	2	2	1	6	0	0	0	6	0	0	0	5	0	0
Q9BRT8	COBW domain-containing protein 1 (Cobalamin synthase W domain-containing protein 1) (COBP) (NPC-A-6 COBW domain-containing protein 1) (NPC-A-6)	CBWD1	0	0	0	0	1	0	0	0	2	0	1	0	2	1	0	1	2	0	1	0	2	1	2	1	2	0	0	0	1	1	0	0	3	0	2	1
J3KS05	Chromobox protein homolog 1 (Fragment)	CBX1	18	5	0	5	2	5	3	6	2	3	4	7	2	5	3	9	2	1	1	11	0	4	0	9	0	2	0	9	0	0	0	5	2	0	0	5
Q14781	Chromobox protein homolog 2	CBX2	0	0	0	2	2	0	0	1	0	0	1	0	0	0	0	2	0	1	0	1	0	0	0	1	0	0	0	0	0	0	0	0	0	0	0	0
Q13185	Chromobox protein homolog 3 (HECH) (Heterochromatin protein 1 homolog gamma) (HP1 gamma) (Modifier 2 protein)	CBX3	21	8	0	6	4	6	6	11	3	5	7	10	4	8	2	11	3	1	2	15	8	4	4	10	0	5	0	13	1	6	1	11	2	6	3	8
O00257	E3 SUMO-protein ligase CBX4 (EC 6.3.2.-) (Chromobox protein homolog 4) (Polycomb 2 homolog) (Pc2) (hPc2)	CBX4	0	0	0	2	5	1	5	1	3	0	3	3	6	1	2	5	5	0	4	4	5	1	4	6	0	0	1	3	0	0	0	1	0	0	0	2
P45973	Chromobox protein homolog 5 (Antigen p25) (Heterochromatin protein 1 homolog alpha) (HP1 alpha)	CBX5	24	11	1	3	2	3	2	3	2	2	1	1	2	5	0	7	1	2	1	12	1	1	0	9	0	0	0	4	0	0	0	4	0	0	0	6
Q9HC52	Chromobox protein homolog 8 (Polycomb 3 homolog) (Pc3) (hPc3) (Rectachrome 1)	CBX8	0	0	0	0	1	0	1	1	2	0	1	1	1	0	1	1	1	1	0	1	2	0	0	2	1	1	0	1	1	0	1	1	1	0	2	1
Q6P1N0	Coiled-coil and C2 domain-containing protein 1A (Akt kinase-interacting protein 1) (Five prime repressor element under dual repression-binding protein 1) (FRE under dual repression-binding protein 1) (Freud-1) (Putative NF-kappa-B-activating protein 023N)	CC2D1A	0	0	0	0	0	0	0	0	0	0	0	0	0	0	0	0	0	0	0	0	0	0	0	0	0	0	0	0	0	0	0	0	1	3	0	0
Q8N163	Cell cycle and apoptosis regulator protein 2 (Cell division cycle and apoptosis regulator protein 2) (DBIRD complex subunit KIAA1967) (Deleted in breast cancer gene 1 protein) (DBC-1) (DBC.1) (NET35) (p30 DBC)	CCAR2	1	0	1	4	4	3	4	5	4	1	5	5	8	7	2	7	4	3	3	6	8	6	5	7	1	0	0	5	0	3	3	11	0	3	3	5
Q8WUD4	Coiled-coil domain-containing protein 12	CCDC12	0	1	0	1	0	1	0	1	1	2	0	2	3	4	0	1	1	1	0	1	2	1	0	1	0	0	0	1	2	1	3	3	2	0	0	2
Q96CT7	Coiled-coil domain-containing protein 124	CCDC124	0	1	0	0	0	0	0	0	0	0	0	0	0	1	0	0	0	2	0	0	0	1	0	0	0	6	0	0	0	7	0	0	0	5	0	0
I3L0U5	Coiled-coil domain-containing protein 137 (Fragment)	CCDC137	0	0	0	0	0	0	0	0	1	1	1	1	0	0	0	0	0	0	0	0	1	2	2	0	1	0	0	0	0	0	0	0	0	0	0	0
Q6PII3	Coiled-coil domain-containing protein 174	CCDC174	0	0	0	0	0	0	0	0	0	0	0	1	0	0	0	1	0	0	0	1	0	0	0	0	0	0	0	1	0	0	0	2	0	0	0	1
O60826	Coiled-coil domain-containing protein 22	CCDC22	0	0	0	0	0	0	0	0	0	0	0	0	0	0	0	0	0	0	0	0	0	0	0	0	0	1	0	0	0	0	0	0	0	2	0	0
Q96A33	Coiled-coil domain-containing protein 47	CCDC47	0	0	0	0	3	0	0	2	3	0	2	1	4	2	1	0	4	1	1	0	5	0	5	0	0	1	0	0	2	1	0	1	1	1	2	1
Q16204	Coiled-coil domain-containing protein 6 (Papillary thyroid carcinoma-encoded protein) (Protein H4)	CCDC6	0	0	0	0	0	1	0	0	0	2	0	1	0	1	0	2	0	0	0	1	0	0	0	1	0	1	0	1	0	2	0	2	0	3	0	3
Q8IV32	Coiled-coil domain-containing protein 71	CCDC71	2	1	0	0	0	0	0	0	0	0	0	0	0	0	0	0	0	0	0	0	0	0	0	0	0	0	0	0	0	0	0	0	0	0	0	0
A6NKD9	Coiled-coil domain-containing protein 85C	CCDC85C	0	0	0	1	0	2	0	0	1	3	0	1	0	3	0	1	0	1	0	1	0	2	0	0	0	2	0	1	0	5	0	1	0	3	0	1
Q9H6F5	Coiled-coil domain-containing protein 86 (Cytokine-induced protein with coiled-coil domain)	CCDC86	2	1	0	0	0	0	0	0	0	0	1	0	0	0	0	0	0	0	0	0	0	0	0	0	0	0	0	0	0	0	0	0	0	0	0	0
E5RFK5	Cyclin-C	CCNC	0	0	0	1	0	0	0	0	0	0	0	0	0	0	0	3	0	0	0	4	0	0	0	1	0	0	0	1	0	0	0	1	0	0	0	1
P51946	Cyclin-H (MO15-associated protein) (p34) (p37)	CCNH	0	0	0	0	0	0	0	4	0	0	0	1	0	1	0	4	0	0	0	8	0	0	0	1	0	0	0	3	0	0	0	2	0	0	0	0
O75909	Cyclin-K	CCNK	0	0	0	0	0	0	0	0	0	0	0	1	0	0	0	1	0	0	0	2	0	0	0	0	0	0	0	4	0	1	0	4	0	1	0	7
Q96S94	Cyclin-L2 (Paneth cell-enhanced expression protein)	CCNL2	0	0	0	0	0	0	0	0	0	0	0	1	0	0	1	1	0	0	0	1	0	0	0	2	0	0	0	2	0	1	0	4	0	0	0	3
O60563	Cyclin-T1 (CycT1) (Cyclin-T)	CCNT1	0	0	0	5	0	0	0	9	1	0	0	9	1	2	0	8	0	1	0	12	0	1	0	8	0	1	0	6	0	0	0	5	0	1	0	7
O60583	Cyclin-T2 (CycT2)	CCNT2	0	0	0	1	0	0	0	2	0	0	0	1	0	0	0	1	0	0	0	2	0	0	0	1	0	0	0	0	0	0	0	2	0	0	0	1
J3KNF4	Copper chaperone for superoxide dismutase	CCS	0	0	0	0	0	1	0	0	0	2	0	0	0	0	0	0	0	1	0	1	0	0	0	0	0	1	0	0	0	1	0	0	0	1	0	0
P78371	T-complex protein 1 subunit beta (TCP-1-beta) (CCT-beta)	CCT2	20	14	0	6	13	24	2	2	13	18	5	14	27	36	1	11	31	19	1	8	28	32	5	5	12	34	0	18	9	50	4	26	12	68	15	29
P49368	T-complex protein 1 subunit gamma (TCP-1-gamma) (CCT-gamma) (hTRiC5)	CCT3	18	6	2	9	22	23	10	14	20	21	11	15	28	30	7	14	27	17	8	10	24	29	7	9	22	49	3	19	12	58	11	24	21	60	17	22
P50991	T-complex protein 1 subunit delta (TCP-1-delta) (CCT-delta) (Stimulator of TAR RNA-binding)	CCT4	15	11	3	4	13	21	4	8	15	16	11	12	20	25	7	8	18	10	6	6	24	23	8	7	8	25	2	13	11	35	4	19	7	44	9	19
P48643	T-complex protein 1 subunit epsilon (TCP-1-epsilon) (CCT-epsilon)	CCT5	26	6	2	13	31	34	4	7	24	29	8	18	29	41	2	11	27	21	7	7	37	33	9	10	22	48	2	15	10	50	10	24	15	69	16	30
P40227	T-complex protein 1 subunit zeta (TCP-1-zeta) (Acute morphine dependence-related protein 2) (CCT-zeta-1) (HTR3) (Tcp20)	CCT6A	11	7	6	10	14	21	6	8	15	19	14	11	17	18	8	12	20	17	13	8	19	18	12	5	15	29	6	15	12	23	10	13	17	28	9	13
Q99832	T-complex protein 1 subunit eta (TCP-1-eta) (CCT-eta) (HIV-1 Nef-interacting protein) [Cleaved into: T-complex protein 1 subunit eta, N-terminally processed]	CCT7	11	8	0	5	22	23	2	6	12	24	6	12	22	26	3	7	19	18	4	5	18	26	8	2	12	21	0	10	7	35	3	13	15	40	9	15
P50990	T-complex protein 1 subunit theta (TCP-1-theta) (CCT-theta) (Renal carcinoma antigen NY-REN-15)	CCT8	17	14	2	4	11	16	4	11	15	20	0	4	12	19	2	5	12	18	1	7	5	10	2	7	9	27	0	4	13	35	0	19	5	33	6	18
Q9Y5K6	CD2-associated protein (Adapter protein CMS) (Cas ligand with multiple SH3 domains)	CD2AP	8	5	0	9	9	22	0	4	5	21	0	11	2	17	0	4	2	16	0	3	5	19	0	3	3	25	0	4	5	21	0	6	3	28	0	9
O95400	CD2 antigen cytoplasmic tail-binding protein 2 (CD2 cytoplasmic domain-binding protein 2) (CD2 tail-binding protein 2) (U5 snRNP 52K protein) (U5-52K)	CD2BP2	1	0	1	3	1	2	1	0	1	3	0	1	2	2	0	1	1	1	0	0	2	2	0	1	0	3	0	2	0	1	0	1	1	0	0	3
O15446	DNA-directed RNA polymerase I subunit RPA34 (A34.5) (Antisense to ERCC-1 protein) (ASE-1) (CD3-epsilon-associated protein) (CAST) (CD3E-associated protein) (RNA polymerase I-associated factor PAF49)	CD3EAP	0	0	0	0	0	0	0	0	1	1	2	0	1	1	0	0	1	1	0	0	1	1	1	1	1	0	0	0	0	0	1	1	1	0	0	1
Q12834	Cell division cycle protein 20 homolog (p55CDC)	CDC20	0	0	0	0	0	0	0	0	0	0	0	0	1	0	0	2	0	1	1	1	1	0	1	0	0	0	0	0	0	0	0	0	0	0	0	0
Q9UJX2	Cell division cycle protein 23 homolog (Anaphase-promoting complex subunit 8) (APC8) (Cyclosome subunit 8)	CDC23	0	0	0	2	0	0	0	0	0	0	0	0	0	0	0	0	0	0	0	0	0	0	0	0	0	0	0	1	0	1	0	1	0	0	0	0
Q16543	Hsp90 co-chaperone Cdc37 (Hsp90 chaperone protein kinase-targeting subunit) (p50Cdc37) [Cleaved into: Hsp90 co-chaperone Cdc37, N-terminally processed]	CDC37	0	0	0	0	0	0	0	0	0	0	0	0	0	0	0	0	0	0	0	0	0	0	0	0	0	0	0	2	0	2	0	1	0	2	0	1
P60953	Cell division control protein 42 homolog (G25K GTP-binding protein)	CDC42	0	0	0	0	2	1	1	1	0	0	3	3	1	0	2	2	1	0	1	1	1	0	2	2	0	0	0	0	0	0	0	1	0	0	0	2
A0A0A0MRJ0	Serine/threonine-protein kinase MRCK alpha	CDC42BPA	0	0	0	0	0	0	0	0	0	0	0	0	0	0	0	2	0	0	0	0	0	0	0	0	0	0	0	0	0	1	0	0	0	0	0	0
Q99459	Cell division cycle 5-like protein (Cdc5-like protein) (Pombe cdc5-related protein)	CDC5L	0	0	1	8	3	5	3	7	2	11	2	10	4	10	0	10	2	8	0	11	2	7	3	8	0	2	0	13	4	14	9	24	1	13	8	24
Q6P1J9	Parafibromin (Cell division cycle protein 73 homolog) (Hyperparathyroidism 2 protein)	CDC73	0	0	0	1	0	0	0	4	0	0	0	2	0	0	0	3	0	0	0	3	0	0	0	4	0	4	0	12	0	0	0	4	0	0	0	2
Q69YH5	Cell division cycle-associated protein 2 (Recruits PP1 onto mitotic chromatin at anaphase protein) (Repo-Man)	CDCA2	0	0	0	0	0	0	0	0	0	0	0	0	0	0	0	3	0	0	0	4	0	0	0	6	0	0	0	2	0	0	0	2	0	0	0	0
B5MBX0	Sororin	CDCA5	8	1	0	0	0	0	0	0	0	0	0	0	0	0	0	1	0	0	0	1	0	0	0	0	0	0	0	0	0	0	0	0	0	0	0	0
Q53HL2	Borealin (Cell division cycle-associated protein 8) (Dasra-B) (hDasra-B) (Pluripotent embryonic stem cell-related gene 3 protein)	CDCA8	3	2	0	1	0	0	0	0	1	0	0	0	0	0	0	2	0	0	0	0	0	0	0	0	0	0	0	0	0	0	0	0	0	0	0	0
A0A087WXI5	Cadherin-1	CDH1	0	2	0	0	2	3	0	1	0	1	1	2	0	2	0	0	1	2	0	4	0	4	2	0	0	3	0	3	0	3	0	2	0	6	2	5
B3KY94	CDP-diacylglycerol--inositol 3-phosphatidyltransferase (cDNA FLJ16129 fis, clone BRACE2039823, highly similar to CDP-diacylglycerol--inositol3-phosphatidyltransferase (EC 2.7.8.11))	CDIPT	0	0	1	1	1	0	2	0	1	0	1	0	1	0	2	0	1	0	1	0	1	0	2	0	0	0	0	0	0	0	0	0	1	0	1	0
P06493	Cyclin-dependent kinase 1 (CDK1) (EC 2.7.11.22) (EC 2.7.11.23) (Cell division control protein 2 homolog) (Cell division protein kinase 1) (p34 protein kinase)	CDK1	1	0	3	3	5	1	5	3	10	4	9	5	14	3	6	7	6	4	4	3	20	4	7	5	2	2	0	2	3	5	3	4	4	4	5	5
A0A0D9SER5	Cyclin-dependent kinase 11B	CDK11B	0	0	1	6	0	0	2	13	0	1	1	8	1	1	1	8	0	0	1	6	0	1	1	3	0	1	0	5	0	2	0	3	0	2	0	2
Q9NYV4	Cyclin-dependent kinase 12 (EC 2.7.11.22) (EC 2.7.11.23) (Cdc2-related kinase, arginine/serine-rich) (CrkRS) (Cell division cycle 2-related protein kinase 7) (CDC2-related protein kinase 7) (Cell division protein kinase 12) (hCDK12)	CDK12	0	0	1	4	1	2	1	5	1	3	1	5	1	3	2	8	1	2	1	5	2	2	1	4	0	5	0	18	1	6	1	14	1	5	0	19
Q14004	Cyclin-dependent kinase 13 (EC 2.7.11.22) (EC 2.7.11.23) (CDC2-related protein kinase 5) (Cell division cycle 2-like protein kinase 5) (Cell division protein kinase 13) (hCDK13) (Cholinesterase-related cell division controller)	CDK13	0	0	0	0	0	0	2	2	0	1	1	3	0	0	0	4	0	0	0	2	0	0	0	0	0	2	0	4	1	2	1	4	0	0	0	5
G3V5T9	Cyclin-dependent kinase 2 (Cyclin-dependent kinase 2, isoform CRA_c)	CDK2	0	0	3	0	4	0	3	1	5	3	4	3	4	3	4	3	3	0	3	3	6	4	4	2	0	0	0	0	0	3	0	3	0	3	0	3
F5GZF0	Cyclin-dependent kinase 2-associated protein 1 (Fragment)	CDK2AP1	1	1	0	2	1	1	0	1	1	0	1	1	1	1	1	2	1	0	0	3	1	2	1	1	0	0	0	2	0	0	0	1	0	1	0	2
F8VYH9	Cyclin-dependent kinase 4 (Fragment)	CDK4	0	0	0	0	0	0	0	0	3	0	0	0	0	0	0	0	2	0	0	0	0	0	0	0	0	0	0	0	0	0	0	0	0	0	0	0
Q00535	Cyclin-dependent-like kinase 5 (EC 2.7.11.1) (Cell division protein kinase 5) (Serine/threonine-protein kinase PSSALRE) (Tau protein kinase II catalytic subunit) (TPKII catalytic subunit)	CDK5	0	0	2	0	3	0	2	0	2	0	0	0	2	0	1	2	3	2	2	0	2	0	1	0	0	0	0	0	0	0	0	2	0	2	0	2
D6RAD4	Cyclin-dependent kinase 7	CDK7	0	0	0	0	0	0	0	1	0	0	0	0	0	2	0	2	0	0	0	4	0	0	0	0	0	0	0	1	0	1	0	1	0	0	0	1
P49336	Cyclin-dependent kinase 8 (EC 2.7.11.22) (EC 2.7.11.23) (Cell division protein kinase 8) (Mediator complex subunit CDK8) (Mediator of RNA polymerase II transcription subunit CDK8) (Protein kinase K35)	CDK8	0	0	0	2	1	0	0	5	1	0	0	2	1	0	0	8	0	0	0	8	0	0	0	6	0	0	0	9	0	0	0	6	0	0	0	6
P50750	Cyclin-dependent kinase 9 (EC 2.7.11.22) (EC 2.7.11.23) (C-2K) (Cell division cycle 2-like protein kinase 4) (Cell division protein kinase 9) (Serine/threonine-protein kinase PITALRE) (Tat-associated kinase complex catalytic subunit)	CDK9	1	1	1	5	0	1	2	6	2	2	0	5	0	2	0	7	0	2	0	6	0	2	1	3	0	3	0	6	0	3	2	12	1	6	0	11
P46527	Cyclin-dependent kinase inhibitor 1B (Cyclin-dependent kinase inhibitor p27) (p27Kip1)	CDKN1B	0	0	0	0	0	0	0	0	0	0	0	0	0	0	0	0	0	0	0	0	0	0	0	0	0	0	0	0	0	0	0	0	0	1	0	2
Q9NXV6	CDKN2A-interacting protein (Collaborator of ARF)	CDKN2AIP	0	0	0	3	3	3	1	4	7	7	3	3	4	0	0	6	1	2	0	2	8	0	2	5	0	1	0	4	0	3	0	2	0	4	1	3
Q96HQ2	CDKN2AIP N-terminal-like protein (CDKN2A-interacting protein N-terminal-like protein)	CDKN2AIPNL	0	0	0	0	0	0	0	1	0	0	0	0	0	0	0	2	0	0	0	0	0	0	0	3	0	0	0	0	0	0	0	1	0	0	0	1
Q9UKY7	Protein CDV3 homolog	CDV3	0	1	0	0	0	1	0	0	0	2	0	0	0	0	0	0	0	1	0	0	0	0	0	0	0	4	0	0	0	4	0	0	0	8	0	0
Q9Y232	Chromodomain Y-like protein (CDY-like) (EC 2.3.1.48)	CDYL	1	0	0	2	0	0	0	0	0	0	0	2	0	0	0	2	0	0	0	1	0	0	0	2	0	0	0	1	0	0	0	0	0	0	0	0
Q7Z7K6	Centromere protein V (CENP-V) (Nuclear protein p30) (Proline-rich protein 6)	CENPV	6	1	0	0	2	0	0	0	0	0	1	0	0	0	0	0	0	0	0	0	0	0	0	0	0	0	0	0	0	0	0	0	0	0	0	0
J3KQR7	Centrosomal protein of 170 kDa protein B	CEP170B	0	0	0	0	0	0	0	0	0	0	0	0	0	0	0	0	0	0	0	0	0	0	0	0	0	1	0	0	0	0	0	0	0	1	0	0
A0A024R6X1	Carboxylic ester hydrolase (EC 3.1.1.-)	CES2	0	0	0	0	0	2	0	0	0	0	0	0	0	0	0	0	0	0	0	0	0	0	0	0	0	0	0	0	0	0	0	0	0	0	0	0
Q9Y6A4	Cilia- and flagella-associated protein 20 (Basal body up-regulated protein 22) (Transcription factor IIB)	CFAP20	0	0	0	0	0	0	0	0	0	0	0	1	0	0	0	1	0	0	0	0	0	0	0	0	0	0	0	0	0	0	0	2	0	0	0	0
Q96N23	Cilia- and flagella-associated protein 54	CFAP54	0	0	0	0	0	0	0	0	0	0	0	0	0	0	0	0	0	0	0	0	0	0	0	0	0	0	0	2	1	0	0	0	0	0	0	0
Q9UEE9	Craniofacial development protein 1 (Bucentaur)	CFDP1	0	0	0	0	0	0	0	1	0	0	0	1	0	0	0	2	0	0	0	1	0	0	0	2	0	0	0	1	0	0	0	1	0	1	0	3
E9PK25	Cofilin-1	CFL1	2	0	3	3	6	2	4	5	4	3	9	5	3	1	5	5	5	2	6	6	3	4	5	3	1	2	3	6	2	3	5	7	3	4	4	6
Q9P2M7	Cingulin	CGN	0	0	0	0	0	0	0	0	0	1	0	0	0	2	0	0	0	1	0	0	0	0	0	0	0	0	0	0	0	0	0	0	0	0	0	0
Q13112	Chromatin assembly factor 1 subunit B (CAF-1 subunit B) (Chromatin assembly factor I p60 subunit) (CAF-I 60 kDa subunit) (CAF-I p60) (M-phase phosphoprotein 7)	CHAF1B	0	0	0	1	0	0	0	0	0	0	0	0	0	2	0	2	0	1	0	1	0	1	0	0	0	0	0	0	0	0	0	1	0	1	0	0
Q96JM3	Chromosome alignment-maintaining phosphoprotein 1 (Zinc finger protein 828)	CHAMP1	0	0	0	0	0	0	0	2	0	0	0	3	0	0	0	2	0	0	0	4	0	0	0	6	0	0	0	2	0	0	0	2	0	1	0	2
C9JRZ6	MICOS complex subunit	CHCHD3	2	0	2	2	5	1	4	4	6	1	8	5	5	2	3	4	8	2	4	5	6	1	8	4	1	1	0	1	1	2	3	1	3	1	3	1
Q8N4Q1	Mitochondrial intermembrane space import and assembly protein 40 (Coiled-coil-helix-coiled-coil-helix domain-containing protein 4)	CHCHD4	0	0	0	0	1	0	0	0	0	0	1	1	0	0	0	0	1	0	1	0	0	0	0	0	0	0	0	2	2	0	1	3	4	1	4	1
H0Y922	MICOS complex subunit (Fragment)	CHCHD6	0	0	0	0	4	0	3	1	5	0	6	1	5	0	0	1	4	0	2	0	2	0	1	1	0	0	0	0	0	0	1	0	1	0	2	0
O14646	Chromodomain-helicase-DNA-binding protein 1 (CHD-1) (EC 3.6.4.12) (ATP-dependent helicase CHD1)	CHD1	2	1	0	1	0	0	0	0	0	0	0	0	0	0	0	0	0	0	0	0	0	0	0	0	0	0	0	1	0	0	0	0	0	0	0	0
Q12873	Chromodomain-helicase-DNA-binding protein 3 (CHD-3) (EC 3.6.4.12) (ATP-dependent helicase CHD3) (Mi-2 autoantigen 240 kDa protein) (Mi2-alpha) (Zinc finger helicase) (hZFH)	CHD3	0	0	0	0	0	0	0	14	0	0	0	0	0	0	0	12	0	0	0	16	0	0	0	0	0	0	0	21	0	6	0	19	0	0	1	22
A0A0C4DGG9	Chromodomain-helicase-DNA-binding protein 4	CHD4	0	1	3	45	6	30	8	58	1	36	6	60	5	38	8	83	1	17	4	68	1	22	2	59	0	25	0	103	0	33	6	96	0	35	1	101
Q8TD26	Chromodomain-helicase-DNA-binding protein 6 (CHD-6) (EC 3.6.4.12) (ATP-dependent helicase CHD6) (Radiation-induced gene B protein)	CHD6	0	0	0	1	0	0	0	0	0	0	0	0	0	0	0	0	0	0	0	0	0	0	0	1	0	0	0	0	0	0	0	4	0	0	0	5
Q9P2D1	Chromodomain-helicase-DNA-binding protein 7 (CHD-7) (EC 3.6.4.12) (ATP-dependent helicase CHD7)	CHD7	0	0	0	0	0	0	0	5	0	0	0	2	0	0	0	14	0	0	0	13	0	0	0	16	0	0	0	18	0	0	0	17	0	1	0	13
Q9HCK8	Chromodomain-helicase-DNA-binding protein 8 (CHD-8) (EC 3.6.4.12) (ATP-dependent helicase CHD8) (Helicase with SNF2 domain 1)	CHD8	0	0	0	1	0	0	0	0	0	0	0	0	0	0	0	0	0	0	0	3	0	0	0	5	0	0	0	6	0	0	0	3	0	0	0	4
J3QK89	Calcium homeostasis endoplasmic reticulum protein	CHERP	0	0	0	9	0	4	0	10	0	6	1	11	2	6	0	12	3	4	0	15	1	2	0	15	0	2	0	11	0	2	1	8	0	2	0	9
Q9H444	Charged multivesicular body protein 4b (Chromatin-modifying protein 4b) (CHMP4b) (SNF7 homolog associated with Alix 1) (SNF7-2) (hSnf7-2) (Vacuolar protein sorting-associated protein 32-2) (Vps32-2) (hVps32-2)	CHMP4B	0	0	0	0	0	0	0	1	0	4	0	0	0	1	0	0	0	1	0	3	0	1	0	2	0	0	0	0	0	0	0	0	0	3	0	2
Q99653	Calcineurin B homologous protein 1 (Calcineurin B-like protein) (Calcium-binding protein CHP) (Calcium-binding protein p22) (EF-hand calcium-binding domain-containing protein p22)	CHP1	3	1	0	0	3	2	0	0	4	0	1	0	1	0	0	0	2	0	0	0	3	0	0	0	0	0	0	0	1	0	0	1	2	0	0	0
Q9Y3Y2	Chromatin target of PRMT1 protein (Friend of PRMT1 protein) (Small arginine- and glycine-rich protein) (SRAG)	CHTOP	0	1	0	1	1	4	0	0	0	5	2	0	1	1	0	0	1	0	0	0	3	4	2	0	2	0	0	0	1	1	1	0	4	0	4	1
Q6FI81	Anamorsin (Cytokine-induced apoptosis inhibitor 1) (Fe-S cluster assembly protein DRE2 homolog)	CIAPIN1	0	0	0	0	0	0	0	1	0	8	0	0	0	0	0	0	0	2	0	1	0	1	0	0	0	2	0	1	0	5	0	1	0	2	0	0
I3L2J0	Protein capicua homolog	CIC	0	0	0	1	0	1	0	2	0	0	0	1	0	0	0	6	0	0	0	5	0	0	0	7	0	0	0	3	0	0	0	5	0	0	0	9
Q86X95	Corepressor interacting with RBPJ 1 (CBF1-interacting corepressor) (Recepin)	CIR1	0	0	1	3	0	4	3	3	4	8	7	8	2	5	3	3	2	4	1	4	9	7	6	5	8	2	4	1	6	6	6	3	4	3	6	2
Q14011	Cold-inducible RNA-binding protein (A18 hnRNP) (Glycine-rich RNA-binding protein CIRP)	CIRBP	0	0	0	0	1	0	0	0	0	1	1	0	2	2	0	0	1	2	1	0	1	1	1	0	2	0	0	0	2	1	0	2	0	1	1	2
Q9NZ45	CDGSH iron-sulfur domain-containing protein 1 (MitoNEET)	CISD1	0	0	0	0	1	0	0	0	1	0	1	0	0	0	0	0	0	0	1	0	1	0	1	0	0	0	0	0	1	0	2	0	0	0	2	0
P0C7P0	CDGSH iron-sulfur domain-containing protein 3, mitochondrial (MitoNEET-related protein 2) (Miner2)	CISD3	2	0	1	0	6	1	3	3	5	1	5	3	6	0	3	1	4	1	5	2	1	0	4	1	1	0	0	0	0	0	0	0	0	0	0	0
Q07065	Cytoskeleton-associated protein 4 (63-kDa cytoskeleton-linking membrane protein) (Climp-63) (p63)	CKAP4	0	0	0	0	0	12	1	0	2	21	6	8	0	5	0	0	0	9	0	3	8	13	5	11	0	2	0	0	0	3	0	0	0	1	0	0
P12532	Creatine kinase U-type, mitochondrial (EC 2.7.3.2) (Acidic-type mitochondrial creatine kinase) (Mia-CK) (Ubiquitous mitochondrial creatine kinase) (U-MtCK)	CKMT1A	0	0	3	5	1	5	5	4	1	6	7	9	1	2	2	7	1	4	2	4	5	2	9	8	2	1	2	4	1	2	3	3	2	2	4	5
O00299	Chloride intracellular channel protein 1 (Chloride channel ABP) (Nuclear chloride ion channel 27) (NCC27) (Regulatory nuclear chloride ion channel protein) (hRNCC)	CLIC1	0	0	0	0	0	3	0	0	0	2	0	0	0	0	0	0	0	0	0	0	0	0	0	0	0	0	0	0	0	0	0	0	0	0	0	0
Q14677	Clathrin interactor 1 (Clathrin-interacting protein localized in the trans-Golgi region) (Clint) (Enthoprotin) (Epsin-4) (Epsin-related protein) (EpsinR)	CLINT1	0	0	0	0	0	0	0	0	0	0	0	0	0	0	0	0	0	0	0	2	1	0	0	1	0	0	0	0	0	0	0	0	0	0	0	0
Q96JQ2	Calmin (Calponin-like transmembrane domain protein)	CLMN	0	0	0	0	0	2	0	0	0	6	0	0	0	0	0	0	0	3	0	0	0	1	0	0	0	2	0	0	0	1	0	0	0	2	0	1
P54105	Methylosome subunit pICln (Chloride channel, nucleotide sensitive 1A) (Chloride conductance regulatory protein ICln) (I(Cln)) (Chloride ion current inducer protein) (ClCI) (Reticulocyte pICln)	CLNS1A	0	0	0	0	0	1	0	0	0	0	0	0	0	0	0	0	0	0	0	0	0	1	0	0	0	0	0	0	0	1	0	1	0	2	0	1
E9PL17	Polyribonucleotide 5'-hydroxyl-kinase Clp1 (EC 2.7.1.78) (Polyadenylation factor Clp1) (Polynucleotide kinase Clp1) (Pre-mRNA cleavage complex II protein Clp1)	CLP1	0	0	0	2	0	1	0	1	0	0	0	1	0	0	0	4	0	0	0	2	0	0	0	2	0	0	0	3	0	0	0	4	0	0	0	2
Q9H078	Caseinolytic peptidase B protein homolog (EC 3.6.1.3) (Suppressor of potassium transport defect 3)	CLPB	0	0	1	0	12	0	6	3	8	0	17	4	13	3	4	3	5	1	5	3	9	0	8	1	2	0	0	0	2	1	2	0	4	0	2	0
Q16740	ATP-dependent Clp protease proteolytic subunit, mitochondrial (EC 3.4.21.92) (Endopeptidase Clp)	CLPP	0	0	1	1	0	0	3	0	0	0	2	0	0	0	3	3	0	0	0	0	0	0	0	0	0	0	0	0	0	0	0	0	0	0	0	0
O76031	ATP-dependent Clp protease ATP-binding subunit clpX-like, mitochondrial	CLPX	1	0	9	4	9	0	13	7	8	0	15	8	10	1	17	6	5	0	5	0	8	0	8	5	4	0	0	5	3	0	4	3	5	0	7	2
P09496	Clathrin light chain A (Lca)	CLTA	2	1	1	2	1	3	1	1	4	2	3	1	2	1	1	1	1	3	2	3	6	3	3	2	2	5	2	1	1	6	1	5	2	5	2	3
P09497	Clathrin light chain B (Lcb)	CLTB	1	0	1	4	8	7	6	4	8	3	7	4	6	7	6	3	5	5	8	6	10	7	7	4	0	0	0	1	0	3	2	1	1	3	3	1
Q00610	Clathrin heavy chain 1 (Clathrin heavy chain on chromosome 17) (CLH-17)	CLTC	3	3	3	8	4	30	8	19	5	25	13	8	29	60	24	13	34	26	25	34	23	54	26	8	14	18	6	13	11	43	23	23	13	42	42	36
P10909	Clusterin (Aging-associated gene 4 protein) (Apolipoprotein J) (Apo-J) (Complement cytolysis inhibitor) (CLI) (Complement-associated protein SP-40,40) (Ku70-binding protein 1) (NA1/NA2) (Testosterone-repressed prostate message 2) (TRPM-2) [Cleaved into: Clusterin beta chain (ApoJalpha) (Complement cytolysis inhibitor a chain); Clusterin alpha chain (ApoJbeta) (Complement cytolysis inhibitor b cha…	CLU	0	0	0	0	1	0	0	0	0	0	0	0	0	0	0	0	0	0	0	0	3	0	0	0	0	0	0	0	0	0	0	0	1	0	0	0
O75153	Clustered mitochondria protein homolog	CLUH	0	0	0	1	0	2	0	0	2	0	1	1	0	2	0	0	0	1	0	0	1	2	0	0	1	0	1	0	1	2	0	1	0	0	5	0
Q8NFW8	N-acylneuraminate cytidylyltransferase (EC 2.7.7.43) (CMP-N-acetylneuraminic acid synthase) (CMP-NeuNAc synthase)	CMAS	0	0	0	2	0	1	0	2	0	0	1	1	0	1	0	0	0	0	0	2	1	1	1	3	0	1	0	2	0	2	0	3	0	1	0	2
Q96DG6	Carboxymethylenebutenolidase homolog (EC 3.1.-.-)	CMBL	0	0	0	0	0	0	0	0	0	0	0	0	0	0	0	0	0	0	0	0	0	1	0	0	1	0	0	0	0	1	0	0	1	2	1	0
A5YKK6	CCR4-NOT transcription complex subunit 1 (CCR4-associated factor 1) (Negative regulator of transcription subunit 1 homolog) (NOT1H) (hNOT1)	CNOT1	0	0	0	0	0	0	0	0	0	0	0	0	0	1	0	0	0	0	0	0	0	0	0	0	0	0	0	0	0	1	0	0	0	2	0	0
H7C3F5	CCR4-NOT transcription complex subunit 3	CNOT3	0	0	0	0	0	0	0	0	0	0	0	0	0	0	0	1	0	0	0	0	0	0	0	0	0	0	0	0	0	0	0	1	0	0	0	0
H0Y9C1	CCR4-NOT transcription complex subunit 6-like (Fragment)	CNOT6L	0	0	0	0	0	0	0	0	0	0	0	0	2	0	0	0	0	0	0	0	0	0	0	0	0	0	0	0	0	0	0	0	0	0	1	0
Q92600	CCR4-NOT transcription complex subunit 9 (Cell differentiation protein RQCD1 homolog) (Rcd-1)	CNOT9	0	0	0	0	0	0	0	0	0	0	0	0	1	2	0	0	0	0	0	0	0	1	0	0	0	0	0	0	0	0	0	0	0	0	0	0
P09543	2',3'-cyclic-nucleotide 3'-phosphodiesterase (CNP) (CNPase) (EC 3.1.4.37)	CNP	0	0	2	0	12	2	4	3	14	1	15	4	10	1	3	2	7	1	6	1	11	1	5	2	4	1	3	1	6	1	2	2	5	0	5	0
P21964	Catechol O-methyltransferase (EC 2.1.1.6)	COMT	0	0	0	0	0	1	0	0	1	0	0	0	0	2	0	0	2	0	0	0	2	2	0	0	0	0	0	0	0	0	0	0	0	0	1	0
P53621	Coatomer subunit alpha (Alpha-coat protein) (Alpha-COP) (HEP-COP) (HEPCOP) [Cleaved into: Xenin (Xenopsin-related peptide); Proxenin]	COPA	0	0	0	0	2	1	0	0	1	1	3	1	1	1	0	0	0	0	0	0	0	3	2	0	3	5	0	11	0	8	7	10	4	9	9	14
P53618	Coatomer subunit beta (Beta-coat protein) (Beta-COP)	COPB1	0	0	0	0	6	1	4	3	13	1	8	4	15	6	7	1	12	1	10	4	11	5	10	0	3	4	0	7	8	6	3	5	4	5	12	6
P35606	Coatomer subunit beta' (Beta'-coat protein) (Beta'-COP) (p102)	COPB2	1	0	0	0	0	0	0	0	1	1	1	0	3	4	0	0	1	0	0	0	2	1	0	0	0	1	0	0	0	2	0	2	0	3	6	2
M0QXB4	Coatomer protein complex, subunit epsilon, isoform CRA_g (Coatomer subunit epsilon)	COPE	0	0	0	0	0	0	0	0	0	0	0	0	1	1	0	0	0	0	0	0	0	0	0	0	1	1	0	2	0	0	0	5	1	2	5	4
Q9Y678	Coatomer subunit gamma-1 (Gamma-1-coat protein) (Gamma-1-COP)	COPG1	2	0	0	2	3	1	3	4	10	9	13	4	14	5	4	3	6	0	4	2	13	3	14	5	3	4	2	4	8	13	5	8	5	7	12	12
Q9UBF2	Coatomer subunit gamma-2 (Gamma-2-coat protein) (Gamma-2-COP)	COPG2	0	0	0	0	0	1	0	0	0	12	0	0	0	2	0	0	0	0	0	0	0	2	0	0	0	3	0	0	2	5	0	3	0	4	0	2
Q9UNS2	COP9 signalosome complex subunit 3 (SGN3) (Signalosome subunit 3) (JAB1-containing signalosome subunit 3)	COPS3	0	0	0	0	0	0	0	0	0	0	0	0	0	2	0	1	0	0	0	1	0	1	0	0	0	1	0	1	0	3	0	0	0	3	0	2
Q9BT78	COP9 signalosome complex subunit 4 (SGN4) (Signalosome subunit 4) (JAB1-containing signalosome subunit 4)	COPS4	0	0	0	1	0	1	0	1	0	0	0	1	1	2	0	2	0	0	0	2	0	0	0	0	0	0	0	5	0	5	0	3	0	5	1	4
Q92905	COP9 signalosome complex subunit 5 (SGN5) (Signalosome subunit 5) (EC 3.4.-.-) (Jun activation domain-binding protein 1)	COPS5	0	0	0	0	0	0	0	0	0	0	0	1	0	0	0	1	0	0	0	1	0	0	0	0	0	1	0	0	0	2	0	2	0	4	0	3
F8VUC5	Coatomer subunit zeta-1	COPZ1	0	0	0	0	0	0	0	0	0	2	0	0	0	0	0	0	0	0	0	0	0	0	0	0	0	0	0	0	0	0	0	0	0	0	0	0
F8VVX6	2-methoxy-6-polyprenyl-1,4-benzoquinol methylase, mitochondrial (Fragment)	COQ5	0	0	0	0	0	0	1	1	1	0	4	1	1	0	0	0	0	0	0	0	1	0	1	0	0	0	0	0	0	0	1	0	0	0	1	0
Q8NI60	Atypical kinase COQ8A, mitochondrial (EC 2.7.-.-) (Chaperone activity of bc1 complex-like) (Chaperone-ABC1-like) (Coenzyme Q protein 8A) (aarF domain-containing protein kinase 3)	COQ8A	0	0	0	1	1	0	3	2	2	0	5	3	1	1	2	0	2	0	0	0	3	0	6	0	0	0	0	1	0	0	0	0	0	0	2	1
P31146	Coronin-1A (Coronin-like protein A) (Clipin-A) (Coronin-like protein p57) (Tryptophan aspartate-containing coat protein) (TACO)	CORO1A	1	2	0	2	2	3	0	3	2	4	1	1	2	8	0	1	1	4	0	2	1	5	0	0	2	6	0	1	2	5	0	0	1	4	0	1
Q9BR76	Coronin-1B (Coronin-2)	CORO1B	9	24	2	18	19	85	9	44	17	97	6	43	9	116	2	20	12	65	4	37	15	83	1	32	14	76	3	25	10	84	2	23	13	96	5	31
Q9ULV4	Coronin-1C (Coronin-3) (hCRNN4)	CORO1C	2	6	0	3	6	26	0	17	8	27	2	14	3	25	0	8	1	11	0	13	2	21	0	7	4	24	0	10	1	27	0	12	3	24	0	9
A0A0A6YYL4	Coronin	CORO7-PAM16	0	0	0	0	0	0	0	0	0	0	0	0	0	0	0	0	0	0	0	0	0	0	0	0	0	0	0	0	0	0	0	0	0	1	0	0
Q9Y6N1	Cytochrome c oxidase assembly protein COX11, mitochondrial	COX11	0	0	0	0	1	0	0	0	2	0	1	0	1	0	0	0	2	0	1	0	1	0	0	0	0	0	0	0	0	0	0	0	0	0	0	0
P13073	Cytochrome c oxidase subunit 4 isoform 1, mitochondrial (Cytochrome c oxidase polypeptide IV) (Cytochrome c oxidase subunit IV isoform 1) (COX IV-1)	COX4I1	0	0	0	1	1	1	2	0	1	0	2	4	0	0	0	2	0	0	0	1	1	0	1	4	0	0	0	0	0	0	1	0	2	0	1	0
P20674	Cytochrome c oxidase subunit 5A, mitochondrial (Cytochrome c oxidase polypeptide Va)	COX5A	1	0	0	0	0	1	0	0	0	0	2	3	1	0	0	2	1	1	0	0	0	0	1	2	0	0	0	0	0	0	0	0	0	0	0	2
P10606	Cytochrome c oxidase subunit 5B, mitochondrial (Cytochrome c oxidase polypeptide Vb)	COX5B	1	0	3	1	2	3	3	3	2	1	2	3	3	1	3	3	3	3	1	4	3	1	2	6	0	0	0	1	0	0	1	1	2	0	2	1
P09669	Cytochrome c oxidase subunit 6C (Cytochrome c oxidase polypeptide VIc)	COX6C	0	0	0	2	1	0	0	1	0	0	0	1	0	0	1	0	0	0	0	0	0	0	1	4	0	0	0	1	0	0	1	1	1	0	0	0
J3KN18	Cytoplasmic polyadenylation element-binding protein 2	CPEB2	0	0	0	0	0	0	0	0	0	0	0	0	0	0	0	0	0	0	0	0	0	0	0	0	0	0	0	0	0	0	0	0	0	0	0	0
Q10570	Cleavage and polyadenylation specificity factor subunit 1 (Cleavage and polyadenylation specificity factor 160 kDa subunit) (CPSF 160 kDa subunit)	CPSF1	1	2	0	23	4	8	2	10	2	1	3	11	9	8	2	22	6	3	1	15	1	6	3	11	1	7	0	18	0	8	2	15	0	10	3	20
Q9P2I0	Cleavage and polyadenylation specificity factor subunit 2 (Cleavage and polyadenylation specificity factor 100 kDa subunit) (CPSF 100 kDa subunit)	CPSF2	0	0	0	6	0	1	0	2	0	0	0	2	0	3	0	6	0	0	0	7	0	2	0	5	0	0	0	10	0	2	0	8	0	4	0	8
Q9UKF6	Cleavage and polyadenylation specificity factor subunit 3 (EC 3.1.27.-) (Cleavage and polyadenylation specificity factor 73 kDa subunit) (CPSF 73 kDa subunit) (mRNA 3'-end-processing endonuclease CPSF-73)	CPSF3	0	0	0	4	0	0	0	1	1	1	0	2	3	1	0	1	1	0	0	1	1	1	2	2	0	1	0	9	0	1	0	2	0	1	1	4
O95639	Cleavage and polyadenylation specificity factor subunit 4 (Cleavage and polyadenylation specificity factor 30 kDa subunit) (CPSF 30 kDa subunit) (NS1 effector domain-binding protein 1) (Neb-1) (No arches homolog)	CPSF4	1	0	0	7	0	2	0	4	4	0	1	5	1	1	0	5	0	0	0	7	3	0	0	3	0	0	0	5	0	0	0	7	0	2	0	6
Q16630	Cleavage and polyadenylation specificity factor subunit 6 (Cleavage and polyadenylation specificity factor 68 kDa subunit) (CFIm68) (CPSF 68 kDa subunit) (Pre-mRNA cleavage factor Im 68 kDa subunit) (Protein HPBRII-4/7)	CPSF6	0	0	0	6	0	1	1	11	0	2	0	12	0	2	0	12	0	2	0	13	0	2	0	15	1	3	0	8	0	3	0	11	0	2	0	14
Q8N684	Cleavage and polyadenylation specificity factor subunit 7 (Cleavage and polyadenylation specificity factor 59 kDa subunit) (CFIm59) (CPSF 59 kDa subunit) (Pre-mRNA cleavage factor Im 59 kDa subunit)	CPSF7	1	1	0	11	1	5	2	11	2	4	1	11	1	5	1	14	1	5	0	14	1	5	2	10	0	2	0	15	0	4	0	15	0	2	0	17
P43155	Carnitine O-acetyltransferase (Carnitine acetylase) (EC 2.3.1.7) (Carnitine acetyltransferase) (CAT) (CrAT)	CRAT	0	0	0	0	0	0	0	0	0	0	0	0	0	0	0	0	0	0	0	0	0	0	0	0	0	0	0	0	0	0	3	2	0	0	2	0
P16220	Cyclic AMP-responsive element-binding protein 1 (CREB-1) (cAMP-responsive element-binding protein 1)	CREB1	0	0	0	0	0	0	0	2	0	1	0	2	0	1	0	2	0	1	0	2	0	1	0	2	0	0	0	2	0	0	0	3	0	0	0	5
Q92793	CREB-binding protein (EC 2.3.1.48)	CREBBP	0	0	0	0	0	0	0	0	0	0	0	0	0	0	0	4	0	0	0	6	0	0	0	7	0	0	0	2	0	0	0	3	0	0	0	3
Q03060	cAMP-responsive element modulator (Inducible cAMP early repressor) (ICER)	CREM	0	0	0	0	0	0	0	1	0	0	0	1	0	0	0	1	0	0	0	1	0	0	0	1	0	0	0	2	0	0	0	1	0	0	0	2
P52943	Cysteine-rich protein 2 (CRP-2) (Protein ESP1)	CRIP2	0	3	0	0	0	3	0	2	0	4	1	3	0	3	0	0	1	3	0	2	0	3	1	2	2	5	0	2	1	5	0	2	1	5	0	2
P46108	Adapter molecule crk (Proto-oncogene c-Crk) (p38)	CRK	0	0	0	0	0	3	0	0	0	5	0	0	0	2	0	0	0	3	0	1	0	4	0	5	0	0	0	0	0	3	0	0	0	3	0	0
P46109	Crk-like protein	CRKL	0	1	0	0	0	3	1	0	0	7	0	0	0	2	0	0	0	1	0	1	0	2	0	2	0	0	0	0	0	0	0	0	0	2	0	0
Q9BZJ0	Crooked neck-like protein 1 (Crooked neck homolog) (hCrn)	CRNKL1	0	0	0	0	0	0	0	0	0	0	0	0	0	0	0	0	0	0	0	0	0	1	0	0	0	0	0	0	4	0	1	2	0	0	0	2
Q9UBG3	Cornulin (53 kDa putative calcium-binding protein) (53 kDa squamous epithelial-induced stress protein) (58 kDa heat shock protein) (Squamous epithelial heat shock protein 53) (Tumor-related protein)	CRNN	0	0	0	0	0	3	0	0	0	0	0	0	0	0	0	0	0	0	0	0	0	0	0	0	0	0	0	0	0	0	0	0	0	0	0	0
Q53ET0	CREB-regulated transcription coactivator 2 (Transducer of regulated cAMP response element-binding protein 2) (TORC-2) (Transducer of CREB protein 2)	CRTC2	0	0	0	0	0	0	0	0	0	0	0	0	0	0	0	0	0	0	0	0	0	0	0	2	0	0	0	0	0	0	0	0	0	0	0	0
O75390	Citrate synthase, mitochondrial (EC 2.3.3.1) (Citrate (Si)-synthase)	CS	0	0	0	0	0	2	0	0	0	0	0	0	0	1	0	0	0	3	0	1	1	2	2	0	0	0	0	0	0	1	0	1	0	1	0	1
O75534	Cold shock domain-containing protein E1 (N-ras upstream gene protein) (Protein UNR)	CSDE1	0	1	0	0	0	4	0	4	0	7	0	3	0	5	0	2	0	4	0	1	0	4	0	1	0	4	0	0	0	2	0	0	0	3	0	0
P02662	Alpha-S1-casein (allergen Bos d 8) [Cleaved into: Antioxidant peptide]	CSN1S1	0	0	1	0	0	3	0	2	0	1	0	2	0	29	0	0	0	0	0	0	0	0	2	0	0	0	4	1	0	0	0	0	1	0	0	0
P02663	Alpha-S2-casein [Cleaved into: Casocidin-1 (Casocidin-I)]	CSN1S2	0	0	1	0	0	2	0	1	0	0	0	2	0	13	0	0	0	0	1	0	0	0	2	0	0	0	0	0	0	0	0	0	0	0	0	0
P02666	Beta-casein [Cleaved into: Casoparan; Antioxidant peptide; Casohypotensin]	CSN2	0	0	0	0	0	0	0	0	0	0	0	0	0	1	0	0	0	0	0	0	0	0	0	0	0	0	4	2	0	0	0	0	0	0	0	1
P02668	Kappa-casein [Cleaved into: Casoxin-C; Casoxin-6; Casoxin-A; Casoxin-B; Casoplatelin]	CSN3	0	0	0	0	0	1	0	1	0	0	0	1	0	5	0	0	0	0	0	0	0	0	1	1	0	0	0	0	0	0	0	0	0	0	0	0
P48729	Casein kinase I isoform alpha (CKI-alpha) (EC 2.7.11.1) (CK1)	CSNK1A1	0	0	0	0	0	0	0	0	2	0	3	1	2	1	0	1	1	0	0	1	2	1	0	0	0	1	0	1	0	1	0	1	0	0	0	1
H7BYT1	Casein kinase I isoform delta	CSNK1D	0	0	0	0	0	0	0	0	0	0	1	0	1	1	0	0	2	0	0	0	2	0	0	0	0	0	0	0	0	0	0	0	0	0	0	0
E7EU96	Casein kinase II subunit alpha	CSNK2A1	0	0	0	4	0	3	1	2	1	0	0	2	2	4	0	8	1	2	1	6	1	2	0	3	0	0	0	7	0	2	1	5	0	1	0	6
P19784	Casein kinase II subunit alpha' (CK II alpha') (EC 2.7.11.1)	CSNK2A2	0	0	0	2	0	0	0	0	0	0	0	1	0	0	0	1	0	0	0	1	0	0	0	1	0	0	0	2	0	0	0	1	0	0	0	2
Q5SRQ6	Casein kinase II subunit beta (CK II beta)	CSNK2B	0	0	0	5	0	0	1	4	0	0	0	3	0	0	0	8	0	1	0	3	0	0	1	2	0	0	0	6	0	1	0	3	0	1	0	3
P01037	Cystatin-SN (Cystain-SA-I) (Cystatin-1) (Salivary cystatin-SA-1)	CST1	0	0	0	0	0	2	0	0	0	0	0	0	0	0	0	0	0	0	0	0	0	0	0	0	0	0	0	0	0	0	0	0	0	0	0	0
P04080	Cystatin-B (CPI-B) (Liver thiol proteinase inhibitor) (Stefin-B)	CSTB	0	0	0	0	0	8	0	0	0	0	0	0	0	0	0	0	0	0	0	0	0	1	0	0	0	0	0	0	0	0	0	0	0	0	0	0
Q05048	Cleavage stimulation factor subunit 1 (CF-1 50 kDa subunit) (Cleavage stimulation factor 50 kDa subunit) (CSTF 50 kDa subunit) (CstF-50)	CSTF1	0	0	0	0	0	0	0	1	0	2	1	1	1	1	0	3	0	0	0	1	0	3	1	5	0	0	0	6	0	3	0	5	1	3	0	3
E7EWR4	Cleavage stimulation factor subunit 2	CSTF2	0	0	0	1	0	1	0	3	1	2	1	2	1	0	0	2	1	1	0	2	0	1	1	5	0	0	0	3	0	2	0	5	0	0	0	5
Q12996	Cleavage stimulation factor subunit 3 (CF-1 77 kDa subunit) (Cleavage stimulation factor 77 kDa subunit) (CSTF 77 kDa subunit) (CstF-77)	CSTF3	0	0	0	2	0	3	0	1	0	0	0	1	0	2	0	2	0	0	0	3	0	2	0	0	1	3	0	12	0	3	0	9	0	3	0	9
Q13363	C-terminal-binding protein 1 (CtBP1) (EC 1.1.1.-)	CTBP1	0	0	0	0	2	0	2	0	5	0	0	0	6	0	0	2	2	0	0	0	4	0	1	1	2	0	0	0	1	0	0	0	3	0	1	0
P56545	C-terminal-binding protein 2 (CtBP2)	CTBP2	0	0	0	0	1	0	1	1	1	0	1	0	1	0	0	1	2	0	2	2	1	0	1	1	0	0	0	1	0	0	0	0	0	0	0	2
Q05D32	CTD small phosphatase-like protein 2 (CTDSP-like 2) (EC 3.1.3.-)	CTDSPL2	3	1	0	0	0	0	0	0	0	0	0	0	0	0	0	0	0	0	0	0	0	0	0	0	0	0	0	0	0	0	0	0	0	0	0	0
P35221	Catenin alpha-1 (Alpha E-catenin) (Cadherin-associated protein) (Renal carcinoma antigen NY-REN-13)	CTNNA1	0	0	0	0	0	7	1	1	0	0	7	2	6	6	1	2	3	1	1	0	6	5	5	0	0	1	0	4	0	1	0	3	0	5	5	6
P26232	Catenin alpha-2 (Alpha N-catenin) (Alpha-catenin-related protein)	CTNNA2	0	0	0	0	0	3	0	2	0	0	4	3	4	4	0	1	0	0	0	2	2	1	3	0	0	2	0	3	0	1	0	2	0	2	2	2
Q9UBT7	Alpha-catulin (Alpha-catenin-related protein) (ACRP) (Catenin alpha-like protein 1)	CTNNAL1	0	0	0	0	0	0	0	0	1	0	0	0	0	0	0	0	0	0	0	0	0	0	0	0	0	0	0	0	0	0	0	0	0	0	0	0
A0A087WUB9	Beta-catenin-like protein 1	CTNNBL1	0	0	0	0	0	0	0	0	0	0	0	0	0	0	0	0	0	0	0	1	0	0	0	0	0	0	0	0	0	0	0	2	0	2	0	2
C9JZR2	Catenin delta-1	CTNND1	0	0	0	1	1	4	3	3	1	4	3	3	3	3	2	4	0	2	1	3	1	1	1	3	1	2	0	10	0	2	2	5	0	7	5	5
P17812	CTP synthase 1 (EC 6.3.4.2) (CTP synthetase 1) (UTP--ammonia ligase 1)	CTPS1	0	0	0	0	0	0	0	0	2	2	1	0	3	0	1	0	0	0	0	0	4	0	2	0	0	0	0	0	1	0	0	1	1	2	3	2
Q6PD62	RNA polymerase-associated protein CTR9 homolog (SH2 domain-binding protein 1)	CTR9	0	0	0	8	0	0	0	4	0	0	0	2	0	0	0	3	1	0	0	4	0	0	0	2	0	0	0	5	0	0	0	0	0	0	0	1
A0A1B0GVD5	Cathepsin D	CTSD	0	0	1	1	2	2	3	5	4	2	4	1	3	3	3	2	5	1	1	2	3	3	4	1	1	0	0	0	0	0	1	0	0	0	0	0
Q14247	Src substrate cortactin (Amplaxin) (Oncogene EMS1)	CTTN	0	15	4	10	8	36	2	19	7	45	7	23	5	38	4	9	7	35	3	15	6	27	3	14	3	38	0	9	4	35	3	8	4	53	3	14
Q13616	Cullin-1 (CUL-1)	CUL1	0	0	0	0	0	0	0	0	0	0	1	0	0	0	0	2	0	0	0	0	0	0	0	0	0	0	0	0	0	0	0	0	0	0	0	0
Q13620	Cullin-4B (CUL-4B)	CUL4B	0	0	0	0	1	1	1	3	0	2	1	2	1	1	0	1	1	1	0	3	0	1	0	0	0	0	0	0	0	1	0	2	0	1	0	3
P39880	Homeobox protein cut-like 1 (CCAAT displacement protein) (CDP) (Homeobox protein cux-1)	CUX1	0	0	0	0	0	0	0	0	0	0	0	0	0	0	0	2	0	0	0	1	0	0	0	6	0	0	0	6	0	0	0	6	0	0	0	7
Q9P013	Spliceosome-associated protein CWC15 homolog	CWC15	0	3	0	2	0	3	0	8	0	4	1	6	1	3	0	6	1	3	0	6	1	4	0	7	0	6	0	7	2	5	3	7	2	7	2	9
Q9HCG8	Pre-mRNA-splicing factor CWC22 homolog (Nucampholin homolog) (fSAPb)	CWC22	0	0	0	1	0	0	0	1	0	0	0	1	0	3	0	1	0	0	0	0	0	1	0	1	0	0	0	0	0	1	0	3	0	0	0	3
Q6UX04	Peptidyl-prolyl cis-trans isomerase CWC27 homolog (PPIase CWC27) (EC 5.2.1.8) (Antigen NY-CO-10) (Serologically defined colon cancer antigen 10)	CWC27	0	0	0	0	0	0	0	0	0	0	0	0	0	0	0	0	0	0	0	0	0	0	0	1	0	0	0	1	0	1	0	2	0	0	0	2
Q69YN2	CWF19-like protein 1 (C19L1)	CWF19L1	0	0	0	0	0	0	0	0	0	0	0	0	0	0	0	0	0	0	0	0	0	0	0	0	0	0	0	1	0	0	0	1	0	0	0	2
Q9H5V9	UPF0428 protein CXorf56	CXorf56	0	1	0	3	1	2	1	6	1	5	1	9	1	3	0	7	0	3	0	13	1	4	0	8	0	5	0	5	1	4	0	2	0	3	0	4
Q9P0U4	CXXC-type zinc finger protein 1 (CpG-binding protein) (PHD finger and CXXC domain-containing protein 1)	CXXC1	0	0	0	4	0	1	0	7	0	1	0	6	0	1	0	4	0	0	0	1	0	0	0	6	0	1	0	1	0	0	0	0	0	0	0	1
P08574	Cytochrome c1, heme protein, mitochondrial (Complex III subunit 4) (Complex III subunit IV) (Cytochrome b-c1 complex subunit 4) (Ubiquinol-cytochrome-c reductase complex cytochrome c1 subunit) (Cytochrome c-1)	CYC1	0	0	0	0	0	0	0	0	0	0	0	0	2	0	0	0	2	0	1	1	0	0	1	0	0	0	0	0	0	0	0	0	0	0	0	0
P00004	Cytochrome c	CYCS	1	1	3	3	3	2	3	2	1	0	0	0	1	1	3	2	2	2	2	0	0	0	1	0	3	1	3	1	1	1	2	0	3	1	3	2
Q7L576	Cytoplasmic FMR1-interacting protein 1 (Specifically Rac1-associated protein 1) (Sra-1) (p140sra-1)	CYFIP1	0	0	0	0	0	4	2	0	2	4	0	1	0	7	0	0	1	1	0	0	0	2	0	0	0	0	0	0	0	3	0	0	0	6	0	0
Q9NQC7	Ubiquitin carboxyl-terminal hydrolase CYLD (EC 3.4.19.12) (Deubiquitinating enzyme CYLD) (Ubiquitin thioesterase CYLD) (Ubiquitin-specific-processing protease CYLD)	CYLD	0	0	0	0	0	1	0	0	0	1	0	0	0	1	0	1	0	1	0	0	0	2	0	0	0	0	0	0	0	0	0	0	0	4	0	1
P51398	28S ribosomal protein S29, mitochondrial (MRP-S29) (S29mt) (Death-associated protein 3) (DAP-3) (Ionizing radiation resistance conferring protein) (Mitochondrial small ribosomal subunit protein mS29)	DAP3	0	0	0	5	0	1	1	3	1	0	2	3	1	1	2	2	2	2	2	2	2	3	3	1	1	1	2	9	3	0	3	5	2	2	4	1
P14868	Aspartate--tRNA ligase, cytoplasmic (EC 6.1.1.12) (Aspartyl-tRNA synthetase) (AspRS) (Cell proliferation-inducing gene 40 protein)	DARS	5	2	4	8	12	17	4	9	16	13	16	10	22	20	8	8	23	10	8	7	29	21	16	2	10	9	2	3	9	18	10	7	15	15	17	8
Q6PI48	Aspartate--tRNA ligase, mitochondrial (EC 6.1.1.12) (Aspartyl-tRNA synthetase) (AspRS)	DARS2	0	0	0	0	1	0	1	0	1	0	1	0	1	0	0	0	0	0	2	0	1	0	1	0	1	0	0	0	0	0	0	0	0	0	0	0
K7EQ55	DAZ-associated protein 1	DAZAP1	0	0	0	0	0	0	0	0	0	0	5	0	0	0	0	0	1	0	0	2	2	0	1	1	0	0	0	1	0	0	0	1	0	0	0	1
Q16643	Drebrin (Developmentally-regulated brain protein)	DBN1	0	0	0	0	0	0	0	0	0	0	0	0	0	0	0	0	0	0	0	0	0	0	0	0	0	0	0	0	0	0	0	0	0	6	0	0
Q9UJU6	Drebrin-like protein (Cervical SH3P7) (Cervical mucin-associated protein) (Drebrin-F) (HPK1-interacting protein of 55 kDa) (HIP-55) (SH3 domain-containing protein 7)	DBNL	0	5	0	0	0	12	0	8	0	11	0	8	0	13	0	1	0	8	0	5	0	10	0	2	0	12	0	1	0	12	0	2	0	14	0	2
P61962	DDB1- and CUL4-associated factor 7 (WD repeat-containing protein 68) (WD repeat-containing protein An11 homolog)	DCAF7	0	0	0	2	1	2	0	1	1	0	1	4	3	2	0	7	1	0	0	6	1	1	1	6	0	0	0	4	0	0	0	4	2	1	2	3
P81605	Dermcidin (EC 3.4.-.-) (Preproteolysin) [Cleaved into: Survival-promoting peptide; DCD-1]	DCD	0	0	0	0	2	4	1	0	1	0	0	0	0	0	1	1	0	0	1	0	2	0	0	0	1	0	3	0	2	0	0	0	1	0	1	0
Q9NPI6	mRNA-decapping enzyme 1A (EC 3.-.-.-) (Smad4-interacting transcriptional co-activator) (Transcription factor SMIF)	DCP1A	0	0	0	0	1	0	0	0	0	0	1	0	2	0	0	0	1	0	0	0	1	0	0	0	0	0	0	0	0	0	0	0	0	0	0	0
Q14203	Dynactin subunit 1 (150 kDa dynein-associated polypeptide) (DAP-150) (DP-150) (p135) (p150-glued)	DCTN1	0	0	1	2	4	1	5	2	8	0	5	2	10	3	8	2	4	1	4	1	4	1	5	1	0	5	1	0	5	6	5	2	1	5	6	4
Q13561	Dynactin subunit 2 (50 kDa dynein-associated polypeptide) (Dynactin complex 50 kDa subunit) (DCTN-50) (p50 dynamitin)	DCTN2	3	1	0	3	5	8	0	2	2	5	1	2	3	7	1	1	5	4	1	3	5	7	1	1	2	7	0	4	1	7	0	5	3	9	6	7
O75935	Dynactin subunit 3 (Dynactin complex subunit 22 kDa subunit) (p22)	DCTN3	0	0	0	0	1	0	0	0	1	0	0	1	2	1	0	0	0	0	0	0	2	1	0	0	0	1	0	0	0	0	0	0	0	1	0	0
Q9UJW0	Dynactin subunit 4 (Dyn4) (Dynactin subunit p62)	DCTN4	0	0	0	0	0	1	0	0	0	0	0	0	0	0	0	0	0	0	0	0	0	0	0	0	0	0	0	0	0	1	0	0	0	2	0	0
J3QS36	L-xylulose reductase (Fragment)	DCXR	0	0	1	0	1	0	0	0	0	0	1	1	1	0	0	0	2	0	0	1	1	0	0	0	0	0	0	0	0	0	1	0	1	0	1	0
Q16531	DNA damage-binding protein 1 (DDB p127 subunit) (DNA damage-binding protein a) (DDBa) (Damage-specific DNA-binding protein 1) (HBV X-associated protein 1) (XAP-1) (UV-damaged DNA-binding factor) (UV-damaged DNA-binding protein 1) (UV-DDB 1) (XPE-binding factor) (XPE-BF) (Xeroderma pigmentosum group E-complementing protein) (XPCe)	DDB1	13	18	1	0	1	2	0	3	2	0	6	7	9	12	3	7	4	0	1	5	4	1	2	1	0	3	0	8	0	6	2	9	0	3	6	7
P39656	Dolichyl-diphosphooligosaccharide--protein glycosyltransferase 48 kDa subunit (DDOST 48 kDa subunit) (Oligosaccharyl transferase 48 kDa subunit)	DDOST	1	0	2	4	7	4	5	4	7	4	7	5	7	4	5	4	8	4	8	4	7	3	6	3	4	3	0	3	1	5	5	3	3	4	2	4
A0A087X2G1	ATP-dependent RNA helicase DDX1	DDX1	0	0	0	0	0	1	0	0	0	1	1	0	0	0	1	0	0	0	1	1	0	2	1	0	0	0	0	1	0	0	0	0	0	1	0	1
Q92841	Probable ATP-dependent RNA helicase DDX17 (EC 3.6.4.13) (DEAD box protein 17) (DEAD box protein p72) (DEAD box protein p82) (RNA-dependent helicase p72)	DDX17	0	0	10	10	16	10	18	16	22	10	30	19	28	10	21	12	26	10	17	16	28	12	25	12	7	5	5	13	6	10	15	20	7	9	14	9
Q9NVP1	ATP-dependent RNA helicase DDX18 (EC 3.6.4.13) (DEAD box protein 18) (Myc-regulated DEAD box protein) (MrDb)	DDX18	0	0	0	1	3	0	1	1	2	1	4	1	3	1	6	2	0	0	4	1	1	0	2	0	0	0	0	0	1	0	2	1	1	0	1	1
I3L0H8	ATP-dependent RNA helicase DDX19A	DDX19A	0	0	0	0	5	0	2	0	9	1	5	2	7	2	1	1	7	1	2	0	10	0	1	0	3	2	0	0	4	1	0	1	3	1	3	1
Q9NR30	Nucleolar RNA helicase 2 (EC 3.6.4.13) (DEAD box protein 21) (Gu-alpha) (Nucleolar RNA helicase Gu) (Nucleolar RNA helicase II) (RH II/Gu)	DDX21	3	2	10	18	8	13	21	30	7	22	24	25	12	19	35	27	19	11	32	42	18	26	29	36	14	11	12	16	7	10	16	13	4	7	15	9
Q9BUQ8	Probable ATP-dependent RNA helicase DDX23 (EC 3.6.4.13) (100 kDa U5 snRNP-specific protein) (DEAD box protein 23) (PRP28 homolog) (U5-100kD)	DDX23	0	0	2	8	2	2	5	5	1	1	8	4	4	5	5	4	2	1	0	3	2	4	5	3	4	2	0	6	0	2	4	7	2	1	4	4
G3V529	ATP-dependent RNA helicase DDX24	DDX24	0	0	0	0	0	0	0	0	0	1	1	0	1	1	0	0	0	0	0	1	1	0	1	1	0	1	0	5	1	2	0	4	0	1	0	3
O00148	ATP-dependent RNA helicase DDX39A (EC 3.6.4.13) (DEAD box protein 39) (Nuclear RNA helicase URH49)	DDX39A	2	1	3	6	16	4	12	10	14	8	21	12	17	10	11	6	22	8	12	9	24	8	21	6	1	2	1	2	4	4	7	10	3	6	12	13
Q13838	Spliceosome RNA helicase DDX39B (EC 3.6.4.13) (56 kDa U2AF65-associated protein) (ATP-dependent RNA helicase p47) (DEAD box protein UAP56) (HLA-B-associated transcript 1 protein)	DDX39B	0	0	0	0	0	5	0	0	0	0	0	0	11	9	0	0	0	8	0	7	18	11	0	0	0	2	0	0	0	0	0	9	2	7	9	9
A0A0D9SF53	ATP-dependent RNA helicase DDX3X	DDX3X	0	1	3	4	2	7	6	6	4	11	5	7	6	8	6	5	4	8	5	2	6	6	8	2	3	11	1	1	2	7	5	7	4	17	9	8
O15523	ATP-dependent RNA helicase DDX3Y (EC 3.6.4.13) (DEAD box protein 3, Y-chromosomal)	DDX3Y	0	0	0	0	0	0	0	0	0	0	0	0	0	0	0	0	0	0	0	0	0	0	0	0	0	7	1	1	2	7	0	0	0	12	0	7
J3KNN5	Probable ATP-dependent RNA helicase DDX41 (Fragment)	DDX41	8	7	20	19	23	27	19	31	17	23	32	21	26	32	29	22	20	15	20	26	24	31	25	15	25	23	15	17	15	21	36	12	19	14	29	10
Q86XP3	ATP-dependent RNA helicase DDX42 (EC 3.6.4.13) (DEAD box protein 42) (RNA helicase-like protein) (RHELP) (RNA helicase-related protein) (RNAHP) (SF3b DEAD box protein) (Splicing factor 3B-associated 125 kDa protein) (SF3b125)	DDX42	0	0	0	4	1	2	1	17	0	4	0	15	1	2	0	16	0	3	0	18	0	1	0	11	0	8	0	12	0	8	0	9	0	8	0	14
A0A0C4DG89	Probable ATP-dependent RNA helicase DDX46	DDX46	0	0	6	12	0	6	2	26	0	21	1	17	1	10	6	18	0	2	1	21	0	9	3	18	0	12	0	23	0	14	2	29	0	18	1	26
Q9H0S4	Probable ATP-dependent RNA helicase DDX47 (EC 3.6.4.13) (DEAD box protein 47)	DDX47	0	0	0	0	1	0	4	0	4	0	2	0	7	1	3	0	2	0	2	0	2	0	2	0	0	0	0	1	2	0	2	1	0	0	2	0
J3KTA4	Probable ATP-dependent RNA helicase DDX5	DDX5	7	4	13	15	28	14	20	21	24	13	32	27	33	16	21	15	29	13	22	19	35	13	30	23	15	10	8	17	13	12	12	21	21	14	22	16
A0A087WVC1	ATP-dependent RNA helicase DDX50	DDX50	0	0	2	5	2	3	3	7	5	5	8	6	3	4	5	4	7	2	8	6	7	4	7	5	1	3	1	3	1	4	3	5	1	4	4	3
Q9BQ39	ATP-dependent RNA helicase DDX50 (EC 3.6.4.13) (DEAD box protein 50) (Gu-beta) (Nucleolar protein Gu2)	DDX50	0	0	2	6	4	0	4	9	6	6	10	7	4	6	6	5	9	3	9	7	8	0	0	6	0	0	0	4	0	0	0	0	0	0	0	4
Q8TDD1	ATP-dependent RNA helicase DDX54 (EC 3.6.4.13) (ATP-dependent RNA helicase DP97) (DEAD box RNA helicase 97 kDa) (DEAD box protein 54)	DDX54	0	0	2	1	0	0	2	1	0	0	3	1	0	0	2	1	0	0	2	1	0	0	2	0	0	0	0	0	0	0	0	1	0	0	0	0
P26196	Probable ATP-dependent RNA helicase DDX6 (EC 3.6.4.13) (ATP-dependent RNA helicase p54) (DEAD box protein 6) (Oncogene RCK)	DDX6	1	0	0	0	0	1	0	2	0	1	1	1	1	1	0	0	0	0	0	0	1	1	0	0	1	8	0	1	0	13	1	6	1	14	2	9
Q4VXZ8	Peroxisomal 2,4-dienoyl-CoA reductase	DECR2	0	0	0	0	2	0	1	0	3	1	2	1	5	2	1	1	2	0	0	1	5	0	2	1	0	0	0	0	0	0	0	0	0	0	0	0
Q5VZ89	DENN domain-containing protein 4C	DENND4C	0	0	0	0	0	0	0	0	0	0	0	0	0	1	0	0	0	0	0	0	0	0	0	0	0	1	0	0	0	2	0	0	0	2	0	0
Q9BUN8	Derlin-1 (Degradation in endoplasmic reticulum protein 1) (DERtrin-1) (Der1-like protein 1)	DERL1	0	0	0	0	0	0	1	1	0	0	2	0	0	0	2	0	0	0	1	0	0	0	1	0	0	0	0	0	0	0	0	0	0	0	0	0
Q96DF8	Protein DGCR14 (DiGeorge syndrome critical region 13) (DiGeorge syndrome critical region 14) (DiGeorge syndrome protein H) (DGS-H) (Protein ES2)	DGCR14	0	0	0	0	0	0	0	0	0	0	0	0	0	0	0	0	0	0	0	0	0	0	0	0	0	0	0	2	0	0	0	4	0	0	0	1
Q9UBM7	7-dehydrocholesterol reductase (7-DHC reductase) (EC 1.3.1.21) (Putative sterol reductase SR-2) (Sterol Delta(7)-reductase)	DHCR7	1	0	3	2	2	2	2	2	3	2	4	2	2	2	2	3	2	1	2	2	3	3	3	3	1	3	1	2	1	1	1	2	1	2	2	1
Q6UX07	Dehydrogenase/reductase SDR family member 13 (EC 1.1.-.-) (Short chain dehydrogenase/reductase family 7C member 5)	DHRS13	0	0	0	0	2	0	2	1	3	0	2	1	1	0	2	0	2	0	0	0	1	0	1	0	0	0	0	0	0	0	0	0	0	0	0	0
Q13268	Dehydrogenase/reductase SDR family member 2, mitochondrial (EC 1.1.1.-) (Dicarbonyl reductase HEP27) (Protein D) (Short chain dehydrogenase/reductase family 25C member 1)	DHRS2	20	9	6	9	22	12	13	13	26	10	22	13	25	14	17	12	20	6	15	16	27	11	15	13	11	13	5	12	9	14	11	13	11	12	14	11
Q6IAN0	Dehydrogenase/reductase SDR family member 7B (EC 1.1.-.-) (Short-chain dehydrogenase/reductase family 32C member 1)	DHRS7B	1	0	0	0	1	1	3	1	7	0	9	5	7	0	2	1	2	0	1	1	0	0	4	2	1	0	0	0	0	1	0	4	0	3	8	2
O43143	Pre-mRNA-splicing factor ATP-dependent RNA helicase DHX15 (EC 3.6.4.13) (ATP-dependent RNA helicase #46) (DEAH box protein 15)	DHX15	0	2	1	5	3	18	8	18	2	28	5	11	9	22	4	17	6	20	8	25	2	23	3	13	2	20	0	15	1	25	3	29	0	28	4	24
O60231	Putative pre-mRNA-splicing factor ATP-dependent RNA helicase DHX16 (EC 3.6.4.13) (ATP-dependent RNA helicase #3) (DEAH-box protein 16)	DHX16	0	0	0	0	0	0	0	0	0	0	0	0	0	1	0	0	1	0	0	0	0	0	0	0	0	0	0	0	0	3	0	5	0	0	0	5
A0A087WYN9	ATP-dependent RNA helicase DHX29 (EC 3.6.4.13) (DEAH box protein 29)	DHX29	0	0	0	0	0	0	0	0	0	0	0	0	0	0	0	0	0	0	0	0	0	0	0	0	0	0	0	0	0	3	0	1	0	2	0	1
Q7L2E3	Putative ATP-dependent RNA helicase DHX30 (EC 3.6.4.13) (DEAH box protein 30)	DHX30	0	0	1	0	0	0	3	2	1	3	3	2	2	0	4	1	2	2	1	1	0	2	2	2	0	0	0	0	1	1	1	1	0	1	0	3
Q5THR1	Probable ATP-dependent RNA helicase DHX35	DHX35	0	0	0	3	0	2	0	5	0	0	0	4	0	1	0	7	0	0	0	2	0	1	0	1	0	0	0	0	0	1	0	1	0	0	0	2
Q92620	Pre-mRNA-splicing factor ATP-dependent RNA helicase PRP16 (EC 3.6.4.13) (ATP-dependent RNA helicase DHX38) (DEAH box protein 38)	DHX38	0	0	0	0	0	0	0	0	0	0	0	0	0	0	0	0	0	0	0	2	1	0	0	0	0	0	0	5	0	0	0	0	0	1	0	3
Q8IX18	Probable ATP-dependent RNA helicase DHX40 (EC 3.6.4.13) (DEAH box protein 40) (Protein PAD)	DHX40	0	0	0	0	0	0	0	0	0	0	1	0	0	0	0	0	1	0	0	0	0	0	1	0	0	0	0	1	0	0	0	1	0	0	0	0
Q14562	ATP-dependent RNA helicase DHX8 (EC 3.6.4.13) (DEAH box protein 8) (RNA helicase HRH1)	DHX8	0	0	0	0	0	0	0	0	0	0	0	0	0	1	0	0	0	0	0	0	0	0	0	0	0	1	0	1	0	0	0	4	0	2	0	3
Q08211	ATP-dependent RNA helicase A (RHA) (EC 3.6.4.13) (DEAH box protein 9) (Leukophysin) (LKP) (Nuclear DNA helicase II) (NDH II)	DHX9	6	6	0	1	3	10	4	5	7	22	3	1	14	34	11	4	11	17	9	8	9	31	3	4	1	1	0	1	4	13	7	20	4	12	6	16
Q9NR28	Diablo homolog, mitochondrial (Direct IAP-binding protein with low pI) (Second mitochondria-derived activator of caspase) (Smac)	DIABLO	0	0	0	0	0	5	0	2	0	3	0	2	0	4	0	3	0	4	0	2	0	4	0	1	0	1	0	0	0	4	0	1	0	3	0	1
O60610	Protein diaphanous homolog 1 (Diaphanous-related formin-1) (DRF1)	DIAPH1	0	0	0	0	0	1	0	0	0	0	0	0	0	1	1	0	0	0	1	0	0	0	0	0	0	0	0	0	0	0	0	0	0	0	0	0
Q9BTC0	Death-inducer obliterator 1 (DIO-1) (hDido1) (Death-associated transcription factor 1) (DATF-1)	DIDO1	1	6	1	17	5	17	1	21	3	18	0	32	5	19	0	32	1	10	0	34	0	8	1	32	0	4	0	13	0	8	0	15	0	5	0	20
Q9UNQ2	Probable dimethyladenosine transferase (EC 2.1.1.183) (DIM1 dimethyladenosine transferase 1 homolog) (DIM1 dimethyladenosine transferase 1-like) (Probable 18S rRNA (adenine(1779)-N(6)/adenine(1780)-N(6))-dimethyltransferase) (Probable 18S rRNA dimethylase) (Probable S-adenosylmethionine-6-N',N'-adenosyl(rRNA) dimethyltransferase)	DIMT1	0	0	0	0	2	0	2	1	3	0	4	0	1	0	1	1	1	0	1	0	1	0	0	0	1	0	0	0	1	0	0	0	0	0	0	0
Q9Y2L1	Exosome complex exonuclease RRP44 (EC 3.1.13.-) (EC 3.1.26.-) (Protein DIS3 homolog) (Ribosomal RNA-processing protein 44)	DIS3	0	0	0	0	1	0	0	2	0	3	0	0	0	2	2	2	0	0	3	2	2	2	0	1	0	2	0	2	1	5	2	3	0	2	1	2
O60832	H/ACA ribonucleoprotein complex subunit 4 (EC 5.4.99.-) (CBF5 homolog) (Dyskerin) (Nopp140-associated protein of 57 kDa) (Nucleolar protein NAP57) (Nucleolar protein family A member 4) (snoRNP protein DKC1)	DKC1	0	0	0	4	0	0	0	4	0	2	0	1	1	3	2	3	1	1	1	1	0	2	2	0	1	3	0	5	0	5	3	6	1	3	4	5
P10515	Dihydrolipoyllysine-residue acetyltransferase component of pyruvate dehydrogenase complex, mitochondrial (EC 2.3.1.12) (70 kDa mitochondrial autoantigen of primary biliary cirrhosis) (PBC) (Dihydrolipoamide acetyltransferase component of pyruvate dehydrogenase complex) (M2 antigen complex 70 kDa subunit) (Pyruvate dehydrogenase complex component E2) (PDC-E2) (PDCE2)	DLAT	6	5	2	6	10	10	8	7	5	10	14	10	10	8	4	7	12	9	9	8	18	10	11	6	5	4	4	3	6	10	7	14	9	14	11	11
P09622	Dihydrolipoyl dehydrogenase, mitochondrial (EC 1.8.1.4) (Dihydrolipoamide dehydrogenase) (Glycine cleavage system L protein)	DLD	4	1	4	5	10	7	7	6	6	6	12	8	10	11	7	5	15	10	9	10	14	11	12	5	9	4	1	5	4	7	7	4	5	3	9	6
P36957	Dihydrolipoyllysine-residue succinyltransferase component of 2-oxoglutarate dehydrogenase complex, mitochondrial (EC 2.3.1.61) (2-oxoglutarate dehydrogenase complex component E2) (OGDC-E2) (Dihydrolipoamide succinyltransferase component of 2-oxoglutarate dehydrogenase complex) (E2K)	DLST	4	4	3	2	4	6	3	3	4	6	5	4	5	5	3	3	5	5	5	4	5	6	7	3	8	6	0	6	4	11	6	7	8	5	5	6
Q9NPF5	DNA methyltransferase 1-associated protein 1 (DNMAP1) (DNMT1-associated protein 1)	DMAP1	0	0	1	12	3	2	3	8	1	1	2	5	4	4	1	15	1	1	0	11	0	1	0	9	1	3	0	19	5	6	3	10	5	4	2	8
P31689	DnaJ homolog subfamily A member 1 (DnaJ protein homolog 2) (HSDJ) (Heat shock 40 kDa protein 4) (Heat shock protein J2) (HSJ-2) (Human DnaJ protein 2) (hDj-2)	DNAJA1	2	0	0	0	5	1	1	1	7	1	6	6	5	2	1	4	5	0	0	0	9	2	5	4	3	1	1	1	3	2	1	2	3	0	2	2
O60884	DnaJ homolog subfamily A member 2 (Cell cycle progression restoration gene 3 protein) (Dnj3) (Dj3) (HIRA-interacting protein 4) (Renal carcinoma antigen NY-REN-14)	DNAJA2	3	0	0	1	3	1	2	1	3	1	4	4	3	2	1	1	4	0	1	2	6	1	4	1	1	0	1	0	1	1	0	0	1	4	2	0
Q96EY1	DnaJ homolog subfamily A member 3, mitochondrial (DnaJ protein Tid-1) (hTid-1) (Hepatocellular carcinoma-associated antigen 57) (Tumorous imaginal discs protein Tid56 homolog)	DNAJA3	16	1	8	10	27	6	17	10	30	4	31	22	29	6	14	17	28	3	22	12	30	8	29	12	14	4	9	10	8	4	11	6	16	4	21	5
P25685	DnaJ homolog subfamily B member 1 (DnaJ protein homolog 1) (Heat shock 40 kDa protein 1) (HSP40) (Heat shock protein 40) (Human DnaJ protein 1) (hDj-1)	DNAJB1	0	1	0	1	4	9	1	9	3	15	1	8	1	8	0	6	2	8	2	11	2	9	1	4	0	8	0	3	1	9	0	5	1	11	0	6
Q9UBS4	DnaJ homolog subfamily B member 11 (APOBEC1-binding protein 2) (ABBP-2) (DnaJ protein homolog 9) (ER-associated DNAJ) (ER-associated Hsp40 co-chaperone) (Endoplasmic reticulum DNA J domain-containing protein 3) (ER-resident protein ERdj3) (ERdj3) (ERj3p) (HEDJ) (Human DnaJ protein 9) (hDj-9) (PWP1-interacting protein 4)	DNAJB11	0	0	0	0	4	0	1	0	2	0	5	0	2	0	1	0	1	0	1	0	1	0	2	0	0	0	0	1	1	0	1	0	2	0	2	1
C9JRD2	DnaJ homolog subfamily B member 2 (Fragment)	DNAJB2	1	0	0	0	3	0	2	0	2	0	2	0	3	0	2	0	2	0	0	0	1	0	2	0	0	0	1	0	0	0	0	2	0	1	4	2
O75190	DnaJ homolog subfamily B member 6 (HHDJ1) (Heat shock protein J2) (HSJ-2) (MRJ) (MSJ-1)	DNAJB6	0	0	1	0	6	0	4	2	3	1	6	2	4	1	3	2	3	0	4	2	3	0	4	0	4	0	1	1	3	0	3	3	5	1	4	2
Q9UBS3	DnaJ homolog subfamily B member 9 (Endoplasmic reticulum DNA J domain-containing protein 4) (ER-resident protein ERdj4) (ERdj4) (Microvascular endothelial differentiation gene 1 protein) (Mdg-1)	DNAJB9	0	0	0	0	2	0	1	0	1	0	1	0	3	0	0	0	0	0	0	0	0	0	0	0	0	0	0	0	0	0	0	0	0	0	0	0
Q8IXB1	DnaJ homolog subfamily C member 10 (EC 1.8.4.-) (Endoplasmic reticulum DNA J domain-containing protein 5) (ER-resident protein ERdj5) (ERdj5) (Macrothioredoxin) (MTHr)	DNAJC10	0	0	0	0	0	0	0	0	0	4	0	0	0	0	0	0	0	0	0	0	0	0	1	0	1	0	0	1	0	0	1	2	1	0	4	3
Q9NVH1	DnaJ homolog subfamily C member 11	DNAJC11	1	0	4	5	7	1	12	7	5	0	18	7	4	0	11	6	5	0	12	4	3	0	11	2	0	0	0	1	0	0	1	2	0	1	3	0
O75165	DnaJ homolog subfamily C member 13 (Required for receptor-mediated endocytosis 8) (RME-8)	DNAJC13	0	0	0	0	0	0	0	0	0	0	0	0	0	0	0	0	0	0	0	0	1	0	0	0	0	0	0	0	0	2	0	0	0	3	0	0
O75937	DnaJ homolog subfamily C member 8 (Splicing protein spf31)	DNAJC8	0	0	0	0	0	1	0	2	0	1	0	1	0	1	0	0	0	1	0	2	0	2	0	1	0	3	0	1	0	2	0	2	0	7	0	4
Q5SXM8	DNL-type zinc finger protein (Hsp70-escort protein 1) (HEP1) (mtHsp70-escort protein)	DNLZ	0	0	0	0	2	0	2	0	2	0	2	2	2	0	0	1	2	0	2	1	2	0	1	0	2	0	1	0	2	0	2	1	2	0	1	0
O00429	Dynamin-1-like protein (EC 3.6.5.5) (Dnm1p/Vps1p-like protein) (DVLP) (Dynamin family member proline-rich carboxyl-terminal domain less) (Dymple) (Dynamin-like protein) (Dynamin-like protein 4) (Dynamin-like protein IV) (HdynIV) (Dynamin-related protein 1)	DNM1L	0	0	0	0	0	0	0	0	0	0	0	0	0	0	0	0	0	0	0	0	0	0	0	0	0	0	0	0	0	2	0	0	0	1	0	0
P50570	Dynamin-2 (EC 3.6.5.5)	DNM2	0	0	0	0	0	1	1	1	0	0	0	1	0	1	1	1	0	0	1	0	0	0	1	0	0	0	0	0	0	2	4	3	1	1	3	1
P26358	DNA (cytosine-5)-methyltransferase 1 (Dnmt1) (EC 2.1.1.37) (CXXC-type zinc finger protein 9) (DNA methyltransferase HsaI) (DNA MTase HsaI) (M.HsaI) (MCMT)	DNMT1	0	0	0	0	0	0	0	1	0	0	0	0	0	0	0	1	0	0	0	2	0	0	0	1	0	0	0	4	0	0	0	0	0	0	0	0
E7ETB3	Aspartyl aminopeptidase (Aspartyl aminopeptidase, isoform CRA_c)	DNPEP	0	0	1	0	0	0	0	1	0	1	1	1	1	0	1	0	2	1	1	1	2	1	1	0	0	0	0	0	0	0	0	0	0	0	0	0
Q9H147	Deoxynucleotidyltransferase terminal-interacting protein 1 (Terminal deoxynucleotidyltransferase-interacting factor 1) (TdIF1) (TdT-interacting factor 1)	DNTTIP1	0	0	0	4	1	0	1	2	1	0	0	2	1	1	0	15	0	0	0	10	0	1	1	13	0	0	0	11	0	0	0	10	0	0	0	17
J3KP30	Deoxynucleotidyltransferase terminal-interacting protein 2	DNTTIP2	4	0	0	0	0	0	0	0	0	0	0	0	0	0	0	0	0	0	0	0	0	0	0	0	0	0	0	0	0	0	0	0	0	0	0	0
Q96N67	Dedicator of cytokinesis protein 7	DOCK7	0	0	0	0	0	0	0	0	0	0	0	0	0	0	0	0	0	0	0	0	0	0	0	0	0	1	0	0	0	1	0	0	0	0	0	1
Q92782	Zinc finger protein neuro-d4 (BRG1-associated factor 45B) (BAF45B) (D4, zinc and double PHD fingers family 1)	DPF1	0	0	0	2	0	0	0	1	0	0	0	0	0	0	0	3	0	0	0	4	0	0	0	2	0	0	0	3	0	0	0	2	0	0	0	2
Q92785	Zinc finger protein ubi-d4 (Apoptosis response zinc finger protein) (BRG1-associated factor 45D) (BAF45D) (D4, zinc and double PHD fingers family 2) (Protein requiem)	DPF2	1	1	2	31	5	3	8	25	5	4	12	30	7	5	3	34	3	1	4	40	9	3	6	35	1	3	3	29	2	3	4	29	5	4	9	38
H0Y368	Dolichol-phosphate mannosyltransferase subunit 1 (Fragment)	DPM1	0	0	5	5	14	4	8	9	16	3	19	9	16	4	10	8	13	2	9	4	18	4	10	4	4	2	2	7	6	3	6	8	9	2	9	6
Q9C005	Protein dpy-30 homolog (Dpy-30-like protein) (Dpy-30L)	DPY30	2	1	0	4	1	1	0	2	1	2	1	6	0	0	0	5	1	2	0	6	1	3	3	5	0	0	0	4	0	0	0	2	0	1	0	4
Q9Y295	Developmentally-regulated GTP-binding protein 1 (DRG-1) (Neural precursor cell expressed developmentally down-regulated protein 3) (NEDD-3)	DRG1	0	0	0	0	0	2	0	0	1	2	0	0	1	2	0	1	0	1	0	0	1	1	0	0	0	3	0	0	0	4	0	0	0	4	1	1
Q08554	Desmocollin-1 (Cadherin family member 1) (Desmosomal glycoprotein 2/3) (DG2/DG3)	DSC1	0	0	0	0	2	0	0	0	0	0	0	0	0	0	0	0	0	0	0	2	0	0	0	4	0	0	0	0	0	0	0	0	0	0	0	0
Q02487	Desmocollin-2 (Cadherin family member 2) (Desmocollin-3) (Desmosomal glycoprotein II) (Desmosomal glycoprotein III)	DSC2	0	0	0	0	0	4	0	0	0	0	0	0	0	0	0	0	0	0	0	0	0	0	0	0	0	0	0	0	0	0	0	0	0	0	0	0
Q02413	Desmoglein-1 (Cadherin family member 4) (Desmosomal glycoprotein 1) (DG1) (DGI) (Pemphigus foliaceus antigen)	DSG1	0	0	0	0	4	4	0	0	0	0	0	0	0	0	1	0	0	0	0	5	0	0	0	10	0	0	0	0	0	0	0	0	0	0	1	0
Q14126	Desmoglein-2 (Cadherin family member 5) (HDGC)	DSG2	0	0	0	0	0	1	0	0	0	1	0	0	0	0	0	0	0	2	0	0	0	0	0	0	1	0	0	0	0	0	0	9	0	9	0	0
P32926	Desmoglein-3 (130 kDa pemphigus vulgaris antigen) (PVA) (Cadherin family member 6)	DSG3	0	0	0	0	0	8	0	0	0	0	0	0	0	0	0	0	0	0	0	0	0	0	0	0	0	0	0	0	0	0	0	0	0	0	0	0
Q9H410	Kinetochore-associated protein DSN1 homolog	DSN1	1	0	0	3	0	1	0	3	1	2	1	4	0	2	0	3	0	0	0	1	0	4	0	5	0	0	0	0	0	0	0	0	0	0	0	0
P15924	Desmoplakin (DP) (250/210 kDa paraneoplastic pemphigus antigen)	DSP	0	0	0	0	21	75	6	7	2	4	2	2	12	3	12	1	3	1	5	9	14	4	8	45	0	0	1	0	1	0	0	1	0	0	1	0
Q03001	Dystonin (230 kDa bullous pemphigoid antigen) (230/240 kDa bullous pemphigoid antigen) (Bullous pemphigoid antigen 1) (BPA) (Bullous pemphigoid antigen) (Dystonia musculorum protein) (Hemidesmosomal plaque protein)	DST	0	0	0	0	0	0	0	0	0	0	0	0	1	0	0	1	0	0	0	0	0	0	0	0	0	0	1	1	0	0	0	1	0	0	1	2
P60981	Destrin (Actin-depolymerizing factor) (ADF)	DSTN	0	0	0	1	1	0	1	1	1	0	2	1	0	0	1	0	0	0	2	1	1	0	1	0	0	0	3	1	1	0	1	0	1	0	1	0
P23919	Thymidylate kinase (EC 2.7.4.9) (dTMP kinase)	DTYMK	0	0	0	0	1	0	0	0	5	0	1	1	3	1	0	0	0	0	0	0	3	0	1	0	1	0	0	0	1	1	0	0	1	0	1	0
P33316	Deoxyuridine 5'-triphosphate nucleotidohydrolase, mitochondrial (dUTPase) (EC 3.6.1.23) (dUTP pyrophosphatase)	DUT	0	3	1	0	0	5	0	1	1	7	0	3	2	7	2	2	2	5	0	3	3	7	3	5	0	4	0	0	0	7	0	3	0	5	0	1
O14640	Segment polarity protein dishevelled homolog DVL-1 (Dishevelled-1) (DSH homolog 1)	DVL1	0	0	0	0	0	0	0	0	0	2	0	0	0	0	0	0	0	0	0	0	0	0	0	0	0	0	0	0	0	0	0	0	0	3	0	1
I3L2N2	Segment polarity protein dishevelled homolog DVL-2	DVL2	0	0	0	0	1	2	0	0	0	6	0	0	1	0	0	0	3	0	1	0	1	2	0	0	0	8	0	1	0	8	0	0	0	25	0	2
Q92997	Segment polarity protein dishevelled homolog DVL-3 (Dishevelled-3) (DSH homolog 3)	DVL3	0	1	0	0	0	6	0	1	0	9	0	1	0	2	0	1	0	1	0	2	0	5	0	3	0	3	0	1	0	10	0	0	0	15	0	4
Q14204	Cytoplasmic dynein 1 heavy chain 1 (Cytoplasmic dynein heavy chain 1) (Dynein heavy chain, cytosolic)	DYNC1H1	0	0	0	0	0	4	1	0	0	0	1	0	2	2	1	0	0	1	0	0	3	0	0	0	0	1	0	0	1	2	0	0	0	0	1	0
Q9Y6G9	Cytoplasmic dynein 1 light intermediate chain 1 (LIC1) (Dynein light chain A) (DLC-A) (Dynein light intermediate chain 1, cytosolic)	DYNC1LI1	3	0	0	0	7	1	0	0	2	1	7	1	10	1	1	1	5	0	2	0	8	0	5	1	1	0	0	0	1	3	3	1	4	2	6	0
P63167	Dynein light chain 1, cytoplasmic (8 kDa dynein light chain) (DLC8) (Dynein light chain LC8-type 1) (Protein inhibitor of neuronal nitric oxide synthase) (PIN)	DYNLL1	4	1	0	1	1	2	0	4	1	0	2	1	0	1	0	3	3	1	1	4	2	2	2	4	0	0	0	0	1	1	0	0	0	1	0	0
Q96FJ2	Dynein light chain 2, cytoplasmic (8 kDa dynein light chain b) (DLC8b) (Dynein light chain LC8-type 2)	DYNLL2	4	2	0	4	2	4	1	5	3	2	4	3	1	3	1	5	4	3	2	6	2	4	3	4	0	0	0	0	1	1	0	0	0	0	0	0
B1AKR6	Dynein light chain roadblock-type 1	DYNLRB1	2	0	0	0	2	1	2	1	2	0	2	1	1	1	2	1	2	0	2	1	3	1	1	1	0	0	0	0	0	1	1	0	1	0	1	1
Q5JPH6	Probable glutamate--tRNA ligase, mitochondrial (EC 6.1.1.17) (Glutamyl-tRNA synthetase) (GluRS)	EARS2	0	0	0	0	0	0	0	0	0	0	2	0	1	0	0	0	0	0	0	0	1	0	1	0	0	0	0	0	0	0	0	0	0	0	0	0
H7C2Q8	EBNA1 binding protein 2, isoform CRA_d (Probable rRNA-processing protein EBP2)	EBNA1BP2	1	0	0	1	2	3	1	1	1	3	3	3	2	2	3	0	2	6	1	3	1	3	4	3	0	0	0	0	0	0	0	0	0	0	0	0
Q13011	Delta(3,5)-Delta(2,4)-dienoyl-CoA isomerase, mitochondrial (EC 5.3.3.-)	ECH1	2	1	1	2	8	4	4	5	14	6	7	3	9	5	4	2	8	3	3	0	13	5	5	0	4	1	0	0	4	5	3	0	7	3	4	0
P30084	Enoyl-CoA hydratase, mitochondrial (EC 4.2.1.17) (Enoyl-CoA hydratase 1) (Short-chain enoyl-CoA hydratase) (SCEH)	ECHS1	0	0	1	1	0	0	0	0	0	0	0	0	0	0	1	0	0	0	0	3	0	0	0	0	0	0	0	7	0	0	1	2	2	0	3	1
P42126	Enoyl-CoA delta isomerase 1, mitochondrial (EC 5.3.3.8) (3,2-trans-enoyl-CoA isomerase) (Delta(3),Delta(2)-enoyl-CoA isomerase) (D3,D2-enoyl-CoA isomerase) (Dodecenoyl-CoA isomerase)	ECI1	3	1	1	3	6	0	3	3	9	0	8	4	5	0	3	4	6	0	7	3	7	2	4	3	2	0	1	1	4	0	3	3	5	0	3	1
A0A0C4DGA2	Enoyl-CoA delta isomerase 2, mitochondrial (Testicular secretory protein Li 33)	ECI2	0	0	1	1	4	0	3	0	2	0	4	4	1	1	1	2	2	0	2	0	5	0	3	1	0	0	0	1	0	1	1	1	2	1	2	2
Q6P2E9	Enhancer of mRNA-decapping protein 4 (Autoantigen Ge-1) (Autoantigen RCD-8) (Human enhancer of decapping large subunit) (Hedls)	EDC4	0	0	0	0	0	0	0	0	0	0	0	0	0	0	0	0	0	0	0	0	0	0	0	0	0	0	0	0	0	1	0	0	0	2	0	0
O60869	Endothelial differentiation-related factor 1 (EDF-1) (Multiprotein-bridging factor 1) (MBF1)	EDF1	0	0	0	0	0	2	0	0	0	0	0	0	0	2	0	0	0	1	0	1	0	0	0	0	0	2	0	0	0	1	0	0	0	1	0	0
Q15075	Early endosome antigen 1 (Endosome-associated protein p162) (Zinc finger FYVE domain-containing protein 2)	EEA1	0	0	0	0	0	3	0	1	0	0	0	0	0	2	0	0	0	2	0	1	0	1	0	0	0	0	0	0	0	0	2	0	0	0	0	0
O75530	Polycomb protein EED (hEED) (Embryonic ectoderm development protein) (WD protein associating with integrin cytoplasmic tails 1) (WAIT-1)	EED	1	1	0	0	0	0	0	1	1	0	1	0	1	1	0	0	2	0	0	0	1	0	0	0	0	0	0	0	0	0	0	0	0	0	0	1
P68104	Elongation factor 1-alpha 1 (EF-1-alpha-1) (Elongation factor Tu) (EF-Tu) (Eukaryotic elongation factor 1 A-1) (eEF1A-1) (Leukocyte receptor cluster member 7)	EEF1A1	20	12	13	13	29	17	18	16	46	17	31	14	33	20	19	15	36	14	20	14	45	18	27	18	25	20	12	16	25	24	20	18	27	24	24	20
P24534	Elongation factor 1-beta (EF-1-beta)	EEF1B2	3	2	0	2	1	3	1	1	2	1	2	2	2	5	1	1	3	3	1	3	4	2	3	0	1	3	0	1	1	6	1	0	2	7	0	6
E9PRY8	Elongation factor 1-delta	EEF1D	4	6	1	3	6	6	3	5	4	6	4	5	6	5	4	6	6	4	4	5	10	6	7	4	10	13	3	5	5	13	6	6	7	16	7	7
O43324	Eukaryotic translation elongation factor 1 epsilon-1 (Aminoacyl tRNA synthetase complex-interacting multifunctional protein 3) (Elongation factor p18) (Multisynthase complex auxiliary component p18)	EEF1E1	1	0	0	0	2	1	0	0	2	0	2	0	2	3	0	0	3	0	3	0	5	2	3	0	6	2	0	3	2	3	2	2	5	3	3	3
P26641	Elongation factor 1-gamma (EF-1-gamma) (eEF-1B gamma)	EEF1G	1	3	2	8	5	9	3	3	5	8	3	5	7	12	4	4	8	10	3	5	5	8	3	2	5	12	2	3	3	12	3	3	4	11	2	6
P13639	Elongation factor 2 (EF-2)	EEF2	0	0	2	1	0	13	1	0	0	10	0	1	0	1	0	1	0	4	0	0	0	4	0	3	0	5	0	6	0	5	0	6	0	9	0	6
P57772	Selenocysteine-specific elongation factor (Elongation factor sec) (Eukaryotic elongation factor, selenocysteine-tRNA-specific)	EEFSEC	0	0	0	1	3	0	3	0	3	0	5	2	6	1	1	1	9	0	4	0	3	0	2	0	0	0	0	0	0	0	0	0	0	0	0	0
Q96C19	EF-hand domain-containing protein D2 (Swiprosin-1)	EFHD2	0	1	0	0	0	0	0	0	0	2	2	0	0	4	0	0	0	3	0	0	0	1	0	0	0	1	0	0	0	2	0	1	0	1	0	0
Q7Z2Z2	Elongation factor-like GTPase 1 (Elongation factor Tu GTP-binding domain-containing protein 1) (Elongation factor-like 1) (Protein FAM42A)	EFL1	0	0	0	0	0	0	0	0	0	0	0	0	0	0	0	0	0	0	0	0	0	0	0	0	0	1	0	0	0	2	0	0	0	2	0	0
Q15029	116 kDa U5 small nuclear ribonucleoprotein component (Elongation factor Tu GTP-binding domain-containing protein 2) (SNU114 homolog) (hSNU114) (U5 snRNP-specific protein, 116 kDa) (U5-116 kDa)	EFTUD2	0	1	0	1	1	4	1	1	1	6	2	3	3	11	1	2	2	5	0	0	1	7	1	1	0	1	0	1	1	16	1	21	1	11	3	17
Q9GZT9	Egl nine homolog 1 (EC 1.14.11.29) (Hypoxia-inducible factor prolyl hydroxylase 2) (HIF-PH2) (HIF-prolyl hydroxylase 2) (HPH-2) (Prolyl hydroxylase domain-containing protein 2) (PHD2) (SM-20)	EGLN1	0	0	0	0	0	0	0	0	0	0	0	0	0	0	0	0	0	0	0	0	0	0	0	0	0	0	0	0	0	0	0	0	0	2	0	0
Q9H223	EH domain-containing protein 4 (Hepatocellular carcinoma-associated protein 10/11) (PAST homolog 4)	EHD4	0	0	0	0	0	0	0	0	1	0	0	0	3	0	0	0	0	0	0	0	1	0	1	0	0	0	0	0	2	0	0	0	0	0	2	0
Q9NZC4	ETS homologous factor (hEHF) (ETS domain-containing transcription factor) (Epithelium-specific Ets transcription factor 3) (ESE-3)	EHF	0	0	0	0	0	0	0	0	0	0	0	0	0	0	0	1	0	0	0	1	0	0	0	2	0	0	0	0	0	0	0	0	0	0	0	0
Q9H9B1	Histone-lysine N-methyltransferase EHMT1 (EC 2.1.1.-) (EC 2.1.1.43) (Euchromatic histone-lysine N-methyltransferase 1) (Eu-HMTase1) (G9a-like protein 1) (GLP) (GLP1) (Histone H3-K9 methyltransferase 5) (H3-K9-HMTase 5) (Lysine N-methyltransferase 1D)	EHMT1	1	1	1	4	1	1	1	4	0	4	4	5	1	5	1	11	0	1	0	7	0	2	0	6	0	1	0	6	0	3	0	1	0	0	0	2
A0A0G2JIS2	Histone-lysine N-methyltransferase EHMT2	EHMT2	0	0	0	3	0	0	0	2	0	0	0	1	0	2	0	7	0	0	0	3	0	0	0	4	0	0	0	5	0	0	0	4	0	1	0	5
Q9BY44	Eukaryotic translation initiation factor 2A (eIF-2A) (65 kDa eukaryotic translation initiation factor 2A) [Cleaved into: Eukaryotic translation initiation factor 2A, N-terminally processed]	EIF2A	0	1	0	0	0	5	0	3	0	6	0	1	0	6	0	1	0	4	0	1	1	4	0	0	0	14	0	1	0	14	0	0	0	17	0	1
Q9UI10	Translation initiation factor eIF-2B subunit delta (eIF-2B GDP-GTP exchange factor subunit delta)	EIF2B4	0	0	0	0	1	0	0	0	2	0	1	0	1	1	0	1	1	1	0	0	1	1	1	0	0	0	0	0	0	1	0	0	0	1	0	0
P05198	Eukaryotic translation initiation factor 2 subunit 1 (Eukaryotic translation initiation factor 2 subunit alpha) (eIF-2-alpha) (eIF-2A) (eIF-2alpha)	EIF2S1	0	0	0	0	7	0	2	3	9	0	4	2	7	0	3	3	7	1	7	0	6	1	3	0	2	3	0	1	5	4	3	1	12	2	3	2
P20042	Eukaryotic translation initiation factor 2 subunit 2 (Eukaryotic translation initiation factor 2 subunit beta) (eIF-2-beta)	EIF2S2	0	0	0	0	1	0	1	0	2	0	1	0	1	0	1	0	4	1	2	0	0	0	0	0	4	0	0	1	2	2	2	1	3	1	2	1
P41091	Eukaryotic translation initiation factor 2 subunit 3 (Eukaryotic translation initiation factor 2 subunit gamma X) (eIF-2-gamma X) (eIF-2gX)	EIF2S3	0	0	0	0	1	1	0	0	1	0	3	0	3	2	4	3	6	2	3	0	1	1	1	0	0	0	0	1	1	1	0	0	3	1	1	0
Q14152	Eukaryotic translation initiation factor 3 subunit A (eIF3a) (Eukaryotic translation initiation factor 3 subunit 10) (eIF-3-theta) (eIF3 p167) (eIF3 p180) (eIF3 p185)	EIF3A	0	0	0	3	0	6	0	5	1	1	3	2	2	11	6	3	2	7	1	4	1	6	1	2	0	19	0	3	1	21	1	3	0	14	1	5
P55884	Eukaryotic translation initiation factor 3 subunit B (eIF3b) (Eukaryotic translation initiation factor 3 subunit 9) (Prt1 homolog) (hPrt1) (eIF-3-eta) (eIF3 p110) (eIF3 p116)	EIF3B	0	0	0	5	6	4	3	7	3	2	2	4	6	8	7	5	7	4	5	5	2	6	3	1	1	11	0	4	1	14	1	5	2	12	3	4
Q99613	Eukaryotic translation initiation factor 3 subunit C (eIF3c) (Eukaryotic translation initiation factor 3 subunit 8) (eIF3 p110)	EIF3C	0	0	0	1	0	4	1	1	0	4	2	0	5	9	2	2	3	4	2	2	2	3	2	2	1	10	0	5	2	11	4	6	0	13	2	9
O15371	Eukaryotic translation initiation factor 3 subunit D (eIF3d) (Eukaryotic translation initiation factor 3 subunit 7) (eIF-3-zeta) (eIF3 p66)	EIF3D	0	0	0	0	1	1	1	2	2	1	0	1	3	2	2	2	2	3	1	2	1	0	1	0	0	2	0	2	0	6	1	3	1	6	2	1
P60228	Eukaryotic translation initiation factor 3 subunit E (eIF3e) (Eukaryotic translation initiation factor 3 subunit 6) (Viral integration site protein INT-6 homolog) (eIF-3 p48)	EIF3E	0	0	0	0	0	1	0	0	0	1	0	0	2	5	1	0	0	2	0	0	0	0	0	0	0	0	0	0	0	6	0	0	0	5	0	0
O00303	Eukaryotic translation initiation factor 3 subunit F (eIF3f) (Deubiquitinating enzyme eIF3f) (EC 3.4.19.12) (Eukaryotic translation initiation factor 3 subunit 5) (eIF-3-epsilon) (eIF3 p47)	EIF3F	1	0	1	5	0	3	1	1	2	0	0	1	2	3	4	3	4	4	2	4	4	5	1	0	2	0	0	3	0	5	1	4	0	3	2	2
O75821	Eukaryotic translation initiation factor 3 subunit G (eIF3g) (Eukaryotic translation initiation factor 3 RNA-binding subunit) (eIF-3 RNA-binding subunit) (Eukaryotic translation initiation factor 3 subunit 4) (eIF-3-delta) (eIF3 p42) (eIF3 p44)	EIF3G	0	0	1	2	4	6	2	2	4	3	6	3	3	6	1	3	7	4	3	3	6	3	6	0	2	3	1	3	3	7	4	3	1	3	5	4
Q13347	Eukaryotic translation initiation factor 3 subunit I (eIF3i) (Eukaryotic translation initiation factor 3 subunit 2) (TGF-beta receptor-interacting protein 1) (TRIP-1) (eIF-3-beta) (eIF3 p36)	EIF3I	1	1	3	5	3	5	2	4	5	2	3	1	5	6	3	2	10	7	4	3	6	5	2	1	5	9	0	5	2	7	2	2	4	8	2	4
O75822	Eukaryotic translation initiation factor 3 subunit J (eIF3j) (Eukaryotic translation initiation factor 3 subunit 1) (eIF-3-alpha) (eIF3 p35)	EIF3J	0	0	0	0	0	0	0	0	0	0	0	0	0	0	0	0	0	0	0	0	0	1	0	0	0	1	0	0	0	2	0	0	0	2	0	0
Q9UBQ5	Eukaryotic translation initiation factor 3 subunit K (eIF3k) (Eukaryotic translation initiation factor 3 subunit 12) (Muscle-specific gene M9 protein) (PLAC-24) (eIF-3 p25) (eIF-3 p28)	EIF3K	0	1	0	1	0	1	0	0	0	0	1	1	1	2	1	1	1	1	0	1	1	3	1	0	0	0	0	0	0	1	0	1	0	1	2	1
B0QY89	Eukaryotic translation initiation factor 3 subunit L (eIF3l) (Eukaryotic translation initiation factor 3 subunit 6-interacting protein) (Eukaryotic translation initiation factor 3 subunit E-interacting protein)	EIF3L	0	0	0	1	0	0	0	0	0	0	0	0	2	4	1	1	0	1	0	1	0	3	1	0	0	1	0	0	1	4	1	2	0	5	3	1
Q7L2H7	Eukaryotic translation initiation factor 3 subunit M (eIF3m) (Fetal lung protein B5) (hFL-B5) (PCI domain-containing protein 1)	EIF3M	0	0	0	0	0	0	0	0	0	0	0	0	0	1	0	0	0	0	0	0	0	0	0	0	0	0	0	0	0	3	0	0	0	2	0	0
B3KS98	Eukaryotic translation initiation factor 3 subunit H (eIF3h) (Eukaryotic translation initiation factor 3 subunit 3) (eIF-3 gamma) (eIF3 p40 subunit)	EIF3S3	0	0	0	0	0	1	0	1	1	0	1	0	0	2	0	1	1	2	0	1	1	3	1	0	0	2	0	1	0	3	0	2	0	1	1	1
P60842	Eukaryotic initiation factor 4A-I (eIF-4A-I) (eIF4A-I) (EC 3.6.4.13) (ATP-dependent RNA helicase eIF4A-1)	EIF4A1	1	0	5	5	10	7	10	10	19	6	20	13	18	10	15	10	18	5	16	12	27	7	19	7	3	5	2	8	10	14	9	14	4	10	11	8
P38919	Eukaryotic initiation factor 4A-III (eIF-4A-III) (eIF4A-III) (EC 3.6.4.13) (ATP-dependent RNA helicase DDX48) (ATP-dependent RNA helicase eIF4A-3) (DEAD box protein 48) (Eukaryotic initiation factor 4A-like NUK-34) (Eukaryotic translation initiation factor 4A isoform 3) (Nuclear matrix protein 265) (NMP 265) (hNMP 265) [Cleaved into: Eukaryotic initiation factor 4A-III, N-terminally processed]	EIF4A3	0	0	3	2	0	5	2	3	3	8	5	3	7	7	4	0	6	5	3	2	5	7	5	0	0	0	0	2	3	4	4	7	1	4	3	10
E7EX17	Eukaryotic translation initiation factor 4B	EIF4B	0	0	0	1	0	5	0	3	0	8	0	7	0	5	0	2	0	4	0	2	0	3	0	1	0	5	0	0	1	7	0	1	0	10	1	1
D6RBW1	Eukaryotic translation initiation factor 4E	EIF4E	1	2	0	2	2	7	0	1	1	6	1	1	1	8	0	0	1	6	0	1	0	4	0	1	1	3	0	1	0	3	0	0	1	3	0	1
C9JEL3	Eukaryotic translation initiation factor 4E type 2 (Fragment)	EIF4E2	0	0	0	0	0	0	0	0	0	0	0	0	0	0	0	0	0	0	0	0	0	0	0	0	0	0	0	0	0	0	0	0	0	2	0	0
Q04637	Eukaryotic translation initiation factor 4 gamma 1 (eIF-4-gamma 1) (eIF-4G 1) (eIF-4G1) (p220)	EIF4G1	1	0	0	1	0	11	0	4	0	17	0	4	0	12	0	2	2	9	0	1	0	6	0	0	0	20	0	0	0	19	0	2	0	24	1	4
P78344	Eukaryotic translation initiation factor 4 gamma 2 (eIF-4-gamma 2) (eIF-4G 2) (eIF4G 2) (Death-associated protein 5) (DAP-5) (p97)	EIF4G2	0	0	0	0	0	0	0	0	0	0	0	0	0	0	0	0	0	0	0	0	0	0	0	0	0	2	0	0	0	3	0	0	0	6	0	3
A0A0U1RQK7	Eukaryotic translation initiation factor 4 gamma 3	EIF4G3	0	0	0	0	0	0	0	0	0	3	0	0	0	0	0	0	0	0	0	0	0	1	0	0	0	1	0	0	0	0	0	0	0	4	0	0
Q15056	Eukaryotic translation initiation factor 4H (eIF-4H) (Williams-Beuren syndrome chromosomal region 1 protein)	EIF4H	0	0	0	0	0	2	0	1	0	3	0	2	0	2	0	1	0	2	0	1	0	1	0	1	0	1	0	0	0	1	1	1	0	4	0	1
P55010	Eukaryotic translation initiation factor 5 (eIF-5)	EIF5	0	2	0	0	0	3	0	7	0	15	0	5	0	6	0	2	0	7	0	3	0	5	0	4	0	7	0	3	0	8	0	2	0	11	0	2
P63241	Eukaryotic translation initiation factor 5A-1 (eIF-5A-1) (eIF-5A1) (Eukaryotic initiation factor 5A isoform 1) (eIF-5A) (Rev-binding factor) (eIF-4D)	EIF5A	0	1	0	0	0	5	0	0	0	4	0	0	0	6	0	0	0	5	0	1	0	4	0	1	0	8	0	1	0	7	0	0	0	8	0	0
P56537	Eukaryotic translation initiation factor 6 (eIF-6) (B(2)GCN homolog) (B4 integrin interactor) (CAB) (p27(BBP))	EIF6	0	0	0	2	0	1	0	0	0	1	2	0	0	0	0	1	0	0	0	1	0	1	1	0	0	0	0	0	0	0	0	1	0	0	0	1
Q15717	ELAV-like protein 1 (Hu-antigen R) (HuR)	ELAVL1	0	0	2	1	5	2	5	2	5	1	5	1	7	4	8	3	6	3	7	4	3	5	1	1	0	0	0	1	2	0	5	4	5	1	7	3
P32519	ETS-related transcription factor Elf-1 (E74-like factor 1)	ELF1	0	0	0	0	0	0	0	0	0	0	0	0	0	0	0	0	0	0	0	0	0	0	0	2	0	0	0	0	0	0	0	1	0	0	0	1
Q15723	ETS-related transcription factor Elf-2 (E74-like factor 2) (New ETS-related factor)	ELF2	0	0	0	0	0	0	0	2	0	1	0	3	0	0	0	5	0	0	0	8	0	0	0	8	0	0	0	0	0	0	0	0	0	0	0	1
P55199	RNA polymerase II elongation factor ELL (Eleven-nineteen lysine-rich leukemia protein)	ELL	0	0	0	0	0	1	0	1	0	1	0	2	0	2	0	2	0	1	0	6	0	0	0	3	0	1	0	0	0	0	0	0	0	0	0	1
A0A1C7CYX1	ELM2 and SANT domain-containing protein 1	ELMSAN1	0	1	0	3	0	1	0	6	0	1	0	5	0	2	0	21	0	1	0	24	0	1	0	23	0	1	0	43	0	0	0	45	0	0	0	54
Q15370	Elongin-B (EloB) (Elongin 18 kDa subunit) (RNA polymerase II transcription factor SIII subunit B) (SIII p18) (Transcription elongation factor B polypeptide 2)	ELOB	0	0	0	3	5	3	2	2	4	2	2	5	4	2	1	2	2	2	2	3	3	3	2	1	0	1	0	1	0	2	1	4	0	1	3	3
Q96EB1	Elongator complex protein 4 (hELP4) (PAX6 neighbor gene protein)	ELP4	0	1	0	0	0	2	0	0	0	3	0	1	0	2	0	0	0	0	0	0	0	0	0	0	0	1	0	0	0	4	0	2	0	4	0	1
Q8TE02	Elongator complex protein 5 (Dermal papilla-derived protein 6) (S-phase 2 protein)	ELP5	0	2	0	0	0	3	0	0	0	0	0	2	0	2	0	2	0	0	0	0	0	2	0	0	0	1	0	1	0	2	0	1	0	4	0	1
Q0PNE2	Elongator complex protein 6 (Angiotonin-transactivated protein 1) (Protein TMEM103)	ELP6	0	0	0	0	0	2	0	0	0	0	0	1	0	6	0	0	0	0	0	0	0	4	0	0	0	1	0	0	0	7	0	1	0	2	0	1
Q8N766	ER membrane protein complex subunit 1	EMC1	0	0	0	0	1	0	0	0	2	0	1	1	2	2	1	1	2	1	0	1	0	3	0	0	0	2	0	0	0	4	0	0	0	3	0	0
Q15006	ER membrane protein complex subunit 2 (Tetratricopeptide repeat protein 35) (TPR repeat protein 35)	EMC2	0	0	0	0	0	0	0	0	0	0	0	1	0	2	0	0	0	0	0	2	0	0	0	0	0	0	0	0	0	0	0	1	0	0	0	0
H0YDT8	ER membrane protein complex subunit 7 (Fragment)	EMC7	0	0	0	0	0	0	0	0	0	0	0	0	0	0	0	0	0	0	0	0	0	0	0	0	0	2	0	0	0	0	0	0	0	0	0	0
P50402	Emerin	EMD	11	11	0	1	6	3	5	6	6	6	6	7	8	6	4	2	5	4	4	3	8	3	5	5	3	5	1	2	3	5	3	1	5	5	4	2
Q9HC35	Echinoderm microtubule-associated protein-like 4 (EMAP-4) (Restrictedly overexpressed proliferation-associated protein) (Ropp 120)	EML4	0	0	0	0	0	2	0	0	0	2	0	0	0	1	0	0	0	1	0	0	0	1	0	0	0	0	0	0	0	2	0	0	0	1	0	0
Q7Z589	BRCA2-interacting transcriptional repressor EMSY	EMSY	2	1	1	14	1	3	3	15	1	5	3	15	2	5	0	21	0	5	0	27	3	3	0	20	0	4	0	18	0	3	0	14	0	3	0	16
Q8N8S7	Protein enabled homolog	ENAH	1	0	0	0	0	1	0	0	1	1	0	2	0	1	0	0	0	2	0	0	0	1	0	0	0	5	0	0	0	5	0	0	0	5	0	1
P06733	Alpha-enolase (EC 4.2.1.11) (2-phospho-D-glycerate hydro-lyase) (C-myc promoter-binding protein) (Enolase 1) (MBP-1) (MPB-1) (Non-neural enolase) (NNE) (Phosphopyruvate hydratase) (Plasminogen-binding protein)	ENO1	0	5	7	10	11	12	15	12	5	6	20	14	4	9	13	11	5	8	14	12	4	18	12	10	3	13	1	7	3	16	6	9	7	23	10	9
O43768	Alpha-endosulfine (ARPP-19e)	ENSA	0	1	0	0	0	1	0	0	0	1	0	0	0	0	0	0	0	1	0	0	0	1	0	0	1	4	0	0	0	3	0	0	0	4	0	1
Q9NPA8	Transcription and mRNA export factor ENY2 (Enhancer of yellow 2 transcription factor homolog)	ENY2	1	0	0	2	1	3	0	2	1	1	1	2	1	1	0	2	1	1	0	1	1	2	1	4	1	1	0	0	0	0	0	0	0	0	0	0
Q96L91	E1A-binding protein p400 (EC 3.6.4.-) (CAG repeat protein 32) (Domino homolog) (hDomino) (Trinucleotide repeat-containing gene 12 protein) (p400 kDa SWI2/SNF2-related protein)	EP400	0	1	0	5	0	3	0	7	0	2	0	7	0	2	0	13	0	0	0	13	0	1	0	10	0	1	0	11	0	1	0	7	0	3	0	10
P11171	Protein 4.1 (P4.1) (4.1R) (Band 4.1) (EPB4.1)	EPB41	0	0	0	0	0	1	0	0	0	3	0	0	0	0	0	0	0	1	0	0	0	0	0	0	0	1	0	0	0	1	0	0	0	2	0	0
Q9H4G0	Band 4.1-like protein 1 (Neuronal protein 4.1) (4.1N)	EPB41L1	0	0	0	1	0	3	0	6	0	3	0	0	0	4	0	2	0	0	0	2	0	1	0	0	0	1	0	0	0	0	0	0	0	3	0	0
Q9HCM4	Band 4.1-like protein 5	EPB41L5	0	0	0	1	1	0	2	1	2	0	3	0	4	2	2	1	0	0	0	1	1	0	2	0	3	0	0	3	0	1	2	2	2	0	1	2
Q9H2F5	Enhancer of polycomb homolog 1	EPC1	0	0	0	6	0	0	0	4	0	1	0	2	0	1	0	7	0	0	0	3	0	1	0	6	0	0	0	2	0	0	0	3	0	0	0	2
P07814	Bifunctional glutamate/proline--tRNA ligase (Bifunctional aminoacyl-tRNA synthetase) (Cell proliferation-inducing gene 32 protein) (Glutamatyl-prolyl-tRNA synthetase) [Includes: Glutamate--tRNA ligase (EC 6.1.1.17) (Glutamyl-tRNA synthetase) (GluRS); Proline--tRNA ligase (EC 6.1.1.15) (Prolyl-tRNA synthetase)]	EPRS	4	2	4	3	9	18	8	4	11	19	10	7	19	23	9	2	12	10	5	4	9	21	13	6	9	15	4	3	10	22	8	11	6	23	15	16
Q9UBC2	Epidermal growth factor receptor substrate 15-like 1 (Eps15-related protein) (Eps15R)	EPS15L1	0	0	0	0	0	1	0	2	0	1	0	1	0	0	0	0	0	1	0	1	0	0	0	0	0	3	0	1	0	2	0	1	0	4	0	1
Q9H6S3	Epidermal growth factor receptor kinase substrate 8-like protein 2 (EPS8-like protein 2) (Epidermal growth factor receptor pathway substrate 8-related protein 2) (EPS8-related protein 2)	EPS8L2	0	0	0	0	0	1	0	1	0	1	0	1	0	1	0	0	0	1	0	0	0	2	0	2	1	2	1	1	1	2	1	1	1	1	1	1
O75616	GTPase Era, mitochondrial (H-ERA) (hERA) (Conserved ERA-like GTPase) (CEGA) (ERA-W) (ERA-like protein 1)	ERAL1	1	0	1	3	3	1	3	1	5	0	6	4	5	2	4	5	5	0	3	4	4	2	4	2	0	0	0	2	2	0	2	1	1	0	1	0
P04626	Receptor tyrosine-protein kinase erbB-2 (EC 2.7.10.1) (Metastatic lymph node gene 19 protein) (MLN 19) (Proto-oncogene Neu) (Proto-oncogene c-ErbB-2) (Tyrosine kinase-type cell surface receptor HER2) (p185erbB2) (CD antigen CD340)	ERBB2	0	0	0	0	0	0	0	0	0	0	1	1	1	0	0	0	0	0	0	0	1	0	0	0	0	0	0	0	0	0	0	0	0	1	0	0
Q96RT1	Erbin (Densin-180-like protein) (Erbb2-interacting protein) (Protein LAP2)	ERBIN	0	0	0	0	0	0	0	0	0	1	0	0	1	1	0	0	0	0	0	0	1	0	2	0	0	0	0	0	0	0	0	0	0	1	0	1
P19447	TFIIH basal transcription factor complex helicase XPB subunit (EC 3.6.4.12) (Basic transcription factor 2 89 kDa subunit) (BTF2 p89) (DNA excision repair protein ERCC-3) (DNA repair protein complementing XP-B cells) (TFIIH basal transcription factor complex 89 kDa subunit) (TFIIH 89 kDa subunit) (TFIIH p89) (Xeroderma pigmentosum group B-complementing protein)	ERCC3	0	0	0	0	0	0	0	0	0	0	0	0	0	0	0	0	0	0	0	0	1	0	0	0	0	0	0	2	0	0	0	1	0	0	0	0
Q92889	DNA repair endonuclease XPF (EC 3.1.-.-) (DNA excision repair protein ERCC-4) (DNA repair protein complementing XP-F cells) (Xeroderma pigmentosum group F-complementing protein)	ERCC4	0	0	0	0	0	0	0	0	0	0	0	0	0	0	0	0	0	0	0	0	0	0	0	0	0	0	0	1	0	0	0	1	0	0	0	1
Q969X5	Endoplasmic reticulum-Golgi intermediate compartment protein 1 (ER-Golgi intermediate compartment 32 kDa protein) (ERGIC-32)	ERGIC1	0	0	0	0	1	0	0	0	2	0	0	0	1	0	0	0	1	0	1	0	1	0	1	0	0	0	0	0	0	1	0	0	0	0	0	0
P84090	Enhancer of rudimentary homolog	ERH	1	0	1	1	1	4	2	2	2	1	4	3	3	3	1	2	1	2	2	3	5	2	5	3	1	2	1	1	1	2	1	0	2	1	2	1
Q96DZ1	Endoplasmic reticulum lectin 1 (ER lectin) (Erlectin) (XTP3-transactivated gene B protein)	ERLEC1	0	0	0	0	1	0	0	1	0	0	1	0	1	0	0	1	2	0	2	0	0	0	1	0	0	0	0	0	0	0	0	0	1	0	0	0
O75477	Erlin-1 (Endoplasmic reticulum lipid raft-associated protein 1) (Protein KE04) (Stomatin-prohibitin-flotillin-HflC/K domain-containing protein 1) (SPFH domain-containing protein 1)	ERLIN1	0	0	2	3	3	0	4	3	0	0	6	0	4	0	7	0	2	0	4	3	0	2	6	0	0	1	0	3	0	0	0	2	0	0	5	3
O94905	Erlin-2 (Endoplasmic reticulum lipid raft-associated protein 2) (Stomatin-prohibitin-flotillin-HflC/K domain-containing protein 2) (SPFH domain-containing protein 2)	ERLIN2	2	0	6	7	5	3	8	7	2	1	13	6	7	1	9	6	5	0	6	4	6	1	8	3	2	2	3	3	0	3	4	4	2	3	10	4
P30040	Endoplasmic reticulum resident protein 29 (ERp29) (Endoplasmic reticulum resident protein 28) (ERp28) (Endoplasmic reticulum resident protein 31) (ERp31)	ERP29	0	0	0	0	0	2	0	0	0	0	0	0	0	0	0	0	0	0	0	1	0	0	0	0	0	0	0	0	0	0	0	0	0	0	0	0
Q5FWF5	N-acetyltransferase ESCO1 (EC 2.3.1.-) (CTF7 homolog 1) (Establishment factor-like protein 1) (EFO1p) (hEFO1) (Establishment of cohesion 1 homolog 1) (ECO1 homolog 1) (ESO1 homolog 1)	ESCO1	3	1	0	0	0	0	0	0	0	0	0	0	0	0	0	0	0	0	0	0	0	0	0	0	0	0	0	0	0	0	0	0	0	0	0	0
Q9H501	ESF1 homolog (ABT1-associated protein)	ESF1	0	0	0	1	0	0	0	3	0	0	0	1	0	0	0	1	0	0	0	4	0	0	0	0	0	0	0	2	0	0	0	1	0	0	0	0
Q6NXG1	Epithelial splicing regulatory protein 1 (RNA-binding motif protein 35A) (RNA-binding protein 35A)	ESRP1	0	0	0	0	0	0	0	0	2	0	0	0	1	0	0	0	0	0	0	0	1	0	2	0	0	0	0	0	3	0	0	0	2	0	2	0
Q9BSJ8	Extended synaptotagmin-1 (E-Syt1) (Membrane-bound C2 domain-containing protein)	ESYT1	0	0	0	0	0	1	0	1	0	2	0	1	0	1	0	1	0	0	0	1	0	0	0	1	0	0	0	0	0	3	0	1	0	7	0	1
A0FGR8	Extended synaptotagmin-2 (E-Syt2) (Chr2Syt)	ESYT2	0	0	1	4	4	3	10	5	7	4	13	7	8	2	7	3	4	1	4	3	6	0	9	3	1	0	0	1	2	4	1	3	0	5	2	6
P62495	Eukaryotic peptide chain release factor subunit 1 (Eukaryotic release factor 1) (eRF1) (Protein Cl1) (TB3-1)	ETF1	0	0	0	1	0	1	1	1	0	1	1	1	1	2	2	1	4	1	4	0	0	2	0	0	0	6	0	0	0	6	0	2	0	6	1	0
P13804	Electron transfer flavoprotein subunit alpha, mitochondrial (Alpha-ETF)	ETFA	3	0	1	1	5	2	5	2	8	0	14	6	6	1	3	1	6	1	4	1	7	2	7	1	1	0	0	5	2	2	3	3	3	3	7	2
P38117	Electron transfer flavoprotein subunit beta (Beta-ETF)	ETFB	0	0	0	0	4	4	1	1	6	3	4	4	5	2	0	1	4	4	1	2	5	2	3	1	1	0	0	1	0	0	1	0	2	1	3	1
M0QXB5	Persulfide dioxygenase ETHE1, mitochondrial	ETHE1	0	0	0	0	0	0	1	0	1	0	2	1	0	0	0	0	0	0	1	0	0	0	1	0	0	0	0	0	0	0	1	0	0	0	0	0
P41162	ETS translocation variant 3 (ETS domain transcriptional repressor PE1) (PE-1) (Mitogenic Ets transcriptional suppressor)	ETV3	0	0	0	0	0	0	0	0	0	0	0	0	0	0	0	4	0	0	0	3	0	0	0	3	0	0	0	1	0	0	0	0	0	0	0	0
K7EKI0	Envoplakin	EVPL	0	0	0	0	0	35	0	0	0	0	0	0	0	0	0	0	0	0	0	0	0	0	0	0	0	0	0	0	0	0	0	0	0	0	0	0
Q01844	RNA-binding protein EWS (EWS oncogene) (Ewing sarcoma breakpoint region 1 protein)	EWSR1	0	1	0	1	1	1	1	2	1	1	1	1	1	1	1	1	1	1	2	4	1	1	2	1	2	1	3	2	1	1	2	1	0	2	4	5
Q9NVH0	Exonuclease 3'-5' domain-containing protein 2 (EC 3.1.11.1) (Exonuclease 3'-5' domain-like-containing protein 2)	EXD2	0	0	0	0	0	0	1	0	0	0	1	0	0	1	0	0	0	0	0	0	1	0	1	0	0	0	0	2	0	1	0	0	0	1	0	1
Q9Y3B2	Exosome complex component CSL4 (Exosome component 1)	EXOSC1	0	1	0	2	0	2	0	3	0	2	0	5	0	3	0	4	0	0	0	5	0	2	0	2	0	0	0	2	0	2	0	1	0	0	0	0
Q01780	Exosome component 10 (EC 3.1.13.-) (Autoantigen PM/Scl 2) (P100 polymyositis-scleroderma overlap syndrome-associated autoantigen) (Polymyositis/scleroderma autoantigen 100 kDa) (PM/Scl-100) (Polymyositis/scleroderma autoantigen 2)	EXOSC10	0	0	0	2	0	0	0	1	0	0	0	0	0	0	0	0	0	0	0	0	0	0	0	3	0	0	0	6	0	0	0	3	0	0	0	2
Q13868	Exosome complex component RRP4 (Exosome component 2) (Ribosomal RNA-processing protein 4)	EXOSC2	0	2	0	5	1	3	0	7	2	1	0	5	0	4	0	7	0	2	0	2	0	2	1	2	0	3	0	9	0	6	0	6	0	5	0	5
Q9NQT5	Exosome complex component RRP40 (Exosome component 3) (Ribosomal RNA-processing protein 40) (p10)	EXOSC3	0	0	0	0	0	0	0	1	0	0	0	0	0	0	0	0	0	0	0	1	0	1	0	0	0	1	0	4	0	2	0	3	0	1	0	2
Q9NPD3	Exosome complex component RRP41 (Exosome component 4) (Ribosomal RNA-processing protein 41) (p12A)	EXOSC4	0	0	0	2	0	1	0	5	0	0	0	4	0	1	0	2	0	0	0	1	0	1	0	0	0	1	0	3	0	1	0	0	0	2	0	1
Q9NQT4	Exosome complex component RRP46 (Chronic myelogenous leukemia tumor antigen 28) (Exosome component 5) (Ribosomal RNA-processing protein 46) (p12B)	EXOSC5	0	1	0	1	0	1	0	3	0	0	0	0	0	2	0	1	0	0	0	1	0	1	0	3	0	2	0	0	0	1	0	0	0	1	0	1
Q5RKV6	Exosome complex component MTR3 (Exosome component 6) (mRNA transport regulator 3 homolog) (hMtr3) (p11)	EXOSC6	3	6	0	2	0	0	0	1	1	2	0	1	1	4	0	2	0	2	0	3	0	2	2	2	0	0	0	0	0	1	0	5	0	1	0	3
Q15024	Exosome complex component RRP42 (Exosome component 7) (Ribosomal RNA-processing protein 42) (p8)	EXOSC7	1	0	0	2	0	0	0	0	0	0	0	1	0	2	0	1	0	1	0	2	0	2	0	0	0	0	0	2	0	2	0	3	0	2	0	2
Q96B26	Exosome complex component RRP43 (Exosome component 8) (Opa-interacting protein 2) (OIP-2) (Ribosomal RNA-processing protein 43) (p9)	EXOSC8	0	0	0	1	0	2	0	0	0	0	0	1	0	3	0	3	0	1	0	4	0	3	1	1	0	0	0	1	0	2	0	2	0	1	0	1
Q06265	Exosome complex component RRP45 (Autoantigen PM/Scl 1) (Exosome component 9) (P75 polymyositis-scleroderma overlap syndrome-associated autoantigen) (Polymyositis/scleroderma autoantigen 1) (Polymyositis/scleroderma autoantigen 75 kDa) (PM/Scl-75)	EXOSC9	0	0	0	4	1	5	0	4	1	2	1	5	1	6	0	3	1	2	0	6	1	3	0	3	0	1	0	3	0	1	0	3	0	2	0	2
P15311	Ezrin (Cytovillin) (Villin-2) (p81)	EZR	0	0	0	2	0	9	0	2	1	6	0	2	0	3	1	0	0	3	0	2	0	9	1	1	0	4	0	1	1	7	1	2	0	4	3	2
Q01469	Fatty acid-binding protein, epidermal (Epidermal-type fatty acid-binding protein) (E-FABP) (Fatty acid-binding protein 5) (Psoriasis-associated fatty acid-binding protein homolog) (PA-FABP)	FABP5	0	0	0	0	0	6	0	1	0	0	0	0	0	0	0	0	0	0	0	1	0	0	0	7	0	0	0	0	0	0	0	0	0	0	0	0
O95864	Fatty acid desaturase 2 (EC 1.14.19.3) (Acyl-CoA 6-desaturase) (Delta(6) fatty acid desaturase) (D6D) (Delta(6) desaturase) (Delta-6 desaturase)	FADS2	0	0	0	0	0	0	0	0	0	0	0	0	2	0	0	0	1	0	0	0	0	0	0	0	0	1	0	0	0	3	0	0	0	2	0	2
Q9H098	Protein FAM107B	FAM107B	0	0	0	0	0	1	0	0	0	0	0	0	0	1	0	0	0	2	0	2	0	1	0	0	0	4	0	0	0	4	0	0	0	4	0	1
Q9NZB2	Constitutive coactivator of PPAR-gamma-like protein 1 (Oxidative stress-associated Src activator) (Protein FAM120A)	FAM120A	1	0	0	2	3	1	6	5	6	6	5	2	8	5	2	4	2	2	1	2	8	5	7	4	2	2	0	0	2	3	2	0	1	3	5	0
Q96TA1	Niban-like protein 1 (Meg-3) (Melanoma invasion by ERK) (MINERVA) (Protein FAM129B)	FAM129B	0	0	0	0	0	3	0	0	0	2	0	0	0	0	0	0	0	0	0	0	0	0	0	0	0	0	0	0	0	0	0	0	0	4	0	0
Q5BKY9	Protein FAM133B	FAM133B	0	0	1	1	1	1	1	1	1	1	0	0	1	1	1	0	1	1	1	0	1	2	1	0	1	0	1	0	2	0	0	0	1	0	0	0
Q9NSI2	Protein FAM207A	FAM207A	0	0	0	0	3	0	1	0	2	0	1	0	2	0	0	0	0	0	0	0	1	0	0	0	0	0	0	0	0	0	0	0	1	0	0	0
Q9UK61	Protein TASOR (CTCL tumor antigen se89-1) (Retinoblastoma-associated protein RAP140) (Transgene activation suppressor protein)	FAM208A	0	0	0	0	0	0	0	2	0	0	0	0	0	0	0	0	0	0	0	1	0	0	0	0	0	0	0	0	0	0	0	1	0	0	0	0
D3DWX8	Family with sequence similarity 3, member A, isoform CRA_c (Protein FAM3A)	FAM3A	0	0	0	0	1	0	0	0	2	0	0	0	0	0	0	0	0	0	0	0	0	0	0	0	0	0	0	0	0	0	0	0	0	0	0	0
Q14320	Protein FAM50A (Protein HXC-26) (Protein XAP-5)	FAM50A	0	0	0	0	0	0	0	1	0	2	0	0	0	1	0	0	0	0	0	0	0	0	0	1	0	4	0	3	0	5	0	1	0	4	0	2
Q9NP50	Protein FAM60A (Tera protein homolog)	FAM60A	0	0	0	1	0	0	0	1	0	0	0	2	0	0	0	1	0	0	0	1	0	0	0	0	0	0	0	0	0	0	0	0	0	0	0	0
Q8TAV0	Protein FAM76A	FAM76A	0	0	0	0	0	0	0	1	0	1	0	0	0	0	0	0	0	0	0	3	0	0	0	1	0	2	0	1	0	0	0	2	0	0	0	0
F5GX09	Protein FAM76B	FAM76B	0	0	0	2	1	3	1	5	0	1	1	3	2	3	1	3	1	1	1	7	0	4	1	2	0	0	0	1	0	0	0	0	0	1	0	1
Q658Y4	Protein FAM91A1	FAM91A1	0	0	0	0	0	0	0	0	0	0	0	0	0	0	0	0	0	0	0	0	0	0	0	0	0	0	0	0	0	3	0	0	0	1	0	0
Q8NCA5	Protein FAM98A	FAM98A	0	0	0	0	0	0	2	2	1	1	2	1	0	1	2	2	1	0	0	1	1	1	2	1	2	1	0	2	1	1	2	3	0	1	2	1
Q52LJ0	Protein FAM98B	FAM98B	0	0	0	0	0	2	0	1	0	1	1	2	2	2	2	1	2	2	0	2	0	2	1	0	0	1	0	2	0	4	0	1	0	0	2	3
K7EQL1	Protein FAM98C (Fragment)	FAM98C	0	0	0	0	0	0	0	0	0	0	0	0	0	0	0	0	0	0	0	0	0	0	0	0	0	0	0	0	0	1	0	0	0	1	0	0
Q8WVX9	Fatty acyl-CoA reductase 1 (EC 1.2.1.84) (Male sterility domain-containing protein 2)	FAR1	1	0	4	2	5	1	6	2	4	3	7	6	6	3	8	5	4	1	5	6	3	2	5	5	0	0	1	5	2	3	2	3	1	0	6	4
O94887	FERM, RhoGEF and pleckstrin domain-containing protein 2 (FERM domain including RhoGEF) (FIR) (Pleckstrin homology domain-containing family C member 3) (PH domain-containing family C member 3)	FARP2	0	0	0	0	0	0	0	0	0	0	0	0	2	0	0	0	0	0	0	0	1	0	0	0	0	0	0	0	1	0	2	1	0	0	1	2
H7C3M7	FERM, RhoGEF and pleckstrin domain-containing protein 2 (Fragment)	FARP2	0	0	0	0	1	0	2	1	0	0	2	0	2	0	0	0	0	0	1	0	0	0	1	0	0	0	0	0	0	0	1	0	0	0	0	0
Q9Y285	Phenylalanine--tRNA ligase alpha subunit (EC 6.1.1.20) (CML33) (Phenylalanyl-tRNA synthetase alpha subunit) (PheRS)	FARSA	0	1	0	0	2	2	3	2	2	4	2	3	5	5	2	2	2	3	1	0	2	4	2	2	0	1	0	2	1	4	1	1	1	6	1	2
Q9NSD9	Phenylalanine--tRNA ligase beta subunit (EC 6.1.1.20) (Phenylalanyl-tRNA synthetase beta subunit) (PheRS)	FARSB	0	0	0	0	0	0	0	0	0	2	0	0	1	3	0	1	0	2	0	0	0	0	0	1	0	1	0	0	0	3	0	1	0	3	0	1
P49327	Fatty acid synthase (EC 2.3.1.85) [Includes: [Acyl-carrier-protein] S-acetyltransferase (EC 2.3.1.38); [Acyl-carrier-protein] S-malonyltransferase (EC 2.3.1.39); 3-oxoacyl-[acyl-carrier-protein] synthase (EC 2.3.1.41); 3-oxoacyl-[acyl-carrier-protein] reductase (EC 1.1.1.100); 3-hydroxyacyl-[acyl-carrier-protein] dehydratase (EC 4.2.1.59); Enoyl-[acyl-carrier-protein] reductase (EC 1.3.1.39); Ole…	FASN	100	179	44	118	99	330	77	169	113	345	63	185	92	486	82	109	103	198	113	132	76	379	78	109	81	622	89	208	77	710	86	213	81	829	126	239
Q9NYY8	FAST kinase domain-containing protein 2, mitochondrial	FASTKD2	0	0	0	0	0	0	0	0	0	0	1	0	0	0	0	1	0	0	0	0	0	0	2	0	0	0	0	0	0	0	0	0	0	0	0	1
Q7L8L6	FAST kinase domain-containing protein 5, mitochondrial	FASTKD5	0	0	1	2	1	0	1	0	1	0	4	1	2	0	1	0	1	0	1	1	0	0	2	1	0	0	0	0	0	0	0	0	0	0	1	0
P62861	40S ribosomal protein S30 (Small ribosomal subunit protein eS30)	FAU	5	4	2	1	1	1	2	2	3	3	3	2	1	1	2	1	1	3	1	2	2	3	3	3	2	1	3	1	2	1	2	1	0	1	1	1
P22087	rRNA 2'-O-methyltransferase fibrillarin (EC 2.1.1.-) (34 kDa nucleolar scleroderma antigen) (Histone-glutamine methyltransferase)	FBL	2	3	2	7	16	5	8	10	16	8	19	10	13	5	9	8	17	7	16	12	12	7	11	11	8	2	3	4	10	4	10	5	9	3	9	4
J3KNZ9	Probable fibrosin-1	FBRS	0	0	0	1	0	0	0	1	0	0	0	1	0	0	0	2	0	0	0	3	0	0	0	2	0	0	0	1	0	0	0	1	0	0	0	2
Q9HCM7	Fibrosin-1-like protein (AUTS2-like protein) (HBV X-transactivated gene 9 protein) (HBV XAg-transactivated protein 9)	FBRSL1	0	0	0	0	0	0	0	0	0	0	0	0	0	0	0	1	0	0	0	1	0	0	0	1	0	0	0	2	0	0	0	1	0	0	0	1
P37268	Squalene synthase (SQS) (SS) (EC 2.5.1.21) (FPP:FPP farnesyltransferase) (Farnesyl-diphosphate farnesyltransferase)	FDFT1	0	0	0	0	0	0	0	0	1	0	1	0	2	0	0	0	0	0	0	0	0	0	0	0	0	0	0	2	0	0	0	2	0	0	0	0
P39748	Flap endonuclease 1 (FEN-1) (EC 3.1.-.-) (DNase IV) (Flap structure-specific endonuclease 1) (Maturation factor 1) (MF1) (hFEN-1)	FEN1	0	0	0	0	0	2	0	0	0	1	0	1	1	1	0	1	0	0	0	1	0	0	0	1	0	5	0	3	0	4	0	3	0	6	0	2
P02671	Fibrinogen alpha chain [Cleaved into: Fibrinopeptide A; Fibrinogen alpha chain]	FGA	0	0	0	0	0	0	0	0	0	0	0	0	0	0	0	0	0	0	2	0	0	0	0	0	0	0	0	0	0	0	0	0	0	0	0	0
P02675	Fibrinogen beta chain [Cleaved into: Fibrinopeptide B; Fibrinogen beta chain]	FGB	0	0	0	0	0	0	0	0	0	0	0	0	0	0	0	0	0	0	3	0	0	0	0	0	0	0	0	0	0	0	0	0	0	0	0	0
C9JC84	Fibrinogen gamma chain	FGG	0	0	0	0	0	0	0	0	0	0	0	0	0	0	0	0	0	0	5	0	0	0	0	0	0	0	0	0	0	1	0	0	0	0	0	0
P07954	Fumarate hydratase, mitochondrial (Fumarase) (EC 4.2.1.2)	FH	0	0	0	0	0	0	0	0	0	0	1	0	3	0	1	0	0	0	0	0	0	0	2	0	0	0	0	0	0	0	0	0	0	0	0	0
Q6UN15	Pre-mRNA 3'-end-processing factor FIP1 (hFip1) (FIP1-like 1 protein) (Factor interacting with PAP) (Rearranged in hypereosinophilia)	FIP1L1	1	0	0	8	2	5	4	6	2	6	3	6	3	5	2	8	2	3	2	8	3	3	2	7	2	2	0	8	3	3	3	8	2	4	1	13
Q00688	Peptidyl-prolyl cis-trans isomerase FKBP3 (PPIase FKBP3) (EC 5.2.1.8) (25 kDa FK506-binding protein) (25 kDa FKBP) (FKBP-25) (FK506-binding protein 3) (FKBP-3) (Immunophilin FKBP25) (Rapamycin-selective 25 kDa immunophilin) (Rotamase)	FKBP3	0	0	0	0	0	3	0	0	0	2	0	0	1	3	0	0	0	5	0	0	0	1	0	0	1	1	0	0	0	1	0	0	0	2	0	0
Q02790	Peptidyl-prolyl cis-trans isomerase FKBP4 (PPIase FKBP4) (EC 5.2.1.8) (51 kDa FK506-binding protein) (FKBP51) (52 kDa FK506-binding protein) (52 kDa FKBP) (FKBP-52) (59 kDa immunophilin) (p59) (FK506-binding protein 4) (FKBP-4) (FKBP59) (HSP-binding immunophilin) (HBI) (Immunophilin FKBP52) (Rotamase) [Cleaved into: Peptidyl-prolyl cis-trans isomerase FKBP4, N-terminally processed]	FKBP4	0	0	0	0	0	0	1	0	0	1	0	1	0	0	0	0	2	0	1	0	1	0	0	0	0	1	0	0	0	3	0	1	1	2	1	1
Q13451	Peptidyl-prolyl cis-trans isomerase FKBP5 (PPIase FKBP5) (EC 5.2.1.8) (51 kDa FK506-binding protein) (51 kDa FKBP) (FKBP-51) (54 kDa progesterone receptor-associated immunophilin) (Androgen-regulated protein 6) (FF1 antigen) (FK506-binding protein 5) (FKBP-5) (FKBP54) (p54) (HSP90-binding immunophilin) (Rotamase)	FKBP5	0	0	0	0	0	0	0	0	0	0	0	0	2	0	0	0	0	0	1	0	2	0	0	0	1	1	0	0	2	0	1	2	1	0	2	1
Q5D862	Filaggrin-2 (FLG-2) (Intermediate filament-associated and psoriasis-susceptibility protein) (Ifapsoriasin)	FLG2	0	0	1	0	2	1	1	1	0	1	0	0	2	1	2	0	0	0	1	2	0	0	0	2	0	0	0	0	0	0	0	0	0	0	1	0
Q13045	Protein flightless-1 homolog	FLII	0	0	0	0	0	3	0	1	0	1	0	1	3	2	0	1	0	0	0	0	1	3	1	0	0	1	0	0	0	2	0	1	0	4	0	0
P21333	Filamin-A (FLN-A) (Actin-binding protein 280) (ABP-280) (Alpha-filamin) (Endothelial actin-binding protein) (Filamin-1) (Non-muscle filamin)	FLNA	96	81	39	131	115	191	51	175	108	203	47	180	107	184	42	103	99	152	39	142	120	171	42	91	90	191	13	87	80	190	14	99	59	202	18	117
O75369	Filamin-B (FLN-B) (ABP-278) (ABP-280 homolog) (Actin-binding-like protein) (Beta-filamin) (Filamin homolog 1) (Fh1) (Filamin-3) (Thyroid autoantigen) (Truncated actin-binding protein) (Truncated ABP)	FLNB	34	25	9	64	63	122	11	72	61	116	16	82	61	127	16	44	58	92	8	65	73	117	13	42	51	112	2	42	41	122	7	59	26	133	13	59
I3L1Y9	FLYWCH family member 2	FLYWCH2	2	2	0	0	5	3	2	1	8	7	4	3	5	3	1	0	4	5	4	3	7	4	7	2	1	5	0	4	5	4	2	3	4	5	2	4
Q9H479	Fructosamine-3-kinase (EC 2.7.1.-)	FN3K	0	0	0	0	1	0	0	0	2	0	0	0	1	0	0	0	0	0	0	0	4	0	0	0	0	0	0	0	0	0	0	0	0	0	0	0
Q5T0N5	Formin-binding protein 1-like (Transducer of Cdc42-dependent actin assembly protein 1) (Toca-1)	FNBP1L	0	0	0	0	0	1	0	3	0	1	0	2	0	2	0	1	0	1	0	0	0	0	0	0	0	2	0	3	0	3	0	1	0	3	0	2
Q8N3X1	Formin-binding protein 4 (Formin-binding protein 30)	FNBP4	0	1	0	7	0	1	0	3	0	2	0	4	1	1	0	4	0	1	0	5	0	2	0	2	0	0	0	2	0	1	0	1	0	0	0	1
P15408	Fos-related antigen 2 (FRA-2)	FOSL2	0	0	0	0	0	0	0	0	0	0	0	0	0	0	0	4	0	0	0	4	0	0	0	3	0	0	0	1	0	0	0	1	0	0	0	1
P55317	Hepatocyte nuclear factor 3-alpha (HNF-3-alpha) (HNF-3A) (Forkhead box protein A1) (Transcription factor 3A) (TCF-3A)	FOXA1	0	0	0	1	0	2	0	5	0	2	0	3	0	2	0	10	1	1	0	10	2	1	2	11	0	0	0	3	0	1	0	5	0	0	0	4
P85037	Forkhead box protein K1 (Myocyte nuclear factor) (MNF)	FOXK1	0	0	1	1	4	1	5	2	4	0	9	3	5	0	3	6	7	0	4	7	8	0	6	7	0	0	0	6	0	0	1	3	0	0	0	3
Q01167	Forkhead box protein K2 (Cellular transcription factor ILF-1) (FOXK1) (Interleukin enhancer-binding factor 1)	FOXK2	0	0	0	2	3	0	2	0	4	0	3	3	1	0	0	2	1	0	0	3	4	0	2	6	0	0	0	4	0	0	1	2	0	0	1	3
Q9H334	Forkhead box protein P1 (Mac-1-regulated forkhead) (MFH)	FOXP1	0	0	0	0	0	0	0	0	0	0	0	0	0	0	0	3	0	0	0	3	0	0	0	3	0	0	0	0	0	0	0	0	0	0	0	2
B7ZBM3	Forkhead box protein P4	FOXP4	0	0	0	0	0	0	0	0	0	0	0	0	0	0	0	2	0	0	0	3	0	0	0	2	0	0	0	3	0	0	0	2	0	0	0	0
Q96CU9	FAD-dependent oxidoreductase domain-containing protein 1 (EC 1.-.-.-)	FOXRED1	0	0	0	0	1	0	1	2	1	0	3	3	1	0	0	2	1	0	1	1	2	0	2	1	0	0	0	1	0	0	1	0	0	0	3	1
Q14331	Protein FRG1 (FSHD region gene 1 protein)	FRG1	0	0	0	0	3	1	1	0	3	0	1	0	1	1	0	0	2	1	1	0	4	1	0	0	0	0	0	0	0	0	0	0	0	0	0	0
P02794	Ferritin heavy chain (Ferritin H subunit) (EC 1.16.3.1) (Cell proliferation-inducing gene 15 protein) [Cleaved into: Ferritin heavy chain, N-terminally processed]	FTH1	0	0	0	1	0	0	0	1	0	0	0	2	0	0	0	0	0	0	0	1	0	0	0	0	0	0	0	5	1	0	0	2	0	1	0	3
P02792	Ferritin light chain (Ferritin L subunit)	FTL	0	0	0	1	0	0	0	1	0	0	0	1	0	0	0	1	0	0	0	0	0	0	0	0	0	0	0	0	0	0	0	1	0	0	0	1
E9PEB5	Far upstream element-binding protein 1	FUBP1	0	0	0	0	1	6	3	3	0	0	0	0	1	5	1	2	3	6	2	9	1	2	6	3	2	0	1	1	1	1	1	2	0	1	0	2
P35637	RNA-binding protein FUS (75 kDa DNA-pairing protein) (Oncogene FUS) (Oncogene TLS) (POMp75) (Translocated in liposarcoma protein)	FUS	7	3	6	6	5	16	8	15	4	10	16	7	10	18	8	7	13	10	9	14	21	17	13	8	10	11	7	9	7	13	9	10	8	13	13	13
P51116	Fragile X mental retardation syndrome-related protein 2	FXR2	0	0	0	0	0	0	0	0	0	1	0	1	1	1	0	1	0	2	0	0	1	0	1	0	0	0	0	0	1	0	0	0	1	1	1	0
Q96QD9	UAP56-interacting factor (Forty-two-three domain-containing protein 1) (Protein 40-2-3)	FYTTD1	2	0	3	2	13	2	9	4	10	1	14	4	9	2	6	4	6	1	10	3	7	3	7	4	0	0	0	0	4	0	3	0	5	0	5	1
Q13283	Ras GTPase-activating protein-binding protein 1 (G3BP-1) (EC 3.6.4.12) (EC 3.6.4.13) (ATP-dependent DNA helicase VIII) (hDH VIII) (GAP SH3 domain-binding protein 1)	G3BP1	5	5	0	4	7	9	4	8	6	6	5	2	9	9	3	5	8	11	6	9	4	5	7	2	0	3	0	3	0	13	1	3	0	13	2	6
Q9UN86	Ras GTPase-activating protein-binding protein 2 (G3BP-2) (GAP SH3 domain-binding protein 2)	G3BP2	3	2	1	3	6	6	5	7	7	5	5	3	9	9	5	3	11	12	6	7	9	5	7	0	1	5	0	4	3	9	1	4	3	10	6	5
P11413	Glucose-6-phosphate 1-dehydrogenase (G6PD) (EC 1.1.1.49)	G6PD	0	0	0	0	0	5	0	0	0	0	0	0	0	0	0	0	0	0	0	0	0	0	0	0	0	1	0	0	0	1	0	0	0	0	0	0
Q06546	GA-binding protein alpha chain (GABP subunit alpha) (Nuclear respiratory factor 2 subunit alpha) (Transcription factor E4TF1-60)	GABPA	0	0	0	0	0	0	0	1	0	0	0	0	0	0	0	0	0	0	0	2	0	0	0	1	0	0	0	0	0	0	0	0	0	0	0	2
Q8TAE8	Growth arrest and DNA damage-inducible proteins-interacting protein 1 (39S ribosomal protein L59, mitochondrial) (MRP-L59) (CKII beta-associating protein) (CR6-interacting factor 1) (CRIF1) (Mitochondrial large ribosomal subunit protein mL64) (Papillomavirus L2-interacting nuclear protein 1) (PLINP) (PLINP-1) (p53-responsive gene 6 protein)	GADD45GIP1	0	0	0	0	1	2	1	2	0	0	1	1	3	1	0	0	1	2	1	1	0	1	0	0	2	1	2	3	1	2	4	1	3	0	6	1
P51570	Galactokinase (EC 2.7.1.6) (Galactose kinase)	GALK1	0	0	0	0	2	0	0	0	4	0	3	0	4	0	1	0	3	0	0	0	5	0	2	0	1	0	0	1	2	2	2	0	4	0	3	1
Q14697	Neutral alpha-glucosidase AB (EC 3.2.1.84) (Alpha-glucosidase 2) (Glucosidase II subunit alpha)	GANAB	0	0	0	1	1	1	3	3	4	0	4	1	7	2	4	0	5	1	1	3	4	0	3	2	0	0	0	0	0	0	0	0	0	0	4	0
P04406	Glyceraldehyde-3-phosphate dehydrogenase (GAPDH) (EC 1.2.1.12) (Peptidyl-cysteine S-nitrosylase GAPDH) (EC 2.6.99.-)	GAPDH	10	3	3	3	4	15	2	6	7	7	7	6	6	8	4	2	5	6	3	6	15	12	7	6	10	9	5	7	6	18	4	9	3	10	8	13
F8W9S7	GTPase-activating protein and VPS9 domain-containing protein 1	GAPVD1	0	0	0	0	0	1	0	0	0	5	0	0	0	2	0	0	0	0	0	0	0	1	0	0	0	3	0	0	0	1	0	0	0	6	0	0
Q9NY12	H/ACA ribonucleoprotein complex subunit 1 (Nucleolar protein family A member 1) (snoRNP protein GAR1)	GAR1	0	0	0	1	1	1	1	0	1	0	3	1	1	1	1	1	1	1	1	1	0	1	1	0	1	1	2	1	1	1	1	1	1	1	1	1
P41250	Glycine--tRNA ligase (EC 3.6.1.17) (EC 6.1.1.14) (Diadenosine tetraphosphate synthetase) (AP-4-A synthetase) (Glycyl-tRNA synthetase) (GlyRS)	GARS	0	0	0	0	0	0	0	0	1	0	0	0	0	0	0	0	0	0	0	0	0	0	0	0	1	0	0	4	0	1	0	2	0	2	2	2
P23769	Endothelial transcription factor GATA-2 (GATA-binding protein 2)	GATA2	0	0	0	0	0	0	0	2	0	0	0	0	0	0	0	1	0	0	0	6	0	0	0	4	0	0	0	0	0	0	0	0	0	0	0	1
Q92908	Transcription factor GATA-6 (GATA-binding factor 6)	GATA6	0	0	0	0	0	0	0	0	0	0	0	0	0	0	0	2	0	0	0	1	0	0	0	1	0	0	0	0	0	0	0	0	0	0	0	0
Q8WUU5	GATA zinc finger domain-containing protein 1 (Ocular development-associated gene protein)	GATAD1	0	0	0	1	0	0	0	5	0	0	1	3	0	0	0	4	0	0	0	7	1	0	0	5	0	1	0	6	0	1	0	5	0	3	0	7
Q86YP4	Transcriptional repressor p66-alpha (Hp66alpha) (GATA zinc finger domain-containing protein 2A)	GATAD2A	9	11	7	26	11	21	15	25	9	26	10	32	9	21	10	37	11	18	7	38	6	23	2	33	0	11	0	35	0	12	6	33	0	14	2	33
Q8WXI9	Transcriptional repressor p66-beta (GATA zinc finger domain-containing protein 2B) (p66/p68)	GATAD2B	4	6	3	15	5	9	6	19	1	10	3	27	3	12	3	23	5	12	2	29	2	13	3	32	1	12	1	27	0	10	1	23	1	12	3	27
Q6ZN66	Guanylate-binding protein 6 (GTP-binding protein 6) (GBP-6) (Guanine nucleotide-binding protein 6)	GBP6	0	0	0	0	0	10	0	0	0	0	0	0	0	0	0	0	0	0	0	0	0	0	0	0	0	0	0	0	0	0	0	0	0	0	0	0
O75600	2-amino-3-ketobutyrate coenzyme A ligase, mitochondrial (AKB ligase) (EC 2.3.1.29) (Aminoacetone synthase) (Glycine acetyltransferase)	GCAT	0	0	0	0	2	0	2	3	5	0	7	2	7	1	1	2	4	0	0	2	5	0	5	1	1	0	0	4	0	0	2	1	0	0	4	2
Q8IWJ2	GRIP and coiled-coil domain-containing protein 2 (185 kDa Golgi coiled-coil protein) (GCC185) (CLL-associated antigen KW-11) (CTCL tumor antigen se1-1) (Ran-binding protein 2-like 4) (RanBP2L4) (Renal carcinoma antigen NY-REN-53)	GCC2	0	0	0	0	0	0	0	0	0	0	0	0	0	0	0	0	0	0	0	0	0	0	0	0	0	0	0	0	0	0	0	0	2	0	0	0
Q8TEQ6	Gem-associated protein 5 (Gemin5)	GEMIN5	0	0	0	0	0	1	0	0	0	0	0	0	0	1	0	0	0	0	0	0	0	0	0	0	0	4	0	0	0	1	0	0	0	1	0	0
Q06210	Glutamine--fructose-6-phosphate aminotransferase [isomerizing] 1 (EC 2.6.1.16) (D-fructose-6-phosphate amidotransferase 1) (Glutamine:fructose-6-phosphate amidotransferase 1) (GFAT 1) (GFAT1) (Hexosephosphate aminotransferase 1)	GFPT1	0	0	0	0	0	2	0	0	1	1	1	1	2	3	0	2	3	1	0	0	2	5	1	1	0	2	0	1	1	6	0	0	0	11	4	1
Q9NWU2	Glucose-induced degradation protein 8 homolog (Two hybrid-associated protein 1 with RanBPM) (Twa1)	GID8	0	0	0	0	0	0	0	0	0	0	0	0	0	0	0	1	0	0	0	0	0	0	0	0	0	0	0	4	0	0	0	0	0	1	0	1
Q6Y7W6	GRB10-interacting GYF protein 2 (PERQ amino acid-rich with GYF domain-containing protein 2) (Trinucleotide repeat-containing gene 15 protein)	GIGYF2	0	0	0	0	0	0	0	0	0	2	0	0	0	0	0	0	0	0	0	0	0	0	0	0	0	0	0	0	0	0	0	0	0	0	0	0
Q9BRX5	DNA replication complex GINS protein PSF3 (GINS complex subunit 3)	GINS3	0	0	0	0	0	0	0	0	0	0	0	0	0	0	0	0	0	0	0	0	0	0	0	0	0	0	0	0	0	0	0	0	0	0	0	2
O94925	Glutaminase kidney isoform, mitochondrial (GLS) (EC 3.5.1.2) (K-glutaminase) (L-glutamine amidohydrolase)	GLS	0	0	0	0	0	0	1	0	0	0	0	0	0	0	1	0	0	0	3	0	0	0	0	0	0	0	0	0	0	0	2	0	1	0	2	0
Q68CQ7	Glycosyltransferase 8 domain-containing protein 1 (EC 2.4.1.-)	GLT8D1	0	0	0	0	4	0	0	1	5	0	4	0	4	0	0	0	3	0	0	0	4	0	2	1	0	0	0	0	0	0	0	1	0	0	0	0
P00367	Glutamate dehydrogenase 1, mitochondrial (GDH 1) (EC 1.4.1.3)	GLUD1	0	0	3	2	2	2	5	3	7	1	7	5	5	0	4	4	6	1	5	2	6	1	4	2	6	1	2	5	3	0	5	7	2	0	6	3
K7EMM8	Putative oxidoreductase GLYR1 (Fragment)	GLYR1	0	0	0	2	2	0	1	1	0	0	2	1	2	1	1	2	0	0	0	1	0	3	0	2	0	1	0	2	0	2	2	0	1	3	1	2
Q9Y692	Glucocorticoid modulatory element-binding protein 1 (GMEB-1) (DNA-binding protein p96PIF) (Parvovirus initiation factor p96) (PIF p96)	GMEB1	0	0	0	0	0	0	0	0	0	0	0	0	0	0	0	0	0	0	0	0	0	0	0	2	0	0	0	0	0	0	0	0	0	0	0	0
Q96IJ6	Mannose-1-phosphate guanyltransferase alpha (GDP-mannose pyrophosphorylase A) (GMPP-alpha) (GTP-mannose-1-phosphate guanylyltransferase alpha)	GMPPA	0	0	0	0	2	0	1	0	1	0	0	1	1	0	0	1	2	0	0	1	3	0	1	0	0	0	0	0	0	0	0	0	0	0	3	1
P49915	GMP synthase [glutamine-hydrolyzing] (EC 6.3.5.2) (GMP synthetase) (Glutamine amidotransferase)	GMPS	0	0	0	0	0	0	0	0	0	1	0	0	0	0	0	0	0	0	0	0	0	0	0	0	0	0	0	2	0	0	0	0	0	0	0	1
P04899	Guanine nucleotide-binding protein G(i) subunit alpha-2 (Adenylate cyclase-inhibiting G alpha protein)	GNAI2	0	0	0	0	0	0	0	0	0	0	0	0	0	0	0	0	0	0	0	0	0	0	0	0	1	0	1	0	0	0	0	0	0	3	0	0
Q5JWF2	Guanine nucleotide-binding protein G(s) subunit alpha isoforms XLas (Adenylate cyclase-stimulating G alpha protein) (Extra large alphas protein) (XLalphas)	GNAS	0	0	1	2	1	1	2	1	0	1	2	2	2	0	1	1	1	1	1	1	2	0	2	1	3	1	1	2	1	1	2	2	3	2	3	2
P62879	Guanine nucleotide-binding protein G(I)/G(S)/G(T) subunit beta-2 (G protein subunit beta-2) (Transducin beta chain 2)	GNB2	0	0	0	0	2	2	1	2	2	1	3	0	2	1	0	0	1	0	2	1	2	2	1	0	2	1	0	0	0	2	0	0	1	1	1	0
Q9BVP2	Guanine nucleotide-binding protein-like 3 (E2-induced gene 3 protein) (Novel nucleolar protein 47) (NNP47) (Nucleolar GTP-binding protein 3) (Nucleostemin)	GNL3	0	0	0	0	0	0	0	0	0	1	1	0	0	0	0	0	0	0	0	0	0	1	0	1	0	0	0	0	0	1	0	1	0	0	0	2
Q08379	Golgin subfamily A member 2 (130 kDa cis-Golgi matrix protein) (GM130) (GM130 autoantigen) (Golgin-95)	GOLGA2	0	0	0	0	0	3	0	0	0	2	0	0	2	4	0	1	0	2	0	0	0	2	0	0	0	1	0	1	0	2	2	0	0	2	3	1
Q08378	Golgin subfamily A member 3 (Golgi complex-associated protein of 170 kDa) (GCP170) (Golgin-160)	GOLGA3	0	0	0	0	0	0	0	0	0	3	0	0	0	3	0	0	0	0	0	0	0	0	0	0	0	0	0	0	0	2	0	1	0	1	0	0
Q8TBA6	Golgin subfamily A member 5 (Cell proliferation-inducing gene 31 protein) (Golgin-84) (Protein Ret-II) (RET-fused gene 5 protein)	GOLGA5	0	0	0	0	0	0	0	0	0	7	0	0	0	0	0	0	0	0	0	0	0	0	0	0	0	1	0	0	0	1	0	0	0	2	0	0
Q14789	Golgin subfamily B member 1 (372 kDa Golgi complex-associated protein) (GCP372) (Giantin) (Macrogolgin)	GOLGB1	0	0	0	0	0	0	0	0	0	2	0	0	0	0	0	0	0	0	0	0	0	0	0	0	0	0	0	0	0	0	0	0	0	0	0	0
P00505	Aspartate aminotransferase, mitochondrial (mAspAT) (EC 2.6.1.1) (EC 2.6.1.7) (Fatty acid-binding protein) (FABP-1) (Glutamate oxaloacetate transaminase 2) (Kynurenine aminotransferase 4) (Kynurenine aminotransferase IV) (Kynurenine--oxoglutarate transaminase 4) (Kynurenine--oxoglutarate transaminase IV) (Plasma membrane-associated fatty acid-binding protein) (FABPpm) (Transaminase A)	GOT2	0	0	0	0	1	2	0	0	2	0	0	0	0	0	1	0	1	0	0	0	0	2	1	0	0	0	0	0	0	0	0	0	0	0	0	0
A0A0A0MRI1	GPALPP motifs-containing protein 1 (KIAA1704, isoform CRA_c)	GPALPP1	0	0	0	0	0	0	0	0	0	0	0	0	0	0	0	0	0	0	0	0	0	0	0	1	0	0	0	0	0	0	0	0	0	1	0	1
Q9BRR8	G patch domain-containing protein 1 (Evolutionarily conserved G-patch domain-containing protein)	GPATCH1	0	0	0	0	0	2	0	4	0	4	0	3	1	3	1	3	0	2	0	5	0	0	0	4	0	0	0	1	0	1	0	3	0	1	0	6
Q5T3I0	G patch domain-containing protein 4	GPATCH4	0	0	0	3	0	0	0	2	0	0	1	2	0	1	1	1	0	1	0	0	0	0	2	1	1	1	0	0	0	2	0	0	0	0	0	0
Q9UKJ3	G patch domain-containing protein 8	GPATCH8	0	0	0	2	0	1	0	0	0	2	0	1	0	0	0	2	0	0	0	0	0	0	0	0	0	0	0	3	0	0	0	0	0	0	0	1
Q8N335	Glycerol-3-phosphate dehydrogenase 1-like protein (GPD1-L) (EC 1.1.1.8)	GPD1L	0	0	0	0	0	0	0	0	1	0	1	0	2	0	0	0	1	0	0	0	1	0	1	0	0	0	0	0	0	0	0	0	0	0	0	0
Q9NQX3	Gephyrin [Includes: Molybdopterin adenylyltransferase (MPT adenylyltransferase) (EC 2.7.7.75) (Domain G); Molybdopterin molybdenumtransferase (MPT Mo-transferase) (EC 2.10.1.1) (Domain E)]	GPHN	3	3	1	1	3	8	1	3	2	4	0	1	1	9	0	1	2	3	0	1	1	7	0	1	1	7	0	0	1	6	0	1	0	10	0	0
P06744	Glucose-6-phosphate isomerase (GPI) (EC 5.3.1.9) (Autocrine motility factor) (AMF) (Neuroleukin) (NLK) (Phosphoglucose isomerase) (PGI) (Phosphohexose isomerase) (PHI) (Sperm antigen 36) (SA-36)	GPI	0	0	0	0	0	2	0	0	0	0	0	0	0	0	0	0	0	0	0	0	0	2	0	0	0	0	0	0	0	0	0	0	0	0	0	1
Q92917	G patch domain and KOW motifs-containing protein (G patch domain-containing protein 5) (Protein MOS2 homolog) (Protein T54)	GPKOW	0	0	0	0	0	1	0	2	0	0	0	1	0	0	0	1	0	1	0	5	0	0	0	2	0	0	0	3	0	2	0	6	0	1	0	4
Q13098	COP9 signalosome complex subunit 1 (SGN1) (Signalosome subunit 1) (G protein pathway suppressor 1) (GPS-1) (JAB1-containing signalosome subunit 1) (Protein MFH)	GPS1	0	0	0	0	0	1	0	2	0	1	0	1	1	1	0	1	0	0	0	1	0	1	0	0	0	1	0	1	0	4	0	2	0	5	1	3
Q13227	G protein pathway suppressor 2 (GPS-2)	GPS2	0	0	0	2	0	0	0	1	0	0	0	1	0	0	0	4	0	0	0	6	0	0	0	6	0	0	0	3	0	0	0	2	0	0	0	3
Q9NZI5	Grainyhead-like protein 1 homolog (Mammalian grainyhead) (NH32) (Transcription factor CP2-like 2) (Transcription factor LBP-32)	GRHL1	0	0	0	0	0	0	0	0	0	0	0	0	0	0	0	6	0	0	0	9	0	0	0	6	0	0	0	7	0	0	0	5	0	0	0	7
Q6ISB3	Grainyhead-like protein 2 homolog (Brother of mammalian grainyhead) (Transcription factor CP2-like 3)	GRHL2	0	0	0	0	0	1	0	4	0	1	0	0	0	0	0	11	0	0	0	8	0	0	0	7	0	0	0	9	0	0	0	14	0	0	0	17
Q9HAV7	GrpE protein homolog 1, mitochondrial (HMGE) (Mt-GrpE#1)	GRPEL1	0	0	1	2	2	0	2	1	0	0	2	2	1	0	0	4	0	0	1	6	0	0	0	3	1	0	2	5	1	0	1	5	7	1	6	5
Q9BQ67	Glutamate-rich WD repeat-containing protein 1	GRWD1	0	0	0	0	1	0	1	0	3	0	2	0	1	0	1	0	1	0	1	1	3	0	1	0	0	0	0	1	0	3	0	3	0	0	2	3
Q14687	Genetic suppressor element 1	GSE1	0	0	1	8	0	0	0	11	0	0	0	12	0	0	1	49	0	0	0	34	0	0	0	48	0	0	0	35	0	1	0	25	0	0	0	30
P06396	Gelsolin (AGEL) (Actin-depolymerizing factor) (ADF) (Brevin)	GSN	0	0	0	0	0	2	0	0	0	0	0	0	0	0	0	0	0	0	0	0	0	0	0	0	0	0	0	0	0	0	0	1	0	1	0	0
P15170	Eukaryotic peptide chain release factor GTP-binding subunit ERF3A (Eukaryotic peptide chain release factor subunit 3a) (eRF3a) (G1 to S phase transition protein 1 homolog)	GSPT1	0	0	0	0	0	0	0	0	0	0	0	0	0	0	0	0	0	0	0	0	0	0	0	0	0	0	0	0	0	0	0	0	0	3	0	0
P00390	Glutathione reductase, mitochondrial (GR) (GRase) (EC 1.8.1.7)	GSR	6	4	4	4	3	6	2	2	3	7	4	2	5	8	6	2	7	7	4	4	5	7	4	3	1	3	0	1	1	4	2	1	4	3	2	2
P09211	Glutathione S-transferase P (EC 2.5.1.18) (GST class-pi) (GSTP1-1)	GSTP1	1	0	1	0	0	5	0	0	2	1	0	1	1	1	0	0	2	2	0	0	1	2	1	0	0	0	0	0	0	1	0	0	0	0	0	1
P52655	Transcription initiation factor IIA subunit 1 (General transcription factor IIA subunit 1) (TFIIAL) (Transcription initiation factor TFIIA 42 kDa subunit) (TFIIA-42) [Cleaved into: Transcription initiation factor IIA alpha chain (TFIIA p35 subunit); Transcription initiation factor IIA beta chain (TFIIA p19 subunit)]	GTF2A1	0	0	0	0	0	2	0	3	0	1	0	2	0	0	0	1	0	2	0	3	0	1	0	1	0	1	0	1	0	2	0	3	0	1	0	3
P29083	General transcription factor IIE subunit 1 (General transcription factor IIE 56 kDa subunit) (Transcription initiation factor IIE subunit alpha) (TFIIE-alpha)	GTF2E1	0	0	0	0	0	0	0	0	0	0	0	0	0	0	0	1	0	0	0	0	0	0	0	0	0	0	0	5	0	0	0	0	0	2	0	4
P29084	Transcription initiation factor IIE subunit beta (TFIIE-beta) (General transcription factor IIE subunit 2)	GTF2E2	0	0	0	0	0	0	0	0	0	1	0	0	0	0	0	0	0	0	0	5	0	0	0	4	0	5	0	7	0	0	0	2	0	1	0	3
P35269	General transcription factor IIF subunit 1 (General transcription factor IIF 74 kDa subunit) (Transcription initiation factor IIF subunit alpha) (TFIIF-alpha) (Transcription initiation factor RAP74)	GTF2F1	0	0	0	5	1	4	0	4	1	6	0	6	0	6	0	9	0	3	0	9	0	4	0	7	0	10	0	11	0	10	0	11	0	11	0	13
P13984	General transcription factor IIF subunit 2 (EC 3.6.4.12) (ATP-dependent helicase GTF2F2) (General transcription factor IIF 30 kDa subunit) (Transcription initiation factor IIF subunit beta) (TFIIF-beta) (Transcription initiation factor RAP30)	GTF2F2	0	0	0	1	0	1	0	2	0	2	0	2	0	3	0	3	0	2	0	4	0	2	0	2	0	3	0	3	0	1	0	2	0	3	0	4
Q6P1K8	General transcription factor IIH subunit 2-like protein (General transcription factor IIH polypeptide 2-like protein)	GTF2H2C;	0	0	1	0	2	0	1	0	2	0	5	0	4	0	1	1	3	0	2	0	1	0	2	0	0	0	0	1	0	0	1	0	0	0	1	0
Q13889	General transcription factor IIH subunit 3 (Basic transcription factor 2 34 kDa subunit) (BTF2 p34) (General transcription factor IIH polypeptide 3) (TFIIH basal transcription factor complex p34 subunit)	GTF2H3	0	0	0	0	1	0	1	0	0	0	0	0	1	0	1	0	1	0	2	0	0	0	1	0	0	0	0	1	0	0	0	1	0	0	0	0
P78347	General transcription factor II-I (GTFII-I) (TFII-I) (Bruton tyrosine kinase-associated protein 135) (BAP-135) (BTK-associated protein 135) (SRF-Phox1-interacting protein) (SPIN) (Williams-Beuren syndrome chromosomal region 6 protein)	GTF2I	0	0	0	6	0	6	1	5	0	4	1	7	1	5	0	12	0	0	0	7	1	4	2	5	0	2	0	9	1	4	0	7	0	2	0	5
Q12789	General transcription factor 3C polypeptide 1 (TF3C-alpha) (TFIIIC box B-binding subunit) (Transcription factor IIIC 220 kDa subunit) (TFIIIC 220 kDa subunit) (TFIIIC220) (Transcription factor IIIC subunit alpha)	GTF3C1	0	0	0	0	0	0	0	1	0	0	0	0	0	0	0	1	0	0	0	1	0	0	0	1	0	0	0	0	0	0	0	1	0	0	0	2
Q9UKN8	General transcription factor 3C polypeptide 4 (EC 2.3.1.48) (TF3C-delta) (Transcription factor IIIC 90 kDa subunit) (TFIIIC 90 kDa subunit) (TFIIIC90) (Transcription factor IIIC subunit delta)	GTF3C4	0	0	0	0	0	0	0	0	0	0	0	0	0	0	0	0	0	0	0	0	0	0	0	1	0	0	0	3	0	0	0	3	0	0	0	3
Q9Y5Q8	General transcription factor 3C polypeptide 5 (TF3C-epsilon) (Transcription factor IIIC 63 kDa subunit) (TFIIIC 63 kDa subunit) (TFIIIC63) (Transcription factor IIIC subunit epsilon)	GTF3C5	0	0	0	0	0	0	0	0	0	0	2	1	2	0	0	0	2	0	0	1	2	0	2	0	0	0	0	2	0	1	0	2	0	1	0	2
A4D1E9	GTP-binding protein 10 (Protein obg homolog 2) (ObgH2)	GTPBP10	0	0	0	0	0	0	0	0	0	0	2	0	0	0	0	0	0	0	1	0	0	0	0	0	0	0	0	0	0	0	0	1	0	0	0	0
Q9BZE4	Nucleolar GTP-binding protein 1 (Chronic renal failure gene protein) (GTP-binding protein NGB)	GTPBP4	0	0	0	0	0	0	0	0	1	0	2	0	1	0	1	0	1	0	1	0	2	0	3	0	0	0	0	0	0	0	0	1	0	0	1	0
O43824	Putative GTP-binding protein 6 (Pseudoautosomal GTP-binding protein-like)	GTPBP6	0	0	2	3	11	1	10	4	10	1	17	6	6	1	6	2	10	1	10	1	14	0	15	3	3	1	3	4	5	1	11	8	11	2	14	3
G5E9W8	Glycogenin 1, isoform CRA_e (Glycogenin-1)	GYG1	0	0	1	0	1	2	0	1	0	1	0	0	0	1	1	0	0	1	0	0	0	1	0	0	0	0	0	0	0	1	0	0	0	1	0	0
P13807	Glycogen [starch] synthase, muscle (EC 2.4.1.11)	GYS1	0	0	0	0	0	1	0	0	0	1	0	0	0	1	0	0	0	1	0	0	0	2	1	0	0	1	0	1	0	0	0	1	0	0	0	0
P07305	Histone H1.0 (Histone H1') (Histone H1(0)) [Cleaved into: Histone H1.0, N-terminally processed]	H1F0	17	11	1	1	4	3	2	4	4	2	6	4	5	6	4	2	5	3	6	4	4	5	6	1	6	4	7	7	5	1	5	3	5	2	5	5
Q92522	Histone H1x	H1FX	11	5	4	5	8	8	2	7	7	7	11	9	5	4	7	6	4	3	6	8	9	9	9	5	4	3	4	6	2	3	3	2	3	3	4	3
O75367	Core histone macro-H2A.1 (Histone macroH2A1) (mH2A1) (Histone H2A.y) (H2A/y) (Medulloblastoma antigen MU-MB-50.205)	H2AFY	96	54	2	0	5	8	0	0	2	2	3	0	5	8	0	0	8	5	1	1	4	5	0	0	0	0	0	0	0	8	2	9	1	2	2	8
Q9P0M6	Core histone macro-H2A.2 (Histone macroH2A2) (mH2A2)	H2AFY2	46	32	1	0	0	2	0	0	0	0	0	0	0	0	0	0	0	2	0	0	0	0	0	0	0	0	0	0	0	0	0	3	0	0	0	0
P0C0S5	Histone H2A.Z (H2A/z)	H2AFZ	246	167	14	9	58	22	2	2	15	14	59	2	28	29	3	3	24	33	6	8	17	18	4	0	2	3	2	2	3	5	4	7	4	4	3	6
K7EK07	Histone H3 (Fragment)	H3F3B	57	42	0	1	5	5	0	1	4	4	4	1	4	4	0	1	4	4	1	1	4	4	2	3	1	1	0	1	1	2	1	4	1	1	1	3
Q9P035	Very-long-chain (3R)-3-hydroxyacyl-CoA dehydratase 3 (EC 4.2.1.134) (3-hydroxyacyl-CoA dehydratase 3) (HACD3) (Butyrate-induced protein 1) (B-ind1) (hB-ind1) (Protein-tyrosine phosphatase-like A domain-containing protein 1)	HACD3	0	0	0	0	0	0	3	1	0	0	1	1	1	0	3	1	0	0	1	1	1	1	3	2	0	0	0	2	0	0	0	1	0	0	3	2
P40939	Trifunctional enzyme subunit alpha, mitochondrial (78 kDa gastrin-binding protein) (TP-alpha) [Includes: Long-chain enoyl-CoA hydratase (EC 4.2.1.17); Long chain 3-hydroxyacyl-CoA dehydrogenase (EC 1.1.1.211)]	HADHA	0	0	0	0	1	1	0	0	0	0	1	0	1	0	0	0	0	0	0	1	0	0	0	0	0	0	0	2	0	1	2	1	0	0	3	1
P55084	Trifunctional enzyme subunit beta, mitochondrial (TP-beta) [Includes: 3-ketoacyl-CoA thiolase (EC 2.3.1.16) (Acetyl-CoA acyltransferase) (Beta-ketothiolase)]	HADHB	1	0	2	2	4	2	2	2	1	0	5	1	4	3	5	6	3	2	2	4	3	0	4	0	2	0	1	1	1	0	1	0	1	0	4	0
Q16775	Hydroxyacylglutathione hydrolase, mitochondrial (EC 3.1.2.6) (Glyoxalase II) (Glx II)	HAGH	0	0	0	0	5	4	0	0	5	3	2	1	4	6	2	0	5	0	2	0	11	6	4	0	0	0	0	0	0	0	0	0	0	0	1	0
Q68CZ6	HAUS augmin-like complex subunit 3	HAUS3	0	0	0	0	0	0	0	0	0	0	0	0	0	0	0	0	0	0	0	0	1	0	0	0	0	1	0	0	0	2	0	0	0	1	0	0
Q9BT25	HAUS augmin-like complex subunit 8 (HEC1/NDC80-interacting centrosome-associated protein 1) (Sarcoma antigen NY-SAR-48)	HAUS8	0	0	0	0	1	0	0	0	2	1	0	0	1	1	0	0	0	1	0	0	1	0	0	0	0	0	0	0	0	0	0	0	0	2	0	0
O00165	HCLS1-associated protein X-1 (HS1-associating protein X-1) (HAX-1) (HS1-binding protein 1) (HSP1BP-1)	HAX1	0	0	0	0	1	1	2	1	2	1	2	1	1	1	1	2	1	0	1	0	1	0	1	3	1	1	0	0	1	0	0	1	3	0	1	0
P69905	Hemoglobin subunit alpha (Alpha-globin) (Hemoglobin alpha chain)	HBA1;	0	0	0	0	0	2	0	0	0	0	2	0	0	0	0	0	0	0	0	0	0	0	0	0	0	0	0	0	0	0	0	1	0	0	0	0
A6NEM2	Host cell factor 1	HCFC1	2	2	4	23	5	16	9	35	5	18	5	32	6	14	7	27	6	12	5	43	5	17	5	29	0	6	0	31	1	11	1	36	1	12	3	35
I3L0E3	HCG1984214, isoform CRA_a	hCG_1984214	1	0	1	6	3	3	2	1	3	2	2	2	1	2	2	2	1	2	2	3	2	1	0	2	1	1	0	3	1	2	1	1	1	1	1	1
Q13547	Histone deacetylase 1 (HD1) (EC 3.5.1.98)	HDAC1	5	2	6	10	12	10	8	24	10	11	13	18	11	13	11	28	8	8	9	30	7	9	11	24	3	11	2	29	1	11	7	28	2	14	8	34
C9J8B8	Histone deacetylase (EC 3.5.1.98)	HDAC10	0	0	0	0	0	0	0	0	0	0	0	0	0	1	0	0	0	0	0	0	3	1	0	0	0	0	0	0	0	3	0	2	0	5	5	3
Q92769	Histone deacetylase 2 (HD2) (EC 3.5.1.98)	HDAC2	7	0	0	19	11	10	9	27	11	11	15	21	10	14	11	30	8	8	7	37	6	8	10	27	2	15	1	33	2	15	4	39	2	16	8	50
O15379	Histone deacetylase 3 (HD3) (EC 3.5.1.98) (RPD3-2) (SMAP45)	HDAC3	0	0	0	5	0	0	0	8	0	0	1	11	0	0	0	13	0	0	0	19	0	2	0	10	0	0	0	10	0	0	0	11	0	0	0	9
Q9UQL6	Histone deacetylase 5 (HD5) (EC 3.5.1.98) (Antigen NY-CO-9)	HDAC5	0	0	0	0	0	0	0	0	0	0	0	0	0	0	0	0	0	0	0	0	0	0	0	1	0	0	0	0	0	0	0	0	0	0	0	0
P51858	Hepatoma-derived growth factor (HDGF) (High mobility group protein 1-like 2) (HMG-1L2)	HDGF	0	0	0	0	0	0	0	0	0	1	0	0	0	0	0	0	0	2	0	0	0	0	0	0	0	1	0	1	0	0	0	0	0	1	0	1
Q9BXW7	Haloacid dehalogenase-like hydrolase domain-containing 5 (Cat eye syndrome critical region protein 5)	HDHD5	0	0	0	0	4	0	1	0	3	0	4	1	3	0	1	0	1	0	1	0	3	0	1	0	0	0	0	0	0	0	0	0	0	0	0	0
A0A024R4E5	High density lipoprotein binding protein (Vigilin), isoform CRA_a (Vigilin)	HDLBP	0	0	0	0	0	4	0	2	0	6	1	0	4	6	0	1	1	3	0	2	0	0	0	1	0	3	0	0	0	5	4	2	0	4	2	1
O94992	Protein HEXIM1 (Cardiac lineage protein 1) (Estrogen down-regulated gene 1 protein) (Hexamethylene bis-acetamide-inducible protein 1) (Menage a quatre protein 1)	HEXIM1	0	0	0	5	0	1	1	3	0	0	1	7	0	0	0	8	0	0	1	5	0	0	0	6	0	0	0	3	0	0	0	1	0	0	0	3
O14964	Hepatocyte growth factor-regulated tyrosine kinase substrate (Hrs) (Protein pp110)	HGS	0	0	0	0	0	6	0	0	0	1	0	1	0	3	0	0	0	1	0	0	0	6	0	0	0	1	0	0	0	2	0	0	0	3	0	0
Q8IV36	Protein HID1 (Down-regulated in multiple cancers 1) (HID1 domain-containing protein) (Protein hid-1 homolog)	HID1	1	0	0	0	2	0	0	0	1	0	0	0	1	0	0	0	1	0	0	0	2	0	1	0	0	0	0	0	0	0	0	0	0	0	0	0
P49773	Histidine triad nucleotide-binding protein 1 (EC 3.-.-.-) (Adenosine 5'-monophosphoramidase) (Protein kinase C inhibitor 1) (Protein kinase C-interacting protein 1) (PKCI-1)	HINT1	0	0	0	0	1	3	0	2	0	2	0	0	0	3	0	1	0	1	0	1	0	2	0	0	1	5	0	0	0	1	1	1	1	3	1	2
Q9BX68	Histidine triad nucleotide-binding protein 2, mitochondrial (HINT-2) (EC 3.-.-.-) (HINT-3) (HIT-17kDa) (PKCI-1-related HIT protein)	HINT2	0	0	0	0	2	0	2	0	2	0	2	1	0	0	0	0	2	0	2	0	1	0	1	0	2	2	0	2	0	2	2	2	1	2	2	3
O75146	Huntingtin-interacting protein 1-related protein (HIP1-related protein) (Huntingtin-interacting protein 12) (HIP-12)	HIP1R	0	0	3	0	1	0	3	2	0	0	2	2	2	1	4	2	0	0	1	2	2	0	2	2	0	0	0	1	0	0	1	1	0	0	1	0
Q9H2X6	Homeodomain-interacting protein kinase 2 (hHIPk2) (EC 2.7.11.1)	HIPK2	0	0	0	0	0	0	0	0	0	0	0	0	0	0	0	0	0	0	0	2	0	0	0	0	0	0	0	0	0	0	0	0	0	0	0	0
P54198	Protein HIRA (TUP1-like enhancer of split protein 1)	HIRA	0	0	0	0	0	0	0	0	0	0	0	0	0	0	0	1	0	0	0	0	0	0	0	0	0	0	0	2	0	0	0	3	0	0	0	2
P16401	Histone H1.5 (Histone H1a) (Histone H1b) (Histone H1s-3)	HIST1H1B	235	166	17	23	46	40	16	27	33	28	51	24	36	55	25	17	47	42	28	27	35	40	30	17	12	10	14	11	11	11	16	9	11	7	14	11
P16403	Histone H1.2 (Histone H1c) (Histone H1d) (Histone H1s-1)	HIST1H1C	163	109	25	30	47	43	25	34	42	34	73	32	39	37	43	28	49	42	52	36	45	42	54	0	14	14	16	0	18	13	19	0	13	10	17	0
P16402	Histone H1.3 (Histone H1c) (Histone H1s-2)	HIST1H1D	161	108	25	30	50	44	24	33	42	34	80	34	39	39	42	28	50	43	51	36	47	43	54	23	13	13	14	12	17	12	19	11	11	10	14	12
P10412	Histone H1.4 (Histone H1b) (Histone H1s-4)	HIST1H1E	164	111	27	32	49	43	25	33	42	35	81	33	40	38	42	28	50	43	52	35	46	42	55	23	14	0	15	0	18	13	19	0	12	11	15	0
P22492	Histone H1t (Testicular H1 histone)	HIST1H1T	110	91	18	27	42	41	20	39	43	38	67	41	29	34	33	31	40	29	46	41	43	36	44	25	17	11	16	14	13	14	16	13	13	10	17	14
P0C0S8	Histone H2A type 1 (H2A.1) (Histone H2A/p)	HIST1H2AG	460	293	15	7	88	44	4	4	29	26	100	5	48	54	4	5	43	52	11	18	39	28	9	6	4	3	2	4	7	11	11	14	5	8	6	9
P33778	Histone H2B type 1-B (Histone H2B.1) (Histone H2B.f) (H2B/f)	HIST1H2BB	417	330	17	0	119	74	6	8	43	39	161	13	67	77	0	6	69	63	21	25	66	43	20	0	6	5	4	8	13	24	16	27	13	16	15	23
Q99879	Histone H2B type 1-M (Histone H2B.e) (H2B/e)	HIST1H2BM	633	495	19	11	129	81	7	9	49	46	182	15	71	83	6	7	73	65	23	27	71	47	22	19	6	5	5	7	15	25	17	27	14	17	16	23
P62805	Histone H4	HIST1H4A	685	419	18	8	90	69	7	6	62	50	42	5	104	137	5	7	70	89	25	16	70	62	14	9	4	5	3	4	20	28	24	31	24	20	21	24
F5H212	Zinc finger protein 40	HIVEP1	0	0	0	6	0	0	0	9	0	0	0	10	0	0	0	17	0	0	0	16	0	0	0	16	0	0	0	16	0	0	0	9	1	0	0	5
P19367	Hexokinase-1 (EC 2.7.1.1) (Brain form hexokinase) (Hexokinase type I) (HK I)	HK1	0	0	1	0	1	2	0	1	0	0	4	0	3	0	0	0	2	0	1	2	0	0	1	0	0	0	0	1	1	1	0	3	0	1	1	4
Q8TCT9	Minor histocompatibility antigen H13 (EC 3.4.23.-) (Intramembrane protease 1) (IMP-1) (IMPAS-1) (hIMP1) (Presenilin-like protein 3) (Signal peptide peptidase)	HM13	0	0	1	0	1	0	2	3	1	0	3	3	2	1	2	1	2	0	3	3	1	1	3	2	0	1	0	1	1	2	1	1	0	1	3	1
Q9NP66	High mobility group protein 20A (HMG box-containing protein 20A) (HMG domain-containing protein 1) (HMG domain-containing protein HMGX1)	HMG20A	0	0	0	1	0	0	0	0	0	0	0	0	0	0	0	3	0	0	0	0	0	0	0	2	0	0	0	2	0	1	0	21	0	2	1	19
Q9P0W2	SWI/SNF-related matrix-associated actin-dependent regulator of chromatin subfamily E member 1-related (SMARCE1-related protein) (BRCA2-associated factor 35) (HMG box-containing protein 20B) (HMG domain-containing protein 2) (HMG domain-containing protein HMGX2) (Sox-like transcriptional factor) (Structural DNA-binding protein BRAF35)	HMG20B	0	0	0	2	0	0	0	0	0	0	0	4	0	0	0	11	0	0	0	3	0	0	0	17	0	0	0	8	0	0	0	0	0	0	0	2
P17096	High mobility group protein HMG-I/HMG-Y (HMG-I(Y)) (High mobility group AT-hook protein 1) (High mobility group protein A1) (High mobility group protein R)	HMGA1	10	11	0	0	3	0	0	0	0	0	5	0	1	0	0	0	2	0	0	0	0	1	0	0	0	1	0	0	0	2	0	1	0	1	0	0
P09429	High mobility group protein B1 (High mobility group protein 1) (HMG-1)	HMGB1	0	0	0	0	0	2	0	0	0	0	0	0	0	0	0	0	0	0	0	0	0	3	1	0	2	2	0	0	1	0	0	0	0	0	0	0
P26583	High mobility group protein B2 (High mobility group protein 2) (HMG-2)	HMGB2	0	0	0	0	0	0	0	0	0	0	0	0	0	0	0	0	0	0	0	0	0	1	0	0	0	0	0	0	0	1	0	0	0	0	0	0
E7EQU1	High mobility group protein B3 (Fragment)	HMGB3	0	0	0	0	0	0	0	0	0	0	0	1	0	0	0	0	0	0	0	2	0	1	0	0	1	3	0	3	1	1	1	1	0	1	1	2
P54868	Hydroxymethylglutaryl-CoA synthase, mitochondrial (HMG-CoA synthase) (EC 2.3.3.10) (3-hydroxy-3-methylglutaryl coenzyme A synthase)	HMGCS2	0	0	0	0	0	0	1	0	0	0	0	0	0	0	1	0	0	0	4	1	0	0	0	0	0	0	0	0	0	0	0	0	0	0	0	0
P05114	Non-histone chromosomal protein HMG-14 (High mobility group nucleosome-binding domain-containing protein 1)	HMGN1	12	6	0	0	2	0	0	0	0	0	3	0	0	0	0	0	0	1	0	0	0	0	0	0	0	0	0	0	0	0	0	0	0	0	0	0
A0A087WZE9	High mobility group nucleosome-binding domain-containing protein 3	HMGN3	10	3	0	0	0	0	0	0	0	0	1	0	0	0	0	0	0	0	0	0	0	0	0	1	0	0	0	0	0	0	0	0	0	0	0	0
O00479	High mobility group nucleosome-binding domain-containing protein 4 (Non-histone chromosomal protein HMG-17-like 3) (Non-histone chromosomal protein)	HMGN4	9	4	0	0	0	0	0	0	0	0	0	0	0	0	0	0	0	0	0	0	0	0	0	0	0	0	0	0	0	0	0	0	0	0	0	0
Q13151	Heterogeneous nuclear ribonucleoprotein A0 (hnRNP A0)	HNRNPA0	6	1	1	5	5	7	5	5	7	8	11	4	8	6	7	4	7	6	6	7	10	8	6	4	2	3	3	2	6	4	6	4	6	2	4	3
P09651	Heterogeneous nuclear ribonucleoprotein A1 (hnRNP A1) (Helix-destabilizing protein) (Single-strand RNA-binding protein) (hnRNP core protein A1) [Cleaved into: Heterogeneous nuclear ribonucleoprotein A1, N-terminally processed]	HNRNPA1	12	10	4	10	7	24	6	12	18	27	24	15	19	38	5	9	32	29	8	15	41	31	19	11	11	11	5	6	12	16	12	12	10	14	11	13
P22626	Heterogeneous nuclear ribonucleoproteins A2/B1 (hnRNP A2/B1)	HNRNPA2B1	20	14	6	9	16	37	11	13	33	46	32	12	39	67	10	12	47	49	11	21	83	54	20	13	14	16	6	11	20	29	24	31	19	22	30	34
P51991	Heterogeneous nuclear ribonucleoprotein A3 (hnRNP A3)	HNRNPA3	5	2	1	1	11	24	1	5	20	26	10	2	19	25	2	3	25	21	5	12	33	22	8	2	2	5	2	4	10	11	11	7	7	11	11	9
Q99729	Heterogeneous nuclear ribonucleoprotein A/B (hnRNP A/B) (APOBEC1-binding protein 1) (ABBP-1)	HNRNPAB	4	1	1	4	6	9	4	6	6	8	8	6	11	9	4	6	8	9	5	7	15	11	8	4	4	4	2	3	2	7	4	7	4	7	8	10
G3V4C1	Heterogeneous nuclear ribonucleoproteins C1/C2	HNRNPC	15	13	2	9	16	24	7	14	29	24	16	9	29	37	13	8	38	28	11	13	30	33	10	2	9	4	4	5	22	19	28	18	25	17	21	17
Q14103	Heterogeneous nuclear ribonucleoprotein D0 (hnRNP D0) (AU-rich element RNA-binding protein 1)	HNRNPD	0	0	0	0	2	7	0	4	2	4	3	5	7	8	1	3	7	4	2	7	12	9	7	0	1	3	0	1	3	6	2	2	4	8	4	4
A0A087WUK2	Heterogeneous nuclear ribonucleoprotein D-like (Heterogeneous nuclear ribonucleoprotein D-like, isoform CRA_b)	HNRNPDL	2	0	0	3	3	9	2	2	4	7	3	3	9	9	2	2	9	4	4	7	23	15	8	2	1	2	0	0	3	3	3	3	4	4	4	5
P52597	Heterogeneous nuclear ribonucleoprotein F (hnRNP F) (Nucleolin-like protein mcs94-1) [Cleaved into: Heterogeneous nuclear ribonucleoprotein F, N-terminally processed]	HNRNPF	3	0	3	7	10	6	9	9	11	8	14	7	13	6	6	6	8	4	6	9	13	8	9	8	7	4	4	8	5	5	8	9	5	6	9	9
G8JLB6	Heterogeneous nuclear ribonucleoprotein H	HNRNPH1	9	1	4	7	11	8	9	10	12	10	15	10	16	13	7	5	14	5	11	10	17	10	14	9	5	2	3	6	5	6	8	9	4	7	10	11
P55795	Heterogeneous nuclear ribonucleoprotein H2 (hnRNP H2) (FTP-3) (Heterogeneous nuclear ribonucleoprotein H') (hnRNP H') [Cleaved into: Heterogeneous nuclear ribonucleoprotein H2, N-terminally processed]	HNRNPH2	0	0	0	0	0	0	0	0	0	0	0	0	0	0	0	0	0	0	9	0	12	0	0	0	0	0	0	5	0	5	4	8	0	4	4	8
P31942	Heterogeneous nuclear ribonucleoprotein H3 (hnRNP H3) (Heterogeneous nuclear ribonucleoprotein 2H9) (hnRNP 2H9)	HNRNPH3	0	1	0	0	2	3	2	0	1	4	4	0	2	5	0	0	4	4	2	2	2	4	3	0	0	0	0	0	0	2	0	2	0	1	0	2
P61978	Heterogeneous nuclear ribonucleoprotein K (hnRNP K) (Transformation up-regulated nuclear protein) (TUNP)	HNRNPK	1	1	10	19	10	19	12	22	11	15	22	26	14	21	9	20	19	20	9	32	28	25	26	24	8	11	3	15	2	15	7	18	3	17	7	22
P14866	Heterogeneous nuclear ribonucleoprotein L (hnRNP L)	HNRNPL	7	6	1	5	3	12	5	9	5	14	10	14	11	12	6	7	11	8	4	13	26	14	12	12	4	8	2	6	0	10	2	7	0	8	5	9
C9IYN3	Heterogeneous nuclear ribonucleoprotein L-like (Heterogeneous nuclear ribonucleoprotein L-like, isoform CRA_a)	HNRNPLL	0	0	0	0	0	0	0	0	0	0	0	0	0	0	0	0	0	0	3	0	0	0	0	0	0	0	0	0	0	0	0	0	0	0	0	0
P52272	Heterogeneous nuclear ribonucleoprotein M (hnRNP M)	HNRNPM	7	1	12	9	13	10	14	16	15	16	26	22	16	14	13	13	13	10	10	21	23	15	36	21	14	9	11	23	10	17	18	33	13	14	28	32
O43390	Heterogeneous nuclear ribonucleoprotein R (hnRNP R)	HNRNPR	4	1	0	5	2	12	2	9	4	11	3	6	11	20	2	4	9	9	4	9	10	20	6	4	2	3	2	4	4	9	6	14	2	7	8	13
Q00839	Heterogeneous nuclear ribonucleoprotein U (hnRNP U) (Scaffold attachment factor A) (SAF-A) (p120) (pp120)	HNRNPU	9	5	10	16	15	20	22	17	17	30	22	17	18	28	22	16	19	20	17	19	31	33	21	16	9	7	8	12	11	16	17	17	9	11	17	17
B7Z4B8	Heterogeneous nuclear ribonucleoprotein U-like protein 1 (cDNA FLJ56481, highly similar to Heterogeneous nuclear ribonucleoprotein U-like protein 1)	HNRNPUL1	0	0	0	0	0	3	3	8	1	6	2	4	1	3	0	3	2	2	0	10	2	5	2	7	2	1	0	1	0	2	1	7	0	0	0	7
Q1KMD3	Heterogeneous nuclear ribonucleoprotein U-like protein 2 (Scaffold-attachment factor A2) (SAF-A2)	HNRNPUL2	0	0	0	0	0	5	1	0	0	8	0	0	4	11	0	0	1	4	1	0	4	10	0	0	0	0	0	1	1	1	1	2	0	1	2	4
Q9UJC3	Protein Hook homolog 1 (h-hook1) (hHK1)	HOOK1	0	0	0	0	0	1	0	0	0	1	0	0	0	4	0	0	0	0	0	0	0	2	0	0	0	0	0	0	0	0	0	0	0	0	0	0
Q86VS8	Protein Hook homolog 3 (h-hook3) (hHK3)	HOOK3	0	0	0	0	0	0	0	0	0	0	0	0	0	0	0	0	0	0	0	0	0	0	0	0	0	1	0	0	0	2	0	0	0	2	0	0
Q5SSJ5	Heterochromatin protein 1-binding protein 3 (Protein HP1-BP74)	HP1BP3	6	4	2	5	2	6	2	11	1	3	4	5	1	3	1	6	2	4	2	9	2	7	2	3	3	2	2	4	1	4	1	5	1	1	2	4
Q9NWY4	Histone PARylation factor 1	HPF1	0	0	0	0	0	0	0	0	0	0	0	0	0	0	0	0	0	0	0	0	0	0	0	0	0	0	0	0	5	0	1	0	0	0	0	0
Q86YZ3	Hornerin	HRNR	0	0	0	0	4	1	1	5	0	0	1	0	2	1	3	1	0	0	3	9	0	1	0	3	0	0	0	0	0	0	1	0	0	0	2	0
Q53T59	HCLS1-binding protein 3 (HS1-binding protein 3) (HSP1BP-3)	HS1BP3	0	0	0	0	0	0	0	0	0	0	0	0	0	0	0	0	0	0	0	0	0	0	0	0	0	0	0	0	0	1	0	0	0	2	0	0
Q99714	3-hydroxyacyl-CoA dehydrogenase type-2 (EC 1.1.1.35) (17-beta-hydroxysteroid dehydrogenase 10) (17-beta-HSD 10) (EC 1.1.1.51) (3-hydroxy-2-methylbutyryl-CoA dehydrogenase) (EC 1.1.1.178) (3-hydroxyacyl-CoA dehydrogenase type II) (Endoplasmic reticulum-associated amyloid beta-peptide-binding protein) (Mitochondrial ribonuclease P protein 2) (Mitochondrial RNase P protein 2) (Short chain dehydrogen…	HSD17B10	3	0	1	3	8	4	9	9	8	5	11	9	6	4	6	7	10	2	9	8	9	5	11	7	8	3	0	12	4	6	8	16	6	8	10	13
Q53GQ0	Very-long-chain 3-oxoacyl-CoA reductase (EC 1.1.1.330) (17-beta-hydroxysteroid dehydrogenase 12) (17-beta-HSD 12) (3-ketoacyl-CoA reductase) (KAR) (Estradiol 17-beta-dehydrogenase 12) (EC 1.1.1.62) (Short chain dehydrogenase/reductase family 12C member 1)	HSD17B12	0	0	1	1	9	3	5	5	13	2	15	9	11	3	4	1	7	0	2	4	13	3	8	2	2	3	1	5	5	7	4	9	6	5	9	8
P51659	Peroxisomal multifunctional enzyme type 2 (MFE-2) (17-beta-hydroxysteroid dehydrogenase 4) (17-beta-HSD 4) (D-bifunctional protein) (DBP) (Multifunctional protein 2) (MPF-2) (Short chain dehydrogenase/reductase family 8C member 1) [Cleaved into: (3R)-hydroxyacyl-CoA dehydrogenase (EC 1.1.1.n12); Enoyl-CoA hydratase 2 (EC 4.2.1.107) (EC 4.2.1.119) (3-alpha,7-alpha,12-alpha-trihydroxy-5-beta-choles…	HSD17B4	0	0	0	0	2	2	1	0	1	0	2	1	2	2	1	1	3	0	1	1	2	0	1	1	0	0	0	0	0	0	1	1	2	0	4	0
P56937	3-keto-steroid reductase (EC 1.1.1.270) (17-beta-hydroxysteroid dehydrogenase 7) (17-beta-HSD 7) (Estradiol 17-beta-dehydrogenase 7) (EC 1.1.1.62) (Short chain dehydrogenase/reductase family 37C member 1)	HSD17B7	0	0	0	0	0	0	2	0	1	0	1	0	0	0	2	0	0	0	1	0	0	0	0	0	0	0	0	0	1	0	0	0	0	0	0	0
Q6YN16	Hydroxysteroid dehydrogenase-like protein 2 (EC 1.-.-.-) (Short chain dehydrogenase/reductase family 13C member 1)	HSDL2	0	0	3	2	9	1	10	7	13	2	15	10	13	2	6	5	9	0	5	3	11	0	12	6	2	1	3	4	1	2	7	3	6	1	6	3
P07900	Heat shock protein HSP 90-alpha (Heat shock 86 kDa) (HSP 86) (HSP86) (Lipopolysaccharide-associated protein 2) (LAP-2) (LPS-associated protein 2) (Renal carcinoma antigen NY-REN-38)	HSP90AA1	2	0	3	9	5	13	5	10	2	7	10	11	8	12	6	8	15	7	12	9	8	11	10	4	9	9	5	7	4	11	8	15	7	13	19	9
P08238	Heat shock protein HSP 90-beta (HSP 90) (Heat shock 84 kDa) (HSP 84) (HSP84)	HSP90AB1	4	0	5	7	7	16	9	13	6	8	15	13	13	13	10	13	17	12	13	11	17	14	16	5	11	8	6	8	7	12	13	15	9	15	23	15
P14625	Endoplasmin (94 kDa glucose-regulated protein) (GRP-94) (Heat shock protein 90 kDa beta member 1) (Tumor rejection antigen 1) (gp96 homolog)	HSP90B1	4	2	10	11	13	21	16	16	12	17	18	15	19	23	13	13	17	18	15	21	18	15	17	10	17	19	11	15	12	23	22	18	16	20	32	19
Q0VDF9	Heat shock 70 kDa protein 14 (HSP70-like protein 1) (Heat shock protein HSP60)	HSPA14	0	0	0	0	0	0	0	0	0	0	0	0	1	1	0	0	0	1	0	0	1	1	0	0	0	0	0	0	0	1	0	0	0	2	0	0
A0A0G2JIW1	Heat shock 70 kDa protein 1B	HSPA1B	43	16	30	72	59	40	46	78	58	42	73	89	74	46	47	90	63	36	46	88	91	44	65	72	48	31	27	69	38	46	50	74	47	50	66	77
P54652	Heat shock-related 70 kDa protein 2 (Heat shock 70 kDa protein 2)	HSPA2	0	0	28	55	61	0	45	53	46	30	56	52	64	29	39	66	59	31	46	62	80	28	55	47	40	18	26	39	37	29	51	42	39	25	46	43
P34932	Heat shock 70 kDa protein 4 (HSP70RY) (Heat shock 70-related protein APG-2)	HSPA4	3	0	2	3	6	8	2	6	5	1	2	1	10	8	4	10	10	4	8	7	14	7	8	5	10	5	0	10	6	10	7	15	11	13	11	22
O95757	Heat shock 70 kDa protein 4L (Heat shock 70-related protein APG-1) (Osmotic stress protein 94)	HSPA4L	1	0	0	0	0	0	0	0	0	0	0	0	2	2	0	3	2	0	0	3	3	0	1	1	1	0	0	1	0	1	0	3	0	2	3	7
P11021	78 kDa glucose-regulated protein (GRP-78) (Endoplasmic reticulum lumenal Ca(2+)-binding protein grp78) (Heat shock 70 kDa protein 5) (Immunoglobulin heavy chain-binding protein) (BiP)	HSPA5	57	26	40	87	84	74	71	109	69	75	91	113	79	69	57	152	78	67	68	172	78	56	82	124	47	52	23	85	36	70	60	106	56	77	73	116
P11142	Heat shock cognate 71 kDa protein (Heat shock 70 kDa protein 8) (Lipopolysaccharide-associated protein 1) (LAP-1) (LPS-associated protein 1)	HSPA8	77	44	56	106	129	62	89	118	115	72	137	120	163	70	83	139	136	62	122	151	211	63	144	111	123	62	73	105	107	82	123	113	119	76	130	101
P38646	Stress-70 protein, mitochondrial (75 kDa glucose-regulated protein) (GRP-75) (Heat shock 70 kDa protein 9) (Mortalin) (MOT) (Peptide-binding protein 74) (PBP74)	HSPA9	51	29	50	70	69	55	72	82	54	49	96	97	62	59	55	113	53	39	60	114	70	39	66	86	58	54	53	93	58	57	78	90	94	54	109	99
P04792	Heat shock protein beta-1 (HspB1) (28 kDa heat shock protein) (Estrogen-regulated 24 kDa protein) (Heat shock 27 kDa protein) (HSP 27) (Stress-responsive protein 27) (SRP27)	HSPB1	2	0	0	0	0	18	1	2	4	0	4	0	1	0	0	0	0	0	1	0	4	0	1	1	1	0	0	0	3	1	0	1	1	0	2	1
P10809	60 kDa heat shock protein, mitochondrial (EC 3.6.4.9) (60 kDa chaperonin) (Chaperonin 60) (CPN60) (Heat shock protein 60) (HSP-60) (Hsp60) (HuCHA60) (Mitochondrial matrix protein P1) (P60 lymphocyte protein)	HSPD1	10	1	21	29	31	13	41	31	15	4	56	48	23	7	22	33	24	13	29	36	24	11	47	47	13	5	11	32	9	11	15	27	15	12	27	29
P61604	10 kDa heat shock protein, mitochondrial (Hsp10) (10 kDa chaperonin) (Chaperonin 10) (CPN10) (Early-pregnancy factor) (EPF)	HSPE1	5	1	5	5	10	7	9	10	9	8	11	10	6	5	10	7	10	6	9	7	10	6	10	8	3	4	3	5	2	4	5	4	7	5	5	2
Q92598	Heat shock protein 105 kDa (Antigen NY-CO-25) (Heat shock 110 kDa protein)	HSPH1	0	0	0	0	1	2	0	1	0	0	1	1	4	4	0	5	3	1	1	6	4	2	3	3	4	0	0	2	1	4	1	4	2	3	4	3
Q7Z6Z7	E3 ubiquitin-protein ligase HUWE1 (EC 2.3.2.26) (ARF-binding protein 1) (ARF-BP1) (HECT, UBA and WWE domain-containing protein 1) (HECT-type E3 ubiquitin transferase HUWE1) (Homologous to E6AP carboxyl terminus homologous protein 9) (HectH9) (Large structure of UREB1) (LASU1) (Mcl-1 ubiquitin ligase E3) (Mule) (Upstream regulatory element-binding protein 1) (URE-B1) (URE-binding protein 1)	HUWE1	0	0	0	0	0	0	1	0	0	2	0	0	1	0	1	0	0	0	0	0	0	1	1	0	0	1	0	1	0	1	0	1	0	2	0	4
Q9Y4L1	Hypoxia up-regulated protein 1 (150 kDa oxygen-regulated protein) (ORP-150) (170 kDa glucose-regulated protein) (GRP-170)	HYOU1	10	0	8	7	20	12	22	18	11	5	34	19	29	16	22	24	29	9	27	26	20	7	34	9	19	5	5	15	18	21	33	31	24	14	45	27
J3KR24	Isoleucine--tRNA ligase, cytoplasmic (Isoleucine-tRNA synthetase, isoform CRA_d)	IARS	0	0	0	0	0	2	0	0	0	2	0	0	0	0	0	0	0	2	0	0	0	0	0	0	0	1	0	0	1	1	0	0	0	3	1	1
Q9NSE4	Isoleucine--tRNA ligase, mitochondrial (EC 6.1.1.5) (Isoleucyl-tRNA synthetase) (IleRS)	IARS2	0	0	1	0	3	0	7	3	3	0	7	4	7	0	3	1	3	0	3	0	3	1	4	2	0	0	0	2	1	0	3	1	0	0	5	0
O75874	Isocitrate dehydrogenase [NADP] cytoplasmic (IDH) (EC 1.1.1.42) (Cytosolic NADP-isocitrate dehydrogenase) (IDP) (NADP(+)-specific ICDH) (Oxalosuccinate decarboxylase)	IDH1	1	2	0	2	1	7	0	2	4	4	0	2	1	4	1	1	1	5	0	1	1	6	1	1	0	10	0	1	0	6	0	1	0	12	0	0
P48735	Isocitrate dehydrogenase [NADP], mitochondrial (IDH) (EC 1.1.1.42) (ICD-M) (IDP) (NADP(+)-specific ICDH) (Oxalosuccinate decarboxylase)	IDH2	0	0	2	2	6	5	4	2	7	1	9	6	11	3	5	3	6	2	5	0	7	8	6	0	0	0	0	2	3	1	4	4	3	2	3	1
A0A087WZN1	Isocitrate dehydrogenase [NAD] subunit, mitochondrial (EC 1.1.1.41)	IDH3B	0	0	0	0	0	0	2	0	1	0	1	0	3	0	1	0	0	0	1	0	0	0	0	0	0	0	0	0	0	0	3	0	0	0	1	0
Q13907	Isopentenyl-diphosphate Delta-isomerase 1 (EC 5.3.3.2) (Isopentenyl pyrophosphate isomerase 1) (IPP isomerase 1) (IPPI1)	IDI1	0	0	0	0	0	0	0	0	0	0	0	0	3	0	2	0	5	0	1	0	2	0	0	0	2	1	1	4	2	2	3	3	2	1	2	1
P78318	Immunoglobulin-binding protein 1 (B-cell signal transduction molecule alpha 4) (Protein alpha-4) (CD79a-binding protein 1) (Protein phosphatase 2/4/6 regulatory subunit) (Renal carcinoma antigen NY-REN-16)	IGBP1	0	0	0	0	0	0	0	0	0	0	0	0	1	0	0	1	0	0	0	0	0	0	0	0	0	0	0	0	0	2	0	1	0	2	0	1
O00425	Insulin-like growth factor 2 mRNA-binding protein 3 (IGF2 mRNA-binding protein 3) (IMP-3) (IGF-II mRNA-binding protein 3) (KH domain-containing protein overexpressed in cancer) (hKOC) (VICKZ family member 3)	IGF2BP3	0	0	0	0	0	0	3	3	1	0	6	4	4	0	2	3	2	0	5	4	3	0	6	3	0	0	0	1	0	1	2	4	0	0	4	1
A0A0A0MS08	Immunoglobulin heavy constant gamma 1 (Fragment)	IGHG1	0	0	0	0	0	1	0	9	0	0	0	0	0	0	0	0	0	0	0	0	0	0	0	0	0	0	0	0	0	0	0	0	0	0	0	0
P01834	Immunoglobulin kappa constant (Ig kappa chain C region) (Ig kappa chain C region AG) (Ig kappa chain C region CUM) (Ig kappa chain C region EU) (Ig kappa chain C region OU) (Ig kappa chain C region ROY) (Ig kappa chain C region TI)	IGKC	0	0	0	0	0	0	0	3	0	0	0	0	0	0	0	0	0	0	0	0	0	0	0	0	0	0	0	0	0	0	0	0	0	0	0	0
Q13123	Protein Red (Cytokine IK) (IK factor) (Protein RER)	IK	0	0	0	3	0	2	0	3	1	4	0	4	5	9	0	7	1	2	0	4	2	3	0	2	0	0	0	2	0	0	0	3	0	0	0	2
O95163	Elongator complex protein 1 (ELP1) (IkappaB kinase complex-associated protein) (IKK complex-associated protein) (p150)	IKBKAP	0	0	0	0	0	0	0	0	0	0	0	0	0	0	0	0	0	0	0	0	0	0	0	0	0	0	0	0	0	1	0	0	0	2	0	0
P18510	Interleukin-1 receptor antagonist protein (IL-1RN) (IL-1ra) (IRAP) (ICIL-1RA) (IL1 inhibitor) (Anakinra)	IL1RN	0	0	0	0	0	2	0	0	0	0	0	0	0	0	0	0	0	0	0	0	0	0	0	0	0	0	0	0	0	0	0	0	0	0	0	0
B4DY09	Interleukin enhancer-binding factor 2 (cDNA FLJ51660, highly similar to Interleukin enhancer-binding factor 2)	ILF2	4	2	0	8	2	9	1	4	6	5	10	9	13	17	3	9	12	11	2	8	12	13	8	7	3	4	1	9	0	12	5	17	0	9	7	15
Q12906	Interleukin enhancer-binding factor 3 (Double-stranded RNA-binding protein 76) (DRBP76) (M-phase phosphoprotein 4) (MPP4) (Nuclear factor associated with dsRNA) (NFAR) (Nuclear factor of activated T-cells 90 kDa) (NF-AT-90) (Translational control protein 80) (TCP80)	ILF3	2	1	0	6	7	20	0	8	9	17	15	8	17	24	5	4	19	20	8	6	23	23	15	1	10	7	6	7	10	18	19	15	12	16	22	16
A0A0A0MTH3	Integrin-linked protein kinase	ILK	0	0	0	0	0	0	0	0	0	0	0	0	0	0	0	0	0	0	0	0	0	0	0	0	0	0	0	0	0	0	0	0	0	2	0	0
Q9H0C8	Integrin-linked kinase-associated serine/threonine phosphatase 2C (ILKAP) (EC 3.1.3.16)	ILKAP	0	0	0	0	0	0	0	0	0	2	0	0	0	0	0	0	0	0	0	1	0	0	0	1	0	0	0	0	0	0	0	0	0	0	0	1
Q16891	MICOS complex subunit MIC60 (Cell proliferation-inducing gene 4/52 protein) (Mitochondrial inner membrane protein) (Mitofilin) (p87/89)	IMMT	12	0	5	6	12	4	8	4	6	1	14	8	11	5	8	6	8	7	8	6	9	0	6	5	5	0	4	6	3	4	8	8	8	2	13	9
H0Y4R1	Inosine-5'-monophosphate dehydrogenase 2 (Fragment)	IMPDH2	0	0	0	0	0	2	0	0	0	0	1	0	1	1	1	0	1	2	0	0	0	1	0	0	0	0	0	0	0	0	0	0	0	0	0	0
Q9NQS7	Inner centromere protein	INCENP	1	1	0	0	0	0	0	1	0	0	0	0	0	0	0	4	0	0	0	1	0	0	0	2	0	0	0	1	0	0	0	1	0	0	0	0
Q9UK53	Inhibitor of growth protein 1	ING1	0	0	0	0	0	0	0	0	0	0	1	0	0	0	0	2	0	0	0	2	0	0	0	2	0	0	0	2	0	0	0	0	0	0	0	1
Q9H160	Inhibitor of growth protein 2 (Inhibitor of growth 1-like protein) (ING1Lp) (p32) (p33ING2)	ING2	0	0	0	1	0	0	0	0	0	0	0	2	0	1	0	2	0	0	0	1	0	0	0	0	0	0	0	2	0	0	0	3	0	0	0	3
Q9NRY2	SOSS complex subunit C (INTS3- and NABP-interacting protein) (Sensor of single-strand DNA complex subunit C) (Sensor of ssDNA subunit C) (SOSS-C) (Single-stranded DNA-binding protein-interacting protein 1) (SSB-interacting protein 1) (hSSBIP1)	INIP	0	0	0	2	2	0	1	3	2	0	1	2	1	0	0	2	0	1	0	2	1	0	0	2	0	0	0	0	0	0	0	0	0	0	0	0
Q9ULG1	DNA helicase INO80 (hINO80) (EC 3.6.4.12) (INO80 complex subunit A) (Putative DNA helicase INO80 complex homolog 1)	INO80	0	0	0	0	0	1	0	0	0	0	0	0	0	0	0	2	0	0	0	0	0	0	0	0	0	0	0	2	0	0	0	1	0	0	0	5
Q6PI98	INO80 complex subunit C (IES6 homolog) (hIes6)	INO80C	0	0	0	2	1	0	0	1	1	0	0	1	1	1	0	2	0	0	0	0	1	1	0	0	0	0	0	1	0	0	0	2	1	1	0	3
H3BNM4	INO80 complex subunit E	INO80E	0	0	0	0	0	0	0	0	0	0	0	0	0	0	0	2	0	0	0	0	0	0	0	1	0	0	0	1	0	0	0	2	0	0	0	2
Q8N201	Integrator complex subunit 1 (Int1)	INTS1	0	0	0	2	0	0	0	2	0	1	1	1	0	0	0	3	0	0	0	1	0	0	0	7	0	1	0	5	0	1	0	3	0	2	0	5
Q5TA45	Integrator complex subunit 11 (Int11) (EC 3.1.27.-) (Cleavage and polyadenylation-specific factor 3-like protein) (CPSF3-like protein) (Protein related to CPSF subunits of 68 kDa) (RC-68)	INTS11	0	0	0	0	2	0	2	1	2	0	5	1	3	0	2	1	2	0	2	1	1	0	3	1	0	0	0	1	0	0	0	1	0	1	1	1
Q96CB8	Integrator complex subunit 12 (Int12) (PHD finger protein 22)	INTS12	0	0	0	2	6	0	6	4	7	2	7	4	6	0	1	5	6	0	4	6	3	2	4	5	0	0	0	5	0	0	0	4	0	0	0	3
Q9NVM9	Integrator complex subunit 13 (Cell cycle regulator Mat89Bb homolog) (Germ cell tumor 1) (Protein asunder homolog) (Sarcoma antigen NY-SAR-95)	INTS13	0	0	0	0	1	0	0	1	0	0	0	0	0	0	0	3	0	0	0	1	0	0	0	0	0	0	0	4	0	0	0	3	0	0	0	2
B4DVT3	Integrator complex subunit 14 (cDNA FLJ50705)	INTS14	0	0	0	0	0	0	0	0	0	0	0	0	0	0	0	2	0	0	0	1	0	0	0	0	0	0	0	0	0	0	0	3	0	1	0	3
Q68E01	Integrator complex subunit 3 (Int3) (SOSS complex subunit A) (Sensor of single-strand DNA complex subunit A) (SOSS-A) (Sensor of ssDNA subunit A)	INTS3	0	0	0	0	0	0	0	0	0	0	0	0	0	0	0	0	0	0	0	1	0	0	0	0	0	0	0	0	0	2	0	1	0	3	0	2
Q96HW7	Integrator complex subunit 4 (Int4)	INTS4	0	0	0	0	1	0	2	0	0	0	1	1	1	0	1	2	3	0	0	2	0	0	1	2	0	0	0	4	0	0	0	4	0	1	1	5
Q9UL03	Integrator complex subunit 6 (Int6) (DBI-1) (Protein DDX26) (Protein deleted in cancer 1) (DICE1)	INTS6	0	0	0	0	0	0	0	0	0	0	0	0	0	0	0	0	0	0	0	0	0	0	0	0	0	0	0	2	0	0	0	1	0	0	0	0
Q9NVH2	Integrator complex subunit 7 (Int7)	INTS7	0	0	1	0	0	0	1	0	0	0	5	0	2	0	0	0	0	0	1	0	1	0	1	0	0	0	0	0	0	0	0	0	0	0	2	0
P46940	Ras GTPase-activating-like protein IQGAP1 (p195)	IQGAP1	0	1	0	0	0	8	0	0	0	0	0	0	2	3	3	0	2	1	0	0	0	0	1	0	0	0	0	1	0	5	2	15	0	5	5	5
Q8IU81	Interferon regulatory factor 2-binding protein 1 (IRF-2-binding protein 1) (IRF-2BP1) (Probable E3 ubiquitin-protein ligase IRF2BP1) (EC 2.3.2.27) (Probable RING-type E3 ubiquitin transferase IRF2BP1)	IRF2BP1	0	0	0	0	0	0	0	0	0	0	0	0	0	0	0	1	0	0	0	2	0	0	0	1	0	0	0	2	0	0	0	2	0	0	0	1
Q7Z5L9	Interferon regulatory factor 2-binding protein 2 (IRF-2-binding protein 2) (IRF-2BP2)	IRF2BP2	0	0	0	2	0	0	0	13	0	1	0	9	0	0	0	7	0	0	0	12	0	0	0	11	0	0	0	6	0	0	0	3	0	0	0	6
P78415	Iroquois-class homeodomain protein IRX-3 (Homeodomain protein IRXB1) (Iroquois homeobox protein 3)	IRX3	0	0	0	0	0	0	0	0	0	0	0	0	0	0	0	0	0	0	0	2	0	0	0	4	0	0	0	1	0	0	0	4	0	0	0	3
P78411	Iroquois-class homeodomain protein IRX-5 (Homeodomain protein IRX-2A) (Homeodomain protein IRXB2) (Iroquois homeobox protein 5)	IRX5	0	0	0	0	0	0	0	0	0	0	0	0	0	0	0	1	0	0	0	4	0	0	0	3	0	0	0	0	0	0	0	0	0	0	0	0
Q9BUE6	Iron-sulfur cluster assembly 1 homolog, mitochondrial (HESB-like domain-containing protein 2) (Iron-sulfur assembly protein IscA) (hIscA)	ISCA1	0	0	0	0	1	0	1	0	1	0	1	0	1	1	1	1	2	0	0	0	0	0	1	1	0	0	0	0	0	0	0	0	0	0	0	0
Q9ULR0	Pre-mRNA-splicing factor ISY1 homolog	ISY1	0	0	0	4	1	2	1	2	2	2	1	3	2	4	0	2	0	1	0	1	1	2	0	2	0	0	0	5	2	3	1	3	0	1	1	3
A0A087WVF7	Intersectin-2	ITSN2	0	0	0	0	0	0	0	0	0	0	0	0	1	0	0	0	1	0	0	0	0	0	0	0	0	0	0	0	0	1	0	1	0	2	0	0
P07476	Involucrin	IVL	0	0	0	0	0	14	0	0	0	0	0	0	0	0	0	0	0	0	0	0	0	0	0	0	0	0	0	0	0	0	0	0	0	0	0	0
B4DUA7	Intersex-like (Drosophila) (Mediator of RNA polymerase II transcription subunit 29) (cDNA FLJ54860, highly similar to Homo sapiens intersex-lik (IXL), mRNA)	IXL	0	0	0	0	0	0	0	0	0	0	0	0	0	0	0	2	0	0	0	1	1	0	0	1	0	0	0	2	0	0	0	0	0	0	0	1
Q15652	Probable JmjC domain-containing histone demethylation protein 2C (EC 1.14.11.-) (Jumonji domain-containing protein 1C) (Thyroid receptor-interacting protein 8) (TR-interacting protein 8) (TRIP-8)	JMJD1C	0	1	0	12	0	2	0	25	0	2	0	25	0	4	0	30	0	1	0	41	0	0	0	43	0	0	0	30	0	0	0	24	0	1	0	42
K7EJU9	Bifunctional arginine demethylase and lysyl-hydroxylase JMJD6	JMJD6	0	0	0	0	0	0	0	0	0	0	0	0	0	0	0	1	0	0	0	2	0	0	0	0	0	0	0	7	0	1	0	4	0	3	0	5
Q9UK76	Jupiter microtubule associated homolog 1 (Androgen-regulated protein 2) (Hematological and neurological expressed 1 protein) [Cleaved into: Jupiter microtubule associated homolog 1, N-terminally processed]	JPT1	0	3	0	0	0	3	0	1	0	4	0	2	0	6	0	0	0	4	0	2	0	3	0	1	0	8	0	0	0	8	0	0	0	10	0	1
Q9H910	Jupiter microtubule associated homolog 2 (Hematological and neurological expressed 1-like protein) (HN1-like protein)	JPT2	0	9	0	1	0	10	0	7	1	17	0	6	0	10	0	6	0	11	0	8	0	15	0	6	0	15	0	4	0	13	0	2	0	14	0	3
P05412	Transcription factor AP-1 (Activator protein 1) (AP1) (Proto-oncogene c-Jun) (V-jun avian sarcoma virus 17 oncogene homolog) (p39)	JUN	0	0	0	0	0	0	0	1	0	0	0	0	0	0	0	4	0	0	0	4	0	0	0	6	0	0	0	1	0	0	0	2	0	0	0	5
P17275	Transcription factor jun-B	JUNB	0	0	0	0	0	0	0	0	0	0	0	0	0	0	0	3	0	0	0	2	0	0	0	1	0	0	0	0	0	0	0	0	0	0	0	2
P17535	Transcription factor jun-D	JUND	0	0	0	0	0	0	0	0	0	0	0	0	0	0	0	0	0	0	0	0	0	0	0	3	0	0	0	0	0	0	0	2	0	0	0	2
P14923	Junction plakoglobin (Catenin gamma) (Desmoplakin III) (Desmoplakin-3)	JUP	0	0	2	0	9	24	4	3	3	2	3	2	2	1	4	0	1	0	2	8	1	0	2	22	0	0	0	0	1	2	0	8	0	7	0	3
A0A0G2JQF5	KAT8 regulatory NSL complex subunit 1	KANSL1	0	0	0	3	0	2	0	4	0	1	0	2	0	0	0	6	0	1	0	0	0	0	0	3	0	0	0	4	0	0	0	1	0	0	0	0
F8VX10	KAT8 regulatory NSL complex subunit 2	KANSL2	0	0	0	3	0	2	0	1	0	0	0	1	0	2	0	3	0	0	0	1	0	0	0	3	0	0	0	1	0	0	0	0	0	0	0	1
Q9P2N6	KAT8 regulatory NSL complex subunit 3 (NSL complex protein NSL3) (Non-specific lethal 3 homolog) (Serum inhibited-related protein) (Testis development protein PRTD)	KANSL3	0	0	0	2	0	1	0	3	0	0	0	2	0	0	0	4	0	0	0	2	0	0	0	2	0	0	0	1	0	0	0	3	0	0	0	3
Q15046	Lysine--tRNA ligase (EC 2.7.7.-) (EC 6.1.1.6) (Lysyl-tRNA synthetase) (LysRS)	KARS	2	1	5	3	22	12	14	9	17	15	18	9	24	18	10	7	17	9	14	6	23	16	17	2	18	13	3	6	15	16	16	8	19	14	18	9
Q9H8E8	Cysteine-rich protein 2-binding protein (CSRP2-binding protein) (ADA2A-containing complex subunit 2) (ATAC2) (CRP2-binding partner) (CRP2BP) (Lysine acetyltransferase 14)	KAT14	0	0	0	2	0	0	0	0	0	0	0	0	0	1	0	1	0	0	0	0	0	0	0	2	0	0	0	1	0	0	0	1	0	0	0	1
Q92993	Histone acetyltransferase KAT5 (EC 2.3.1.48) (60 kDa Tat-interactive protein) (Tip60) (Histone acetyltransferase HTATIP) (HIV-1 Tat interactive protein) (Lysine acetyltransferase 5) (cPLA(2)-interacting protein)	KAT5	0	0	0	0	0	0	0	1	0	0	0	0	0	0	0	2	0	0	0	2	0	0	0	0	0	0	0	2	0	0	0	2	0	0	0	1
O95251	Histone acetyltransferase KAT7 (EC 2.3.1.48) (Histone acetyltransferase binding to ORC1) (Lysine acetyltransferase 7) (MOZ, YBF2/SAS3, SAS2 and TIP60 protein 2) (MYST-2)	KAT7	0	2	0	1	0	0	1	2	0	0	0	1	1	2	0	3	0	0	0	1	0	0	0	2	0	0	0	1	0	0	0	2	0	0	0	1
Q9H7Z6	Histone acetyltransferase KAT8 (EC 2.3.1.48) (Lysine acetyltransferase 8) (MOZ, YBF2/SAS3, SAS2 and TIP60 protein 1) (MYST-1) (hMOF)	KAT8	0	0	0	1	1	1	0	1	0	0	1	2	1	1	0	2	0	0	0	1	0	0	0	2	0	0	0	1	0	0	0	0	0	1	0	0
Q9P0J7	E3 ubiquitin-protein ligase KCMF1 (EC 2.3.2.27) (FGF-induced in gastric cancer) (Potassium channel modulatory factor) (PCMF) (RING-type E3 ubiquitin transferase KCMF1) (ZZ-type zinc finger-containing protein 1)	KCMF1	1	0	0	0	0	0	0	0	1	0	1	0	0	0	0	0	3	0	0	0	3	0	2	0	0	0	0	0	0	0	0	0	0	0	0	1
J3QRK1	BTB/POZ domain-containing protein KCTD1 (Fragment)	KCTD1	0	0	0	0	0	0	0	0	0	0	0	0	0	0	0	0	0	0	0	0	0	0	0	0	0	0	0	1	0	0	0	2	0	0	0	1
O60341	Lysine-specific histone demethylase 1A (EC 1.-.-.-) (BRAF35-HDAC complex protein BHC110) (Flavin-containing amine oxidase domain-containing protein 2)	KDM1A	1	1	0	17	0	5	2	13	4	2	1	15	3	11	2	38	0	6	2	51	0	7	2	26	0	2	0	39	0	9	0	51	0	10	1	59
Q9Y2K7	Lysine-specific demethylase 2A (EC 1.14.11.27) (CXXC-type zinc finger protein 8) (F-box and leucine-rich repeat protein 11) (F-box protein FBL7) (F-box protein Lilina) (F-box/LRR-repeat protein 11) (JmjC domain-containing histone demethylation protein 1A) ([Histone-H3]-lysine-36 demethylase 1A)	KDM2A	5	0	0	1	0	0	0	2	0	0	0	0	0	0	1	0	0	0	0	2	0	0	0	0	0	0	0	1	0	0	0	0	0	0	0	0
Q8NHM5	Lysine-specific demethylase 2B (EC 1.14.11.27) (CXXC-type zinc finger protein 2) (F-box and leucine-rich repeat protein 10) (F-box protein FBL10) (F-box/LRR-repeat protein 10) (JmjC domain-containing histone demethylation protein 1B) (Jumonji domain-containing EMSY-interactor methyltransferase motif protein) (Protein JEMMA) (Protein-containing CXXC domain 2) ([Histone-H3]-lysine-36 demethylase 1B)	KDM2B	0	0	0	0	0	0	0	0	0	0	0	0	0	0	0	10	0	0	0	5	0	0	0	8	0	0	0	3	0	0	0	3	0	0	0	4
Q9Y4C1	Lysine-specific demethylase 3A (EC 1.14.11.-) (JmjC domain-containing histone demethylation protein 2A) (Jumonji domain-containing protein 1A)	KDM3A	0	0	0	0	0	0	0	0	0	0	0	0	0	0	0	0	0	0	0	0	0	0	0	1	0	0	0	2	0	0	0	4	0	0	0	1
Q7LBC6	Lysine-specific demethylase 3B (EC 1.14.11.-) (JmjC domain-containing histone demethylation protein 2B) (Jumonji domain-containing protein 1B) (Nuclear protein 5qNCA)	KDM3B	0	0	0	0	0	0	0	2	0	1	0	2	0	0	0	4	0	0	0	7	0	0	0	9	0	0	0	10	0	2	0	8	0	1	0	7
O94953	Lysine-specific demethylase 4B (EC 1.14.11.-) (JmjC domain-containing histone demethylation protein 3B) (Jumonji domain-containing protein 2B)	KDM4B	0	0	0	0	0	0	0	0	0	0	0	0	0	0	0	1	0	0	0	0	0	0	0	1	0	0	0	3	0	0	0	0	0	0	0	2
P41229	Lysine-specific demethylase 5C (EC 1.14.11.-) (Histone demethylase JARID1C) (Jumonji/ARID domain-containing protein 1C) (Protein SmcX) (Protein Xe169)	KDM5C	0	0	0	0	0	0	0	0	0	0	0	0	0	0	0	0	0	0	0	0	0	0	0	0	0	0	0	0	0	0	0	2	0	0	1	2
A0A087X0R0	Lysine-specific demethylase 6A	KDM6A	0	0	0	0	0	0	0	0	0	0	0	0	0	0	0	6	0	0	0	5	0	0	0	1	0	0	0	6	0	0	0	4	0	0	0	6
O15054	Lysine-specific demethylase 6B (EC 1.14.11.-) (JmjC domain-containing protein 3) (Jumonji domain-containing protein 3) (Lysine demethylase 6B)	KDM6B	0	0	0	0	0	0	0	0	0	0	0	0	0	0	0	1	0	0	0	1	0	0	0	2	0	0	0	1	0	0	0	2	0	0	0	1
Q14145	Kelch-like ECH-associated protein 1 (Cytosolic inhibitor of Nrf2) (INrf2) (Kelch-like protein 19)	KEAP1	0	0	0	0	0	0	0	0	0	1	0	0	0	2	0	0	0	0	0	0	0	1	0	0	0	2	0	0	0	1	0	0	0	0	0	0
Q07666	KH domain-containing, RNA-binding, signal transduction-associated protein 1 (GAP-associated tyrosine phosphoprotein p62) (Src-associated in mitosis 68 kDa protein) (Sam68) (p21 Ras GTPase-activating protein-associated p62) (p68)	KHDRBS1	0	0	1	1	1	1	2	3	2	7	5	6	2	2	1	4	2	6	1	8	7	5	7	5	1	2	0	3	0	3	2	2	0	5	2	6
Q92945	Far upstream element-binding protein 2 (FUSE-binding protein 2) (KH type-splicing regulatory protein) (KSRP) (p75)	KHSRP	5	2	2	4	3	9	9	7	2	7	7	7	7	7	6	9	6	9	4	9	5	6	9	10	3	4	1	13	4	6	5	15	0	6	8	11
O15091	Mitochondrial ribonuclease P protein 3 (Mitochondrial RNase P protein 3)	KIAA0391	0	0	1	0	0	0	0	0	1	0	3	1	0	0	0	0	1	0	0	0	3	0	1	0	0	0	0	1	0	0	0	0	0	0	1	1
Q6ICG6	Uncharacterized protein KIAA0930	KIAA0930	0	0	0	0	1	0	1	0	0	0	0	0	2	0	0	0	0	0	0	0	0	0	1	0	0	0	0	0	0	0	0	0	0	0	0	0
Q96AT1	Uncharacterized protein KIAA1143	KIAA1143	0	0	0	0	0	0	0	0	0	0	0	0	0	0	0	0	0	0	0	2	0	0	0	0	0	0	0	0	0	0	0	0	0	0	0	0
F5H1N7	Uncharacterized protein KIAA1211	KIAA1211	0	0	0	0	0	3	0	0	0	2	0	0	0	1	0	0	0	0	0	0	0	0	0	0	0	0	0	0	0	0	0	0	0	0	0	0
Q5T5P2	Sickle tail protein homolog	KIAA1217	0	0	1	1	1	1	1	1	3	2	1	2	6	0	2	0	2	0	0	0	5	0	0	0	2	1	0	0	0	0	1	0	2	1	0	0
Q9P206	Uncharacterized protein KIAA1522	KIAA1522	0	3	0	0	2	5	1	1	1	8	0	1	3	5	0	0	2	6	0	2	2	1	1	1	0	2	0	0	0	0	0	1	0	3	0	2
Q9NQT8	Kinesin-like protein KIF13B (Kinesin-like protein GAKIN)	KIF13B	0	0	0	0	0	0	0	0	0	0	0	0	0	0	2	0	0	0	0	0	0	0	0	0	0	0	0	0	0	0	0	0	0	0	0	0
A0A0C4DGP5	Kinesin-like protein	KIF18B	0	0	0	0	0	0	0	0	0	0	2	0	3	0	0	0	0	0	0	0	0	0	1	0	0	0	0	0	0	0	0	0	0	0	0	0
Q14807	Kinesin-like protein KIF22 (Kinesin-like DNA-binding protein) (Kinesin-like protein 4)	KIF22	0	0	2	0	2	0	4	3	5	1	4	2	6	0	2	1	1	0	1	1	5	0	3	1	1	0	0	0	1	1	0	0	0	0	0	0
Q02241	Kinesin-like protein KIF23 (Kinesin-like protein 5) (Mitotic kinesin-like protein 1)	KIF23	0	0	0	0	0	1	0	0	0	0	0	1	0	0	0	3	0	0	0	3	0	0	0	1	0	0	0	2	0	0	0	1	0	0	0	2
Q9ULI4	Kinesin-like protein KIF26A	KIF26A	0	0	0	0	1	0	0	0	0	0	0	0	0	0	0	0	0	0	0	0	0	0	0	0	0	0	0	0	0	0	0	0	0	0	0	2
O00139	Kinesin-like protein KIF2A (Kinesin-2) (hK2)	KIF2A	0	0	0	0	0	0	0	1	0	1	0	0	0	0	0	0	0	0	0	0	0	0	0	0	0	1	0	1	0	0	0	0	0	0	0	0
E9PES4	Kinesin-like protein	KIF3A	0	0	0	0	0	0	0	0	0	1	0	0	0	1	0	0	0	1	0	0	0	0	0	0	0	2	0	0	0	0	0	0	0	4	0	0
O95239	Chromosome-associated kinesin KIF4A (Chromokinesin-A)	KIF4A	0	0	0	11	0	1	1	8	0	3	0	11	0	1	0	17	0	1	0	19	0	0	0	16	0	3	0	18	0	2	0	10	0	0	0	11
P33176	Kinesin-1 heavy chain (Conventional kinesin heavy chain) (Ubiquitous kinesin heavy chain) (UKHC)	KIF5B	0	6	0	4	0	18	0	2	0	15	0	3	2	24	0	0	0	13	0	0	0	19	0	0	2	18	0	2	0	20	0	5	0	17	0	3
Q9BW19	Kinesin-like protein KIFC1 (Kinesin-like protein 2) (Kinesin-related protein HSET)	KIFC1	0	0	0	1	0	0	0	0	0	0	0	0	1	0	0	4	0	0	0	5	0	0	1	5	0	0	0	2	0	0	0	0	0	0	0	0
G3V5R9	Kinesin light chain 1	KLC1	0	0	0	0	2	8	0	1	0	8	0	0	2	14	0	0	0	7	0	0	0	8	0	0	3	9	0	1	1	11	0	0	0	9	0	0
Q9H0B6	Kinesin light chain 2 (KLC 2)	KLC2	0	1	0	4	1	11	0	1	0	9	0	1	1	11	0	2	0	10	0	0	0	11	0	0	2	10	0	0	0	13	0	0	0	13	0	1
Q6P597	Kinesin light chain 3 (KLC2-like) (kinesin light chain 2)	KLC3	0	0	0	0	0	1	0	0	0	2	0	0	0	3	0	0	0	0	0	0	0	1	0	0	0	1	0	0	0	3	0	0	0	4	0	0
P57682	Krueppel-like factor 3 (Basic krueppel-like factor) (CACCC-box-binding protein BKLF) (TEF-2)	KLF3	0	0	0	0	0	0	0	0	0	0	0	0	0	0	0	0	0	0	0	3	0	0	0	0	0	0	0	0	0	0	0	0	0	0	0	0
O43474	Krueppel-like factor 4 (Epithelial zinc finger protein EZF) (Gut-enriched krueppel-like factor)	KLF4	0	0	0	0	0	0	0	0	0	0	0	2	0	0	0	3	0	0	0	7	0	0	0	5	0	0	0	3	0	0	0	4	0	0	0	4
Q13887	Krueppel-like factor 5 (Basic transcription element-binding protein 2) (BTE-binding protein 2) (Colon krueppel-like factor) (GC-box-binding protein 2) (Intestinal-enriched krueppel-like factor) (Transcription factor BTEB2)	KLF5	0	0	0	0	0	0	0	0	0	0	0	0	0	0	0	3	0	0	0	3	0	0	0	4	0	0	0	0	0	0	0	0	0	0	0	0
Q03164	Histone-lysine N-methyltransferase 2A (Lysine N-methyltransferase 2A) (EC 2.1.1.43) (ALL-1) (CXXC-type zinc finger protein 7) (Myeloid/lymphoid or mixed-lineage leukemia) (Myeloid/lymphoid or mixed-lineage leukemia protein 1) (Trithorax-like protein) (Zinc finger protein HRX) [Cleaved into: MLL cleavage product N320 (N-terminal cleavage product of 320 kDa) (p320); MLL cleavage product C180 (C-ter…	KMT2A	0	0	0	1	0	0	0	3	0	2	0	2	0	2	0	10	0	0	0	8	0	0	0	7	0	0	0	2	0	1	0	6	0	0	0	6
O14686	Histone-lysine N-methyltransferase 2D (Lysine N-methyltransferase 2D) (EC 2.1.1.43) (ALL1-related protein) (Myeloid/lymphoid or mixed-lineage leukemia protein 2)	KMT2D	0	0	0	0	0	0	0	0	0	0	0	0	0	0	0	6	0	0	0	4	0	0	0	11	0	0	0	6	0	0	0	4	0	0	0	9
Q8IZD2	Histone-lysine N-methyltransferase 2E (Lysine N-methyltransferase 2E) (EC 2.1.1.43) (Myeloid/lymphoid or mixed-lineage leukemia protein 5)	KMT2E	0	0	0	0	0	1	0	1	0	0	0	1	0	0	0	4	0	0	0	1	0	0	0	4	0	0	0	1	0	0	0	0	0	0	0	1
Q9NQR1	N-lysine methyltransferase KMT5A (EC 2.1.1.-) (H4-K20-HMTase KMT5A) (Histone-lysine N-methyltransferase KMT5A) (EC 2.1.1.43) (Lysine N-methyltransferase 5A) (Lysine-specific methylase 5A) (PR/SET domain-containing protein 07) (PR-Set7) (PR/SET07) (SET domain-containing protein 8)	KMT5A	4	2	0	0	0	0	0	0	0	0	0	0	0	0	0	0	0	0	0	0	0	0	0	0	0	0	0	0	0	0	0	0	0	0	0	0
Q4FZB7	Histone-lysine N-methyltransferase KMT5B (EC 2.1.1.43) (Lysine N-methyltransferase 5B) (Lysine-specific methyltransferase 5B) (Suppressor of variegation 4-20 homolog 1) (Su(var)4-20 homolog 1) (Suv4-20h1)	KMT5B	1	3	0	0	0	0	0	0	0	0	0	0	0	0	0	0	0	0	0	0	0	0	0	0	0	0	0	0	0	0	0	0	0	0	0	0
Q86Y97	Histone-lysine N-methyltransferase KMT5C (EC 2.1.1.43) (Lysine N-methyltransferase 5C) (Lysine-specific methyltransferase 5C) (Suppressor of variegation 4-20 homolog 2) (Su(var)4-20 homolog 2) (Suv4-20h2)	KMT5C	2	0	0	0	0	0	0	0	0	0	0	0	0	0	0	0	0	0	0	0	0	0	0	0	0	0	0	0	0	0	0	0	0	0	0	0
Q8NG31	Kinetochore scaffold 1 (ALL1-fused gene from chromosome 15q14 protein) (AF15q14) (Bub-linking kinetochore protein) (Blinkin) (Cancer susceptibility candidate gene 5 protein) (Cancer/testis antigen 29) (CT29) (Kinetochore-null protein 1) (Protein CASC5) (Protein D40/AF15q14)	KNL1	0	0	0	4	0	0	0	3	0	1	0	1	0	0	0	5	0	0	0	6	0	0	0	3	0	0	0	2	0	0	0	0	0	0	0	0
P52294	Importin subunit alpha-5 (Karyopherin subunit alpha-1) (Nucleoprotein interactor 1) (NPI-1) (RAG cohort protein 2) (SRP1-beta) [Cleaved into: Importin subunit alpha-5, N-terminally processed]	KPNA1	0	0	0	1	0	0	0	3	1	0	0	2	1	3	0	4	0	0	0	0	0	2	0	2	0	1	0	4	0	2	0	4	0	1	0	6
P52292	Importin subunit alpha-1 (Karyopherin subunit alpha-2) (RAG cohort protein 1) (SRP1-alpha)	KPNA2	1	1	0	2	2	1	2	0	5	2	4	4	4	3	4	3	2	1	0	3	5	3	2	6	1	3	0	2	1	4	0	7	1	4	4	7
O00505	Importin subunit alpha-4 (Importin alpha Q2) (Qip2) (Karyopherin subunit alpha-3) (SRP1-gamma)	KPNA3	0	0	0	0	0	0	0	0	0	0	0	0	0	2	0	1	0	0	0	3	0	0	0	0	0	0	0	1	0	0	0	4	0	2	0	4
O00629	Importin subunit alpha-3 (Importin alpha Q1) (Qip1) (Karyopherin subunit alpha-4)	KPNA4	0	0	0	0	0	0	0	0	0	0	0	0	0	2	0	0	0	1	0	7	0	0	0	2	0	0	0	0	0	3	0	5	0	1	0	4
O60684	Importin subunit alpha-7 (Karyopherin subunit alpha-6)	KPNA6	0	0	0	0	0	1	0	2	0	0	0	4	1	3	2	3	0	1	1	2	0	2	0	1	0	1	0	4	0	1	0	4	0	3	0	5
Q14974	Importin subunit beta-1 (Importin-90) (Karyopherin subunit beta-1) (Nuclear factor p97) (Pore targeting complex 97 kDa subunit) (PTAC97)	KPNB1	4	2	1	3	1	3	2	2	2	3	1	4	4	5	1	5	3	3	2	7	0	3	3	6	0	13	0	11	0	14	1	9	0	13	1	16
Q5T749	Keratinocyte proline-rich protein (hKPRP)	KPRP	0	0	0	0	3	0	0	0	0	0	0	0	0	0	0	0	0	0	0	1	0	0	0	4	0	0	0	0	0	0	0	0	0	0	0	0
P04264	Keratin, type II cytoskeletal 1 (67 kDa cytokeratin) (Cytokeratin-1) (CK-1) (Hair alpha protein) (Keratin-1) (K1) (Type-II keratin Kb1)	KRT1	21	24	20	26	96	40	23	35	21	15	20	8	24	19	59	9	27	25	38	92	17	20	12	90	23	8	18	17	30	12	51	16	17	11	33	4
P13645	Keratin, type I cytoskeletal 10 (Cytokeratin-10) (CK-10) (Keratin-10) (K10)	KRT10	5	7	11	9	16	14	15	13	8	9	9	6	11	11	16	6	11	8	21	28	9	8	7	16	18	2	9	5	4	5	15	7	9	0	16	2
P13646	Keratin, type I cytoskeletal 13 (Cytokeratin-13) (CK-13) (Keratin-13) (K13)	KRT13	0	0	0	0	0	78	0	0	0	0	0	0	0	0	0	0	0	0	8	10	0	0	0	12	4	1	3	0	1	0	9	0	0	0	0	0
P02533	Keratin, type I cytoskeletal 14 (Cytokeratin-14) (CK-14) (Keratin-14) (K14)	KRT14	0	1	9	0	29	25	11	8	0	3	0	0	0	5	17	0	4	2	15	23	5	0	0	54	3	0	0	0	0	0	12	0	1	0	11	0
P19012	Keratin, type I cytoskeletal 15 (Cytokeratin-15) (CK-15) (Keratin-15) (K15)	KRT15	0	0	9	0	0	32	16	8	0	0	22	9	0	0	17	9	0	0	13	13	0	0	15	0	0	0	0	0	0	0	5	0	0	0	0	0
P08779	Keratin, type I cytoskeletal 16 (Cytokeratin-16) (CK-16) (Keratin-16) (K16)	KRT16	2	0	0	0	31	21	7	0	4	0	16	0	3	6	13	0	3	1	10	21	4	0	0	54	0	0	4	3	2	0	8	2	0	0	8	0
Q04695	Keratin, type I cytoskeletal 17 (39.1) (Cytokeratin-17) (CK-17) (Keratin-17) (K17)	KRT17	0	0	0	0	16	9	0	0	0	0	0	0	0	0	0	0	0	0	11	15	0	0	0	42	2	0	3	0	0	0	0	0	0	0	0	0
P05783	Keratin, type I cytoskeletal 18 (Cell proliferation-inducing gene 46 protein) (Cytokeratin-18) (CK-18) (Keratin-18) (K18)	KRT18	9	0	16	12	39	21	26	17	27	29	37	22	31	21	21	13	23	14	23	12	37	20	27	19	14	26	2	4	15	31	13	11	18	37	21	9
P08727	Keratin, type I cytoskeletal 19 (Cytokeratin-19) (CK-19) (Keratin-19) (K19)	KRT19	2	0	44	42	14	16	74	47	7	3	101	54	15	4	67	46	5	2	73	40	7	2	81	48	8	4	20	26	4	1	45	35	4	2	51	28
P35908	Keratin, type II cytoskeletal 2 epidermal (Cytokeratin-2e) (CK-2e) (Epithelial keratin-2e) (Keratin-2 epidermis) (Keratin-2e) (K2e) (Type-II keratin Kb2)	KRT2	10	7	8	7	33	40	13	15	6	7	14	4	8	10	17	5	12	6	17	32	6	8	7	33	22	2	6	4	9	6	26	8	8	0	18	2
Q14525	Keratin, type I cuticular Ha3-II (Hair keratin, type I Ha3-II) (Keratin-33B) (K33B)	KRT33B	0	0	0	0	0	0	0	0	0	0	0	0	0	0	0	0	0	0	0	0	0	0	0	0	0	0	0	0	16	0	0	0	0	0	0	0
Q92764	Keratin, type I cuticular Ha5 (Hair keratin, type I Ha5) (Keratin-35) (K35)	KRT35	0	0	0	0	0	0	0	0	0	0	1	0	0	0	0	0	0	0	0	0	0	0	0	0	0	0	0	0	18	0	0	0	0	0	0	0
O76013	Keratin, type I cuticular Ha6 (Hair keratin, type I Ha6) (Keratin-36) (K36)	KRT36	0	0	0	0	0	0	0	0	0	0	0	0	0	0	0	0	0	0	0	0	0	0	0	0	0	0	0	0	9	0	0	0	0	0	0	0
P19013	Keratin, type II cytoskeletal 4 (Cytokeratin-4) (CK-4) (Keratin-4) (K4) (Type-II keratin Kb4)	KRT4	0	0	4	0	7	109	7	4	3	0	5	5	0	0	10	2	0	0	11	12	0	0	10	14	0	1	3	0	0	0	0	0	0	0	4	0
P13647	Keratin, type II cytoskeletal 5 (58 kDa cytokeratin) (Cytokeratin-5) (CK-5) (Keratin-5) (K5) (Type-II keratin Kb5)	KRT5	0	0	5	0	32	42	9	10	9	0	0	0	6	0	14	0	6	4	7	28	4	0	6	45	5	0	1	0	3	1	8	0	3	0	8	0
P02538	Keratin, type II cytoskeletal 6A (Cytokeratin-6A) (CK-6A) (Cytokeratin-6D) (CK-6D) (Keratin-6A) (K6A) (Type-II keratin Kb6) (allergen Hom s 5)	KRT6A	0	0	7	0	41	79	8	0	10	0	15	0	0	10	16	0	0	6	10	25	10	0	10	74	0	4	0	0	0	0	0	0	0	0	8	0
P04259	Keratin, type II cytoskeletal 6B (Cytokeratin-6B) (CK-6B) (Keratin-6B) (K6B) (Type-II keratin Kb10)	KRT6B	7	4	7	7	41	67	8	10	10	9	15	6	9	12	17	7	8	6	10	28	9	6	9	72	4	0	5	2	5	2	10	6	5	5	10	3
O95678	Keratin, type II cytoskeletal 75 (Cytokeratin-75) (CK-75) (Keratin-6 hair follicle) (hK6hf) (Keratin-75) (K75) (Type II keratin-K6hf) (Type-II keratin Kb18)	KRT75	0	0	0	0	15	32	0	0	0	0	0	0	6	0	0	0	0	0	0	0	0	2	0	0	3	0	2	0	5	0	0	0	0	3	4	0
Q7Z794	Keratin, type II cytoskeletal 1b (Cytokeratin-1B) (CK-1B) (Keratin-77) (K77) (Type-II keratin Kb39)	KRT77	0	0	0	0	10	5	0	6	0	0	5	0	0	3	7	4	0	0	3	8	0	0	0	14	0	0	0	2	7	0	7	2	0	0	0	1
Q8N1N4	Keratin, type II cytoskeletal 78 (Cytokeratin-78) (CK-78) (Keratin-5b) (Keratin-78) (K78) (Type-II keratin Kb40)	KRT78	0	0	0	0	2	10	0	0	0	0	0	0	0	0	0	0	0	0	0	1	0	0	0	3	0	0	0	0	0	0	0	0	0	0	0	0
P05787	Keratin, type II cytoskeletal 8 (Cytokeratin-8) (CK-8) (Keratin-8) (K8) (Type-II keratin Kb8)	KRT8	19	4	58	54	90	60	83	69	61	51	122	84	77	39	82	57	63	24	93	82	83	42	104	70	27	36	32	42	30	35	53	54	41	52	82	41
Q6KB66	Keratin, type II cytoskeletal 80 (Cytokeratin-80) (CK-80) (Keratin-80) (K80) (Type-II keratin Kb20)	KRT80	0	0	2	1	4	6	9	7	0	0	12	7	3	0	9	3	0	0	12	12	4	4	12	12	0	0	0	0	0	0	4	4	0	1	9	1
P35527	Keratin, type I cytoskeletal 9 (Cytokeratin-9) (CK-9) (Keratin-9) (K9)	KRT9	2	3	3	5	32	4	3	8	3	3	2	1	10	4	22	2	5	8	10	38	4	5	1	25	3	2	3	11	9	4	31	6	7	0	20	1
Q86UP2	Kinectin (CG-1 antigen) (Kinesin receptor)	KTN1	0	0	0	0	0	6	0	0	0	18	0	0	0	8	0	0	0	6	0	0	2	9	0	4	0	1	0	0	0	3	1	0	0	2	0	0
Q9H9P8	L-2-hydroxyglutarate dehydrogenase, mitochondrial (EC 1.1.99.2) (Duranin)	L2HGDH	1	0	1	0	4	0	4	2	4	1	12	4	4	0	3	3	9	1	4	2	9	0	3	1	1	0	0	1	1	2	2	1	1	0	4	2
Q6PKG0	La-related protein 1 (La ribonucleoprotein domain family member 1)	LARP1	0	0	0	1	0	2	0	1	0	1	0	1	0	0	1	1	0	1	0	0	0	0	0	0	0	0	0	0	0	2	0	0	0	3	0	0
Q71RC2	La-related protein 4 (La ribonucleoprotein domain family member 4)	LARP4	0	0	0	0	3	0	1	0	3	0	4	1	6	1	1	2	6	0	2	1	7	0	6	1	1	1	0	1	1	0	1	1	1	1	1	0
Q4G0J3	La-related protein 7 (La ribonucleoprotein domain family member 7) (P-TEFb-interaction protein for 7SK stability) (PIP7S)	LARP7	0	1	2	17	4	12	4	19	2	10	4	16	3	7	4	20	2	6	2	18	1	9	3	11	4	4	1	8	3	1	4	7	2	4	3	10
Q9P2J5	Leucine--tRNA ligase, cytoplasmic (EC 6.1.1.4) (Leucyl-tRNA synthetase) (LeuRS)	LARS	0	0	0	0	0	1	0	0	0	1	1	1	1	3	0	0	0	2	1	0	1	2	1	0	1	1	0	0	0	4	1	4	1	5	8	4
Q14847	LIM and SH3 domain protein 1 (LASP-1) (Metastatic lymph node gene 50 protein) (MLN 50)	LASP1	0	5	0	0	0	4	0	5	0	10	0	3	0	8	0	1	0	6	0	1	0	6	0	0	0	6	0	0	1	8	1	1	0	9	0	1
Q14739	Lamin-B receptor (Integral nuclear envelope inner membrane protein) (LMN2R)	LBR	0	0	1	1	0	1	3	2	3	3	4	4	3	1	2	2	1	2	1	2	0	0	5	4	0	0	0	1	0	0	0	0	0	0	1	1
Q86U70	LIM domain-binding protein 1 (LDB-1) (Carboxyl-terminal LIM domain-binding protein 2) (CLIM-2) (LIM domain-binding factor CLIM2) (hLdb1) (Nuclear LIM interactor)	LDB1	0	0	0	1	0	1	1	1	0	0	0	3	0	0	0	8	0	0	0	10	0	0	0	6	0	0	0	9	0	0	0	12	0	0	0	11
P00338	L-lactate dehydrogenase A chain (LDH-A) (EC 1.1.1.27) (Cell proliferation-inducing gene 19 protein) (LDH muscle subunit) (LDH-M) (Renal carcinoma antigen NY-REN-59)	LDHA	3	0	0	0	0	3	0	0	3	0	5	0	6	0	0	0	6	1	0	0	7	4	2	0	1	1	1	2	0	5	2	4	2	5	5	3
Q96PV6	Leukocyte receptor cluster member 8	LENG8	0	0	0	0	0	0	0	2	0	0	0	1	0	0	0	2	0	0	0	3	0	0	0	2	0	0	0	1	0	0	0	1	0	0	0	2
A0A087WVD1	Leukocyte receptor cluster member 9	LENG9	0	0	0	0	0	0	0	0	0	0	0	0	0	0	0	0	0	0	0	0	2	0	0	0	0	0	0	0	0	0	0	0	0	0	0	0
Q8WVC0	RNA polymerase-associated protein LEO1 (Replicative senescence down-regulated leo1-like protein)	LEO1	2	0	0	7	1	3	0	5	0	2	2	9	3	3	0	11	0	1	0	4	2	2	0	4	0	0	0	1	0	0	0	0	0	0	0	0
P17931	Galectin-3 (Gal-3) (35 kDa lectin) (Carbohydrate-binding protein 35) (CBP 35) (Galactose-specific lectin 3) (Galactoside-binding protein) (GALBP) (IgE-binding protein) (L-31) (Laminin-binding protein) (Lectin L-29) (Mac-2 antigen)	LGALS3	0	0	0	0	0	4	0	0	0	0	1	0	0	0	0	0	0	1	0	1	0	0	0	0	0	0	0	0	0	0	0	0	0	0	0	0
P47929	Galectin-7 (Gal-7) (HKL-14) (PI7) (p53-induced gene 1 protein)	LGALS7	0	0	1	0	0	10	0	4	0	0	0	0	0	0	0	0	0	0	0	0	0	0	0	3	0	0	0	0	0	0	0	0	0	0	0	0
Q99538	Legumain (EC 3.4.22.34) (Asparaginyl endopeptidase) (Protease, cysteine 1)	LGMN	0	0	0	0	2	0	0	0	1	0	0	0	1	0	0	0	2	0	0	0	2	0	1	0	1	0	0	0	0	1	1	1	1	1	1	0
P49916	DNA ligase 3 (EC 6.5.1.1) (DNA ligase III) (Polydeoxyribonucleotide synthase [ATP] 3)	LIG3	0	0	0	0	0	0	0	0	0	0	0	0	0	1	0	0	0	1	0	0	0	0	0	0	0	0	0	0	0	0	0	2	0	0	0	3
Q9UHB6	LIM domain and actin-binding protein 1 (Epithelial protein lost in neoplasm)	LIMA1	0	0	1	1	0	0	1	0	0	0	15	1	0	0	3	2	0	0	1	0	0	0	0	0	2	0	0	0	2	0	1	2	0	1	2	1
Q9UPQ0	LIM and calponin homology domains-containing protein 1	LIMCH1	0	1	0	9	0	10	1	17	0	22	0	25	0	13	0	7	0	10	0	7	0	8	0	9	0	13	0	3	0	16	0	7	0	23	0	6
C9JRJ5	LIM domain-containing protein 1	LIMD1	0	0	0	0	0	1	0	1	0	1	0	0	0	2	0	1	0	1	0	1	0	1	0	1	0	1	0	0	0	1	0	0	0	4	0	0
Q96GY3	Protein lin-37 homolog (Antolefinin)	LIN37	0	1	0	1	0	1	0	1	0	0	0	1	0	1	0	1	0	0	0	2	0	0	0	2	0	0	0	2	0	0	0	1	0	0	0	0
Q6MZP7	Protein lin-54 homolog (CXC domain-containing protein 1)	LIN54	0	1	0	1	0	1	0	4	0	1	0	3	0	0	0	5	0	0	0	17	0	1	0	13	0	0	0	4	0	0	0	7	0	0	0	7
Q9NUP9	Protein lin-7 homolog C (Lin-7C) (Mammalian lin-seven protein 3) (MALS-3) (Vertebrate lin-7 homolog 3) (Veli-3)	LIN7C	0	1	0	1	1	4	0	0	2	1	0	0	1	1	0	0	0	1	0	0	0	2	0	1	0	4	0	0	0	1	0	0	0	2	0	0
H0Y322	Protein lin-9 homolog (Fragment)	LIN9	0	0	0	0	0	0	0	1	0	0	0	0	0	1	0	6	0	0	0	7	0	0	0	5	0	0	0	11	0	1	0	6	0	1	0	7
J3QRV5	Lethal(2) giant larvae protein homolog 2	LLGL2	0	0	0	0	0	0	1	0	0	0	0	0	1	0	0	0	0	0	0	0	0	0	1	0	0	0	0	0	0	0	0	1	0	0	0	1
Q9BRT6	Protein LLP homolog (Protein LAPS18-like)	LLPH	0	0	0	0	0	1	0	0	3	0	1	0	0	1	0	0	0	0	0	0	2	1	2	0	0	0	0	0	0	0	0	0	0	0	0	0
P02545	Prelamin-A/C [Cleaved into: Lamin-A/C (70 kDa lamin) (Renal carcinoma antigen NY-REN-32)]	LMNA	21	12	32	32	35	19	48	40	34	22	53	40	35	26	39	35	37	19	48	31	38	18	49	33	10	2	14	10	13	7	30	19	19	6	30	19
P20700	Lamin-B1	LMNB1	19	8	18	18	27	16	35	22	17	18	49	30	29	23	26	23	25	18	34	27	26	12	36	26	4	2	3	4	5	6	15	12	10	5	20	10
Q03252	Lamin-B2	LMNB2	3	3	1	0	4	2	7	2	3	3	12	3	7	4	3	2	5	5	5	2	6	4	7	4	0	0	1	0	1	0	0	3	2	0	3	0
P61968	LIM domain transcription factor LMO4 (Breast tumor autoantigen) (LIM domain only protein 4) (LMO-4)	LMO4	0	0	0	0	0	0	0	0	0	0	0	0	0	0	0	1	0	0	0	2	0	0	0	0	0	0	0	2	0	0	0	1	0	0	0	4
A0A0B4J2D5	Uncharacterized protein	LOC102724023	2	0	2	3	2	2	1	2	1	1	3	2	2	2	1	2	2	1	1	3	2	2	5	1	1	0	1	1	0	0	2	1	2	0	3	1
M0QZD8	Uncharacterized protein	LOC400499	0	0	0	0	1	1	0	0	1	0	0	0	0	1	0	0	1	0	0	0	1	0	1	0	0	0	0	0	2	0	0	0	1	0	1	0
K7EKE6	Lon protease homolog, mitochondrial (EC 3.4.21.-) (Lon protease-like protein) (LONP) (Mitochondrial ATP-dependent protease Lon) (Serine protease 15)	LONP1	0	0	0	0	0	0	1	1	1	0	6	2	4	0	1	3	1	0	1	1	2	0	6	2	0	0	0	3	2	3	2	6	0	0	8	2
Q86WA8	Lon protease homolog 2, peroxisomal (EC 3.4.21.-) (Lon protease-like protein 2) (Lon protease 2) (Peroxisomal Lon protease)	LONP2	0	0	0	0	2	0	1	1	3	0	6	2	3	0	1	1	1	0	3	0	3	0	3	0	0	0	0	1	0	0	0	3	0	0	2	2
Q8NF37	Lysophosphatidylcholine acyltransferase 1 (LPC acyltransferase 1) (LPCAT-1) (LysoPC acyltransferase 1) (EC 2.3.1.23) (1-acylglycerophosphocholine O-acyltransferase) (1-alkylglycerophosphocholine O-acetyltransferase) (EC 2.3.1.67) (Acetyl-CoA:lyso-platelet-activating factor acetyltransferase) (Acetyl-CoA:lyso-PAF acetyltransferase) (Lyso-PAF acetyltransferase) (LysoPAFAT) (Acyltransferase-like 2) …	LPCAT1	0	0	0	0	1	0	2	1	2	1	3	1	2	1	1	0	1	0	3	1	2	0	2	2	0	1	0	1	0	0	0	1	0	0	0	2
Q93052	Lipoma-preferred partner (LIM domain-containing preferred translocation partner in lipoma)	LPP	0	2	0	0	0	6	0	3	0	11	0	4	0	5	0	0	0	6	0	2	0	6	0	0	0	10	0	1	0	10	0	1	0	16	0	2
P50851	Lipopolysaccharide-responsive and beige-like anchor protein (Beige-like protein) (CDC4-like protein)	LRBA	0	0	0	0	0	0	0	0	0	5	0	0	0	0	0	0	0	2	0	0	0	2	0	0	0	4	0	0	0	3	0	0	0	2	0	1
P42704	Leucine-rich PPR motif-containing protein, mitochondrial (130 kDa leucine-rich protein) (LRP 130) (GP130)	LRPPRC	0	0	0	0	0	0	0	0	0	0	1	1	2	1	0	0	0	0	1	0	0	0	1	0	0	0	0	0	0	1	0	2	0	1	1	2
Q9H9A6	Leucine-rich repeat-containing protein 40	LRRC40	0	0	0	0	0	0	0	0	3	0	2	0	3	0	0	0	3	0	0	0	4	0	2	0	0	0	0	0	0	1	0	1	0	0	1	1
Q32MZ4	Leucine-rich repeat flightless-interacting protein 1 (LRR FLII-interacting protein 1) (GC-binding factor 2) (TAR RNA-interacting protein)	LRRFIP1	6	2	0	0	3	6	1	2	3	12	3	3	5	12	1	2	3	5	0	2	7	14	6	1	2	3	0	0	1	6	0	0	0	6	2	2
Q9UFC0	Leucine-rich repeat and WD repeat-containing protein 1 (Centromere protein 33) (CENP-33) (Origin recognition complex-associated protein) (ORC-associated protein) (ORCA)	LRWD1	0	1	0	4	1	6	0	9	1	2	0	7	2	5	0	15	0	2	0	11	0	5	1	7	0	7	0	12	0	10	0	12	0	10	0	12
K7ELG9	Protein LSM12 homolog	LSM12	0	1	1	3	3	2	2	3	4	3	3	2	4	5	3	1	3	4	2	3	4	2	3	1	0	4	0	1	1	2	2	1	2	2	2	1
Q8ND56	Protein LSM14 homolog A (Protein FAM61A) (Protein SCD6 homolog) (Putative alpha-synuclein-binding protein) (AlphaSNBP) (RNA-associated protein 55A) (hRAP55) (hRAP55A)	LSM14A	0	0	0	0	0	1	0	2	0	1	0	0	0	2	0	1	0	1	0	1	1	0	0	0	1	0	0	0	0	0	0	0	0	0	0	0
Q9BX40	Protein LSM14 homolog B (Protein FAM61B) (RNA-associated protein 55B) (hRAP55B)	LSM14B	1	0	0	1	2	1	1	1	2	2	4	1	5	1	0	1	3	1	3	1	6	2	3	1	1	1	0	0	0	0	1	1	0	1	0	0
Q9Y333	U6 snRNA-associated Sm-like protein LSm2 (Protein G7b) (Small nuclear ribonuclear protein D homolog) (snRNP core Sm-like protein Sm-x5)	LSM2	0	0	0	0	0	0	0	0	0	0	0	0	0	0	0	0	0	0	0	2	0	0	0	0	0	2	0	1	0	1	0	2	0	1	0	3
P62310	U6 snRNA-associated Sm-like protein LSm3	LSM3	0	0	1	1	1	2	1	2	1	3	1	2	0	2	1	2	0	1	1	3	1	2	2	3	0	1	0	1	0	1	0	1	0	1	0	0
Q9Y4Z0	U6 snRNA-associated Sm-like protein LSm4 (Glycine-rich protein) (GRP)	LSM4	0	0	0	4	4	1	0	4	4	0	0	2	2	1	1	2	0	0	0	1	0	2	0	2	1	3	0	1	0	0	0	0	0	1	0	1
P62312	U6 snRNA-associated Sm-like protein LSm6	LSM6	0	0	0	1	0	1	0	2	0	1	0	3	0	0	0	2	0	1	0	3	0	1	0	0	0	1	0	0	0	0	0	0	0	0	0	0
Q9UK45	U6 snRNA-associated Sm-like protein LSm7	LSM7	0	0	0	0	0	0	0	1	0	0	1	2	0	0	0	0	0	1	0	2	0	0	1	0	0	0	0	1	0	1	0	0	0	1	0	1
O95777	U6 snRNA-associated Sm-like protein LSm8	LSM8	0	0	0	2	0	1	0	1	0	0	0	1	0	0	0	1	0	1	0	2	0	2	0	1	0	1	0	1	0	0	0	0	0	0	0	0
Q9NQ29	Putative RNA-binding protein Luc7-like 1 (Putative SR protein LUC7B1) (SR+89)	LUC7L	0	0	0	1	0	1	3	6	0	3	2	2	4	4	3	5	0	1	0	3	2	4	3	1	0	2	0	0	0	5	0	1	0	2	2	2
Q9Y383	Putative RNA-binding protein Luc7-like 2	LUC7L2	0	0	5	3	3	5	5	9	2	7	5	8	4	6	7	8	1	2	3	8	3	8	9	5	4	5	1	1	4	5	4	4	4	2	4	4
J3KPP4	Cisplatin resistance-associated overexpressed protein, isoform CRA_b (Luc7-like protein 3)	LUC7L3	0	0	1	0	0	0	0	2	0	0	0	0	1	2	3	0	0	0	0	0	0	4	0	0	0	2	0	0	1	2	0	0	1	0	1	0
Q86V48	Leucine zipper protein 1	LUZP1	0	0	0	0	4	5	2	3	4	4	2	4	3	5	1	0	2	3	1	0	4	0	1	1	0	3	0	0	1	5	0	0	0	2	0	0
Q9NX58	Cell growth-regulating nucleolar protein	LYAR	0	0	0	0	0	1	0	0	6	0	0	0	0	0	0	1	0	0	0	1	0	0	1	0	1	2	3	1	0	0	0	1	0	0	0	0
O95372	Acyl-protein thioesterase 2 (APT-2) (EC 3.1.2.-) (Lysophospholipase II) (LPL-II) (LysoPLA II)	LYPLA2	0	1	0	0	0	2	0	1	0	4	0	1	0	1	0	1	0	0	0	1	0	1	0	2	0	1	0	1	0	1	0	1	0	2	0	1
Q5VWZ2	Lysophospholipase-like protein 1 (EC 3.1.2.-)	LYPLAL1	0	0	0	0	1	0	0	0	2	1	0	0	1	0	0	0	1	0	0	0	2	0	0	0	0	1	0	0	0	1	0	0	0	1	0	0
P61626	Lysozyme C (EC 3.2.1.17) (1,4-beta-N-acetylmuramidase C)	LYZ	0	0	0	0	0	5	0	0	0	0	0	0	0	0	0	0	0	0	0	0	0	0	0	1	0	0	0	0	0	0	0	0	0	0	0	0
P43358	Melanoma-associated antigen 4 (Cancer/testis antigen 1.4) (CT1.4) (MAGE-4 antigen) (MAGE-41 antigen) (MAGE-X2 antigen)	MAGEA4	0	0	0	0	6	1	3	4	6	1	7	6	7	3	4	4	11	3	6	4	9	3	7	2	1	1	0	4	1	5	2	6	4	5	5	6
Q9UNF1	Melanoma-associated antigen D2 (11B6) (Breast cancer-associated gene 1 protein) (BCG-1) (Hepatocellular carcinoma-associated protein JCL-1) (MAGE-D2 antigen)	MAGED2	0	0	0	0	1	1	0	0	1	0	2	0	1	0	0	0	0	0	0	0	3	0	1	0	0	0	0	0	1	2	1	2	0	2	3	2
A0A087WU53	Magnesium transporter protein 1	MAGT1	0	0	0	0	0	0	1	0	0	0	1	0	0	0	2	0	1	0	3	2	0	0	0	0	0	0	0	0	0	0	0	0	0	0	0	0
Q8WWC4	m-AAA protease-interacting protein 1, mitochondrial (Matrix AAA peptidase-interacting protein 1)	MAIP1	0	0	1	1	1	0	1	1	1	0	3	1	3	1	2	1	2	0	2	1	5	0	4	0	1	1	0	1	0	1	2	0	2	0	2	1
Q92585	Mastermind-like protein 1 (Mam-1)	MAML1	0	0	0	0	0	0	0	0	0	0	0	0	0	0	0	3	0	0	0	10	0	0	0	9	0	0	0	5	0	0	0	7	0	0	0	6
Q66K74	Microtubule-associated protein 1S (MAP-1S) (BPY2-interacting protein 1) (Microtubule-associated protein 8) (Variable charge Y chromosome 2-interacting protein 1) (VCY2-interacting protein 1) (VCY2IP-1) [Cleaved into: MAP1S heavy chain; MAP1S light chain]	MAP1S	0	0	0	0	0	0	0	0	0	0	0	0	0	0	0	0	0	0	0	0	2	0	0	1	0	0	0	0	0	0	0	0	0	0	0	0
P36507	Dual specificity mitogen-activated protein kinase kinase 2 (MAP kinase kinase 2) (MAPKK 2) (EC 2.7.12.2) (ERK activator kinase 2) (MAPK/ERK kinase 2) (MEK 2)	MAP2K2	1	0	0	1	4	0	2	0	5	1	3	1	7	2	1	2	4	0	2	0	6	1	4	1	1	0	0	0	3	2	1	0	3	1	1	0
P46734	Dual specificity mitogen-activated protein kinase kinase 3 (MAP kinase kinase 3) (MAPKK 3) (EC 2.7.12.2) (MAPK/ERK kinase 3) (MEK 3) (Stress-activated protein kinase kinase 2) (SAPK kinase 2) (SAPKK-2) (SAPKK2)	MAP2K3	0	0	0	0	1	0	0	0	3	0	0	0	2	0	1	0	2	0	1	0	4	0	1	0	0	1	0	0	1	1	0	1	1	1	2	0
O14733	Dual specificity mitogen-activated protein kinase kinase 7 (MAP kinase kinase 7) (MAPKK 7) (EC 2.7.12.2) (JNK-activating kinase 2) (MAPK/ERK kinase 7) (MEK 7) (Stress-activated protein kinase kinase 4) (SAPK kinase 4) (SAPKK-4) (SAPKK4) (c-Jun N-terminal kinase kinase 2) (JNK kinase 2) (JNKK 2)	MAP2K7	0	0	0	0	0	0	0	0	2	0	1	0	1	0	0	0	0	0	0	0	1	0	0	0	0	0	0	0	0	0	0	0	0	0	0	0
O43318	Mitogen-activated protein kinase kinase kinase 7 (EC 2.7.11.25) (Transforming growth factor-beta-activated kinase 1) (TGF-beta-activated kinase 1)	MAP3K7	0	0	0	0	3	3	1	0	3	3	3	2	3	5	0	4	3	3	1	1	3	4	1	2	0	1	0	0	0	0	0	0	0	0	0	0
E7EVA0	Microtubule-associated protein	MAP4	1	2	1	1	0	8	1	2	5	29	3	5	2	8	2	2	3	11	2	3	8	16	7	5	2	19	0	1	1	14	0	3	1	17	1	5
A0A0A0MQR1	Mitogen-activated protein kinase kinase kinase kinase (EC 2.7.11.1)	MAP4K5	0	0	0	0	0	0	0	0	0	0	0	0	0	0	0	0	0	0	0	0	0	0	0	0	0	0	0	0	0	0	0	0	0	2	0	0
P10636	Microtubule-associated protein tau (Neurofibrillary tangle protein) (Paired helical filament-tau) (PHF-tau)	MAPT	0	6	0	1	0	12	0	4	0	13	0	4	0	5	0	1	0	9	0	2	0	8	0	2	0	14	0	0	0	13	0	0	0	17	0	2
P29966	Myristoylated alanine-rich C-kinase substrate (MARCKS) (Protein kinase C substrate, 80 kDa protein, light chain) (80K-L protein) (PKCSL)	MARCKS	0	0	0	0	4	2	2	1	1	0	3	1	1	3	0	1	2	1	2	2	2	1	0	0	1	1	1	1	1	2	0	1	2	1	0	1
P49006	MARCKS-related protein (MARCKS-like protein 1) (Macrophage myristoylated alanine-rich C kinase substrate) (Mac-MARCKS) (MacMARCKS)	MARCKSL1	1	1	0	1	0	1	1	1	1	0	0	1	0	1	0	1	1	1	1	1	1	1	1	1	2	3	1	2	0	1	0	0	0	0	1	0
E9PC69	Non-specific serine/threonine protein kinase (EC 2.7.11.1)	MARK2	0	0	1	2	5	2	3	5	6	2	6	6	6	4	2	2	7	3	6	2	6	1	1	1	4	6	1	3	2	3	2	2	2	4	3	1
P27448	MAP/microtubule affinity-regulating kinase 3 (EC 2.7.11.1) (C-TAK1) (cTAK1) (Cdc25C-associated protein kinase 1) (ELKL motif kinase 2) (EMK-2) (Protein kinase STK10) (Ser/Thr protein kinase PAR-1) (Par-1a) (Serine/threonine-protein kinase p78)	MARK3	0	0	0	0	0	0	0	0	0	0	0	0	0	0	0	0	0	0	0	0	0	0	0	0	0	1	0	0	0	0	0	1	1	3	0	0
P56192	Methionine--tRNA ligase, cytoplasmic (EC 6.1.1.10) (Methionyl-tRNA synthetase) (MetRS)	MARS	3	0	0	0	4	0	1	1	4	3	7	1	8	11	0	1	2	2	1	1	7	8	3	1	1	4	0	1	3	8	1	1	1	9	8	3
Q96GX5	Serine/threonine-protein kinase greatwall (GW) (GWL) (hGWL) (EC 2.7.11.1) (Microtubule-associated serine/threonine-protein kinase-like) (MAST-L)	MASTL	0	0	0	0	0	0	0	0	0	0	0	0	0	0	0	2	0	0	0	3	0	0	0	1	0	0	0	1	0	1	0	0	0	0	0	2
P31153	S-adenosylmethionine synthase isoform type-2 (AdoMet synthase 2) (EC 2.5.1.6) (Methionine adenosyltransferase 2) (MAT 2) (Methionine adenosyltransferase II) (MAT-II)	MAT2A	0	0	1	1	3	1	1	0	4	0	3	0	5	1	2	1	2	1	2	1	7	2	5	0	3	1	1	0	2	2	0	1	3	0	0	0
A0A0R4J2E8	Matrin-3	MATR3	1	1	2	3	1	12	4	6	1	8	3	3	8	14	4	9	5	12	2	17	7	12	4	5	2	3	1	11	1	10	5	17	2	7	6	13
Q7Z434	Mitochondrial antiviral-signaling protein (MAVS) (CARD adapter inducing interferon beta) (Cardif) (Interferon beta promoter stimulator protein 1) (IPS-1) (Putative NF-kappa-B-activating protein 031N) (Virus-induced-signaling adapter) (VISA)	MAVS	0	0	0	0	0	0	0	2	0	2	0	1	0	0	0	0	0	0	0	2	0	0	0	0	0	0	0	0	0	0	0	0	0	0	0	0
Q8IYB1	Protein MB21D2 (Mab-21 domain-containing protein 2)	MB21D2	0	0	0	0	0	0	0	0	0	1	0	0	0	1	0	0	0	0	0	0	0	1	0	0	0	0	0	0	0	1	0	0	0	4	0	0
Q9UBB5	Methyl-CpG-binding domain protein 2 (Demethylase) (DMTase) (Methyl-CpG-binding protein MBD2)	MBD2	1	2	0	7	0	3	1	5	0	6	1	5	1	2	1	14	1	3	0	11	2	2	3	11	0	1	0	7	0	1	2	7	0	2	0	9
O95983	Methyl-CpG-binding domain protein 3 (Methyl-CpG-binding protein MBD3)	MBD3	2	4	0	6	3	7	3	7	2	4	2	7	4	5	2	11	4	4	0	9	2	4	1	10	0	4	0	6	0	5	0	5	0	4	0	4
Q9NS73	MAP3K12-binding inhibitory protein 1 (MAPK upstream kinase-binding inhibitory protein) (MUK-binding inhibitory protein)	MBIP	0	0	0	2	0	0	0	1	0	0	0	3	0	0	0	2	0	0	0	2	1	0	0	3	0	0	0	2	0	0	0	0	0	0	0	2
H7C4T5	Muscleblind-like protein 1 (Fragment)	MBNL1	1	2	4	0	0	2	3	1	2	0	2	0	1	2	1	0	2	0	0	1	1	1	1	1	0	0	0	1	1	0	2	1	1	0	1	0
Q6ZWT7	Lysophospholipid acyltransferase 2 (LPLAT 2) (EC 2.3.1.-) (1-acylglycerophosphate O-acyltransferase) (EC 2.3.1.51) (1-acylglycerophosphoethanolamine O-acyltransferase) (EC 2.3.1.n7) (Lysophosphatidic acid acyltransferase) (LPAAT) (Lyso-PA acyltransferase) (Lysophosphatidylethanolamine acyltransferase) (LPEAT) (Lyso-PE acyltransferase) (Membrane-bound O-acyltransferase domain-containing protein 2)…	MBOAT2	0	0	0	0	0	0	0	0	0	0	0	0	0	0	1	0	0	0	2	0	0	0	1	0	0	0	0	0	0	0	0	1	0	0	0	1
Q96N66	Lysophospholipid acyltransferase 7 (LPLAT 7) (EC 2.3.1.-) (1-acylglycerophosphatidylinositol O-acyltransferase) (EC 2.3.1.n4) (Bladder and breast carcinoma-overexpressed gene 1 protein) (Leukocyte receptor cluster member 4) (Lysophosphatidylinositol acyltransferase) (LPIAT) (Lyso-PI acyltransferase) (Membrane-bound O-acyltransferase domain-containing protein 7) (O-acyltransferase domain-containin…	MBOAT7	0	1	1	1	2	0	4	3	2	2	4	1	3	3	2	2	2	0	3	2	1	0	4	3	0	0	0	0	0	0	0	1	0	0	1	1
Q05BQ5	MBT domain-containing protein 1	MBTD1	0	0	0	1	0	0	0	0	0	0	0	0	0	0	0	0	0	0	0	2	0	0	0	0	0	0	0	0	0	0	0	0	0	0	0	0
Q96RQ3	Methylcrotonoyl-CoA carboxylase subunit alpha, mitochondrial (MCCase subunit alpha) (EC 6.4.1.4) (3-methylcrotonyl-CoA carboxylase 1) (3-methylcrotonyl-CoA carboxylase biotin-containing subunit) (3-methylcrotonyl-CoA:carbon dioxide ligase subunit alpha)	MCCC1	10	3	30	21	21	7	53	48	13	18	35	57	5	7	12	25	5	4	16	60	10	5	18	50	4	6	9	68	6	4	14	53	27	9	37	44
Q07820	Induced myeloid leukemia cell differentiation protein Mcl-1 (Bcl-2-like protein 3) (Bcl2-L-3) (Bcl-2-related protein EAT/mcl1) (mcl1/EAT)	MCL1	0	0	0	0	0	0	0	0	1	0	2	1	2	0	0	0	1	0	0	0	1	0	1	0	0	0	0	0	0	0	0	1	0	0	0	0
P49736	DNA replication licensing factor MCM2 (EC 3.6.4.12) (Minichromosome maintenance protein 2 homolog) (Nuclear protein BM28)	MCM2	0	0	0	0	0	0	0	0	0	0	0	0	0	1	0	3	3	0	2	2	0	0	1	0	0	0	0	0	0	0	0	1	0	0	0	0
P25205	DNA replication licensing factor MCM3 (EC 3.6.4.12) (DNA polymerase alpha holoenzyme-associated protein P1) (P1-MCM3) (RLF subunit beta) (p102)	MCM3	0	0	0	1	10	2	7	4	14	2	11	3	14	7	5	4	7	1	7	3	10	3	10	1	2	1	0	5	2	1	6	5	2	2	4	3
P33991	DNA replication licensing factor MCM4 (EC 3.6.4.12) (CDC21 homolog) (P1-CDC21)	MCM4	2	0	2	3	27	0	17	20	17	1	44	18	26	11	17	15	32	1	29	13	17	0	32	6	6	0	2	9	7	9	17	14	8	5	15	7
P33992	DNA replication licensing factor MCM5 (EC 3.6.4.12) (CDC46 homolog) (P1-CDC46)	MCM5	0	0	3	2	8	3	4	4	5	2	7	3	8	3	4	3	5	2	6	2	4	2	6	2	4	1	5	4	3	1	9	2	5	1	9	3
Q14566	DNA replication licensing factor MCM6 (EC 3.6.4.12) (p105MCM)	MCM6	0	0	4	4	12	2	12	12	5	1	16	13	18	10	10	12	16	3	14	9	12	2	17	11	2	1	1	8	3	3	7	9	2	1	9	4
P33993	DNA replication licensing factor MCM7 (EC 3.6.4.12) (CDC47 homolog) (P1.1-MCM3)	MCM7	1	0	6	11	28	7	26	20	30	9	42	26	32	15	19	22	30	6	26	12	29	5	39	20	16	9	14	14	15	8	21	12	16	4	20	7
I3L4Q0	HCG1818442, isoform CRA_a (Mapk-regulated corepressor-interacting protein 1)	MCRIP1	0	0	0	0	0	1	0	0	0	2	0	0	0	0	0	0	0	1	0	0	0	0	0	0	0	0	0	0	0	0	0	0	0	0	0	0
Q96EZ8	Microspherule protein 1 (58 kDa microspherule protein) (Cell cycle-regulated factor p78) (INO80 complex subunit J) (MCRS2)	MCRS1	0	1	0	1	0	0	0	0	0	0	0	2	0	0	0	1	0	0	0	1	0	0	0	1	0	0	0	4	0	0	0	2	0	0	0	3
Q8NE86	Calcium uniporter protein, mitochondrial (HsMCU) (Coiled-coil domain-containing protein 109A)	MCU	0	0	0	1	0	0	2	1	0	0	2	0	2	0	2	2	3	0	3	3	0	0	2	0	0	0	0	0	0	0	0	0	0	0	2	0
Q14676	Mediator of DNA damage checkpoint protein 1 (Nuclear factor with BRCT domains 1)	MDC1	50	14	0	0	2	0	0	0	0	0	0	0	0	1	0	0	0	1	0	0	0	0	0	0	0	0	0	8	0	0	0	10	0	2	0	12
P40926	Malate dehydrogenase, mitochondrial (EC 1.1.1.37)	MDH2	7	4	2	4	9	11	6	9	5	5	10	11	10	10	7	7	12	8	7	17	6	10	17	3	10	4	2	5	3	8	4	1	2	5	6	6
Q9HAF1	Chromatin modification-related protein MEAF6 (MYST/Esa1-associated factor 6) (Esa1-associated factor 6 homolog) (Protein EAF6 homolog) (hEAF6) (Sarcoma antigen NY-SAR-91)	MEAF6	3	1	0	2	0	0	0	1	0	0	0	2	1	0	0	4	0	1	0	3	0	0	0	3	0	0	0	2	0	0	0	1	0	0	0	2
P51608	Methyl-CpG-binding protein 2 (MeCp-2 protein) (MeCp2)	MECP2	13	6	0	0	6	6	0	0	0	1	9	0	2	4	0	0	3	1	0	0	0	3	0	0	0	0	0	0	0	1	0	4	0	1	0	7
Q15648	Mediator of RNA polymerase II transcription subunit 1 (Activator-recruited cofactor 205 kDa component) (ARC205) (Mediator complex subunit 1) (Peroxisome proliferator-activated receptor-binding protein) (PBP) (PPAR-binding protein) (Thyroid hormone receptor-associated protein complex 220 kDa component) (Trap220) (Thyroid receptor-interacting protein 2) (TR-interacting protein 2) (TRIP-2) (Vitamin …	MED1	0	0	0	1	1	2	0	5	0	2	0	5	0	2	0	12	0	0	0	18	2	2	2	12	0	1	0	24	0	1	0	15	0	1	0	22
Q9BTT4	Mediator of RNA polymerase II transcription subunit 10 (Mediator complex subunit 10) (Transformation-related gene 17 protein) (TRG-17) (Transformation-related gene 20 protein) (TRG-20)	MED10	0	0	0	1	1	1	0	1	1	0	1	0	1	0	0	3	0	0	0	1	1	0	1	4	0	0	0	7	0	0	0	2	0	0	1	4
Q9P086	Mediator of RNA polymerase II transcription subunit 11 (Mediator complex subunit 11)	MED11	0	0	0	0	0	0	0	0	0	0	0	0	0	0	0	0	0	0	0	2	0	0	0	3	0	1	0	5	0	2	0	4	0	3	0	4
Q93074	Mediator of RNA polymerase II transcription subunit 12 (Activator-recruited cofactor 240 kDa component) (ARC240) (CAG repeat protein 45) (Mediator complex subunit 12) (OPA-containing protein) (Thyroid hormone receptor-associated protein complex 230 kDa component) (Trap230) (Trinucleotide repeat-containing gene 11 protein)	MED12	0	0	0	1	0	0	0	4	0	0	0	2	0	2	0	18	0	0	0	17	0	0	0	17	0	0	0	13	0	0	0	17	0	1	0	21
Q9UHV7	Mediator of RNA polymerase II transcription subunit 13 (Activator-recruited cofactor 250 kDa component) (ARC250) (Mediator complex subunit 13) (Thyroid hormone receptor-associated protein 1) (Thyroid hormone receptor-associated protein complex 240 kDa component) (Trap240) (Vitamin D3 receptor-interacting protein complex component DRIP250) (DRIP250)	MED13	0	0	0	1	0	0	0	1	0	0	0	1	1	1	0	7	0	0	0	8	0	0	0	9	0	0	0	10	0	0	0	6	0	0	0	11
Q71F56	Mediator of RNA polymerase II transcription subunit 13-like (Mediator complex subunit 13-like) (Thyroid hormone receptor-associated protein 2) (Thyroid hormone receptor-associated protein complex 240 kDa component-like)	MED13L	0	0	0	0	0	0	0	0	0	0	0	2	0	0	0	8	0	0	0	3	0	0	0	4	0	0	0	4	0	0	0	5	0	0	0	7
O60244	Mediator of RNA polymerase II transcription subunit 14 (Activator-recruited cofactor 150 kDa component) (ARC150) (Cofactor required for Sp1 transcriptional activation subunit 2) (CRSP complex subunit 2) (Mediator complex subunit 14) (RGR1 homolog) (hRGR1) (Thyroid hormone receptor-associated protein complex 170 kDa component) (Trap170) (Transcriptional coactivator CRSP150) (Vitamin D3 receptor-in…	MED14	0	0	0	0	0	1	1	0	0	0	0	0	0	0	0	12	0	0	0	3	0	0	0	5	0	1	0	13	0	0	0	17	0	1	0	27
Q96RN5	Mediator of RNA polymerase II transcription subunit 15 (Activator-recruited cofactor 105 kDa component) (ARC105) (CTG repeat protein 7a) (Mediator complex subunit 15) (Positive cofactor 2 glutamine/Q-rich-associated protein) (PC2 glutamine/Q-rich-associated protein) (TPA-inducible gene 1 protein) (TIG-1) (Trinucleotide repeat-containing gene 7 protein)	MED15	0	0	0	0	0	0	0	1	0	0	0	0	0	0	0	4	0	0	0	5	0	0	0	4	0	0	0	2	0	0	0	3	0	0	0	4
Q9Y2X0	Mediator of RNA polymerase II transcription subunit 16 (Mediator complex subunit 16) (Thyroid hormone receptor-associated protein 5) (Thyroid hormone receptor-associated protein complex 95 kDa component) (Trap95) (Vitamin D3 receptor-interacting protein complex 92 kDa component) (DRIP92)	MED16	0	0	0	0	0	0	0	0	0	0	0	0	0	0	0	0	0	0	0	0	0	0	0	0	0	0	0	2	0	0	0	3	0	0	0	5
Q9NVC6	Mediator of RNA polymerase II transcription subunit 17 (Activator-recruited cofactor 77 kDa component) (ARC77) (Cofactor required for Sp1 transcriptional activation subunit 6) (CRSP complex subunit 6) (Mediator complex subunit 17) (Thyroid hormone receptor-associated protein complex 80 kDa component) (Trap80) (Transcriptional coactivator CRSP77) (Vitamin D3 receptor-interacting protein complex 80…	MED17	0	0	0	1	0	0	0	1	0	1	0	1	1	0	0	13	0	0	0	10	0	2	0	7	1	0	0	11	0	0	0	9	0	1	0	5
Q9BUE0	Mediator of RNA polymerase II transcription subunit 18 (Mediator complex subunit 18) (p28b)	MED18	0	0	0	2	0	0	0	0	0	0	1	1	0	1	0	5	0	0	0	3	0	0	0	4	0	0	0	3	0	0	0	2	0	0	0	3
A0JLT2	Mediator of RNA polymerase II transcription subunit 19 (Lung cancer metastasis-related protein 1) (Mediator complex subunit 19)	MED19	1	0	0	2	4	1	2	2	2	2	2	3	0	3	1	3	2	0	1	3	2	1	1	3	0	0	0	2	0	1	0	3	0	0	1	5
Q9H944	Mediator of RNA polymerase II transcription subunit 20 (Mediator complex subunit 20) (TRF-proximal protein homolog) (hTRFP)	MED20	0	1	1	5	3	2	1	4	3	1	2	5	4	4	0	8	2	0	0	9	2	3	3	7	0	0	0	4	0	0	0	3	0	0	0	4
F5H872	Mediator of RNA polymerase II transcription subunit 21	MED21	0	0	0	1	0	0	0	0	0	0	0	0	0	0	0	1	0	0	0	1	0	0	0	1	0	0	0	4	0	0	0	5	0	1	0	3
Q15528	Mediator of RNA polymerase II transcription subunit 22 (Mediator complex subunit 22) (Surfeit locus protein 5) (Surf-5)	MED22	0	0	0	2	0	0	0	0	1	0	0	3	1	0	0	7	0	0	0	7	0	0	0	7	0	1	0	8	0	3	0	4	0	2	0	6
Q9ULK4	Mediator of RNA polymerase II transcription subunit 23 (Activator-recruited cofactor 130 kDa component) (ARC130) (Cofactor required for Sp1 transcriptional activation subunit 3) (CRSP complex subunit 3) (Mediator complex subunit 23) (Protein sur-2 homolog) (hSur-2) (Transcriptional coactivator CRSP130) (Vitamin D3 receptor-interacting protein complex 130 kDa component) (DRIP130)	MED23	0	0	0	0	0	0	0	0	0	0	0	0	0	0	0	0	0	0	0	0	0	0	0	1	0	0	0	0	0	0	0	0	0	0	0	2
A0A0B4J1W0	Mediator of RNA polymerase II transcription subunit 24 (Thyroid hormone receptor associated protein 4, isoform CRA_a)	MED24	0	0	0	0	0	0	0	1	0	0	0	1	0	1	0	1	0	0	0	1	0	0	0	3	0	0	0	2	0	0	0	3	0	0	0	7
Q6P2C8	Mediator of RNA polymerase II transcription subunit 27 (Cofactor required for Sp1 transcriptional activation subunit 8) (CRSP complex subunit 8) (Mediator complex subunit 27) (P37 TRAP/SMCC/PC2 subunit) (Transcriptional coactivator CRSP34)	MED27	0	0	0	0	0	0	0	0	0	0	0	0	0	0	0	2	0	0	0	1	0	0	0	0	0	0	0	4	0	0	0	5	0	0	0	5
Q96HR3	Mediator of RNA polymerase II transcription subunit 30 (Mediator complex subunit 30) (TRAP/Mediator complex component TRAP25) (Thyroid hormone receptor-associated protein 6) (Thyroid hormone receptor-associated protein complex 25 kDa component) (Trap25)	MED30	0	0	0	2	0	2	0	2	1	1	0	4	1	0	0	4	1	0	0	4	1	3	1	3	0	0	0	3	0	0	0	3	0	0	0	1
Q9NPJ6	Mediator of RNA polymerase II transcription subunit 4 (Activator-recruited cofactor 36 kDa component) (ARC36) (Mediator complex subunit 4) (TRAP/SMCC/PC2 subunit p36 subunit) (Vitamin D3 receptor-interacting protein complex 36 kDa component) (DRIP36)	MED4	1	0	0	3	1	2	1	5	1	1	2	4	1	3	1	12	2	4	1	12	2	4	2	13	0	0	0	6	0	2	0	5	0	1	0	10
A0A087WYL7	Mediator of RNA polymerase II transcription subunit 6 (Mediator complex subunit 6)	MED6	0	0	0	2	0	0	0	0	0	0	0	4	0	0	0	8	0	0	0	5	0	0	0	5	0	0	0	5	0	1	0	5	0	1	2	5
Q96G25	Mediator of RNA polymerase II transcription subunit 8 (Activator-recruited cofactor 32 kDa component) (ARC32) (Mediator complex subunit 8)	MED8	0	0	0	1	0	0	0	0	0	0	0	1	0	0	0	5	0	0	0	5	0	0	0	4	0	0	0	2	0	0	0	5	0	1	0	4
Q9NWA0	Mediator of RNA polymerase II transcription subunit 9 (Mediator complex subunit 9)	MED9	0	0	0	1	0	0	0	0	0	0	1	0	0	0	0	0	0	0	0	1	0	0	0	1	0	0	0	3	0	0	0	2	1	0	2	2
Q02078	Myocyte-specific enhancer factor 2A (Serum response factor-like protein 1)	MEF2A	0	0	0	0	0	0	0	0	1	0	0	0	0	0	0	8	0	0	0	9	0	0	0	10	0	0	0	6	0	0	0	0	0	0	0	0
Q14814	Myocyte-specific enhancer factor 2D	MEF2D	0	3	1	11	0	7	0	17	2	4	1	17	0	4	0	33	0	3	0	37	0	4	0	35	0	0	0	18	0	5	0	22	0	6	0	21
Q14680	Maternal embryonic leucine zipper kinase (hMELK) (EC 2.7.11.1) (Protein kinase Eg3) (pEg3 kinase) (Protein kinase PK38) (hPK38) (Tyrosine-protein kinase MELK) (EC 2.7.10.2)	MELK	0	0	0	0	0	0	0	0	0	0	0	0	0	0	0	0	0	0	0	0	2	0	0	0	0	0	0	0	0	0	0	0	0	0	0	0
O00255	Menin	MEN1	0	0	0	0	0	0	0	0	1	0	1	0	0	0	0	0	0	0	0	0	1	0	1	0	0	0	0	0	0	0	0	0	0	0	2	1
Q7L2J0	7SK snRNA methylphosphate capping enzyme (MePCE) (EC 2.1.1.-) (Bicoid-interacting protein 3 homolog) (Bin3 homolog)	MEPCE	0	0	0	6	0	2	1	7	0	2	0	4	1	1	0	9	0	1	0	6	0	1	1	9	0	0	0	3	0	0	0	2	0	0	0	5
Q9HCE5	N6-adenosine-methyltransferase subunit METTL14 (EC 2.1.1.62) (Methyltransferase-like protein 14) (hMETTL14)	METTL14	0	0	0	0	0	0	0	0	0	0	0	0	0	0	0	0	0	0	0	0	0	0	0	0	0	0	0	0	0	1	0	0	0	0	0	2
A6NJ78	Probable methyltransferase-like protein 15 (EC 2.1.1.-) (Methyltransferase 5 domain-containing protein 1)	METTL15	0	0	0	0	0	0	2	0	0	0	0	0	0	0	0	0	0	0	0	0	1	0	0	0	0	0	0	0	0	0	0	0	0	0	1	0
Q86U44	N6-adenosine-methyltransferase 70 kDa subunit (MT-A70) (EC 2.1.1.62) (Methyltransferase-like protein 3) (hMETTL3)	METTL3	0	0	0	1	0	1	0	1	0	0	0	1	0	1	0	2	0	1	0	2	0	1	0	1	0	0	0	0	0	0	0	2	0	0	0	1
P55081	Microfibrillar-associated protein 1	MFAP1	0	0	0	1	0	0	0	0	0	2	0	0	2	5	0	0	0	2	0	1	0	1	0	1	0	2	0	0	2	3	2	3	2	4	2	6
Q8IWI9	MAX gene-associated protein (MAX dimerization protein 5)	MGA	0	0	0	0	0	0	0	0	0	0	0	0	0	0	0	3	0	0	0	2	0	0	0	2	0	0	0	1	0	0	0	0	0	0	0	0
P10620	Microsomal glutathione S-transferase 1 (Microsomal GST-1) (EC 2.5.1.18) (Microsomal GST-I)	MGST1	0	0	0	0	3	0	5	2	3	0	4	2	2	0	2	0	5	0	6	1	3	0	4	0	0	0	0	0	0	0	0	0	0	0	0	0
Q9NPA3	Mid1-interacting protein 1 (Gastrulation-specific G12-like protein) (Mid1-interacting G12-like protein) (Protein STRAIT11499) (Spot 14-related protein) (S14R) (Spot 14-R)	MID1IP1	0	0	0	0	0	0	0	0	0	0	0	0	0	0	0	0	0	0	0	0	1	0	0	0	17	1	11	4	7	2	11	7	11	0	14	5
Q8N108	Mesoderm induction early response protein 1 (Early response 1) (Er1) (Mi-er1) (hMi-er1)	MIER1	0	0	0	0	0	0	0	0	0	0	0	0	0	0	0	2	0	0	0	0	0	0	0	3	0	0	0	0	0	0	0	0	0	0	0	1
P14174	Macrophage migration inhibitory factor (MIF) (EC 5.3.2.1) (Glycosylation-inhibiting factor) (GIF) (L-dopachrome isomerase) (L-dopachrome tautomerase) (EC 5.3.3.12) (Phenylpyruvate tautomerase)	MIF	3	3	3	3	2	8	2	3	3	10	5	5	2	4	3	2	4	2	3	5	13	11	5	4	0	0	0	0	1	3	0	1	1	2	2	2
Q8N4C8	Misshapen-like kinase 1 (EC 2.7.11.1) (GCK family kinase MiNK) (MAPK/ERK kinase kinase kinase 6) (MEK kinase kinase 6) (MEKKK 6) (Misshapen/NIK-related kinase) (Mitogen-activated protein kinase kinase kinase kinase 6)	MINK1	0	0	0	0	1	0	1	0	2	0	2	0	3	0	1	0	2	0	1	0	3	0	1	0	0	1	0	0	0	0	0	0	0	2	0	0
Q9NXC5	GATOR complex protein MIOS (Missing oocyte meiosis regulator homolog)	MIOS	0	0	0	0	2	0	0	0	3	0	1	0	6	0	0	0	2	0	0	0	6	1	1	0	0	2	0	0	0	0	0	0	2	1	1	0
P46013	Proliferation marker protein Ki-67 (Antigen identified by monoclonal antibody Ki-67) (Antigen KI-67) (Antigen Ki67)	MKI67	236	106	0	1	14	0	0	11	0	2	6	6	0	19	0	7	0	4	0	10	0	0	0	7	0	3	0	13	0	0	0	4	0	0	0	0
Q9HB66	Alternative protein MKKS (McKusick-Kaufman syndrome, isoform CRA_a) (McKusick-Kaufman/Bardet-Biedl syndromes putative chaperonin) (PNAS-117)	MKKS	0	0	0	0	1	0	0	0	1	0	2	1	2	0	0	0	1	0	0	0	2	0	0	0	0	0	0	0	0	0	0	0	0	0	0	0
Q9ULH7	MKL/myocardin-like protein 2 (Megakaryoblastic leukemia 2) (Myocardin-related transcription factor B) (MRTF-B)	MKL2	0	0	0	0	0	2	0	1	0	10	0	1	0	1	0	0	0	4	0	0	0	1	0	2	0	2	0	1	0	1	0	0	0	4	0	1
Q14165	Malectin	MLEC	0	0	1	0	4	1	2	1	2	0	2	2	4	1	2	1	2	1	1	1	2	0	1	1	1	0	1	0	1	0	1	1	1	0	1	1
Q15773	Myeloid leukemia factor 2 (Myelodysplasia-myeloid leukemia factor 2)	MLF2	1	0	1	1	2	3	1	1	2	2	3	3	3	1	1	2	2	1	2	1	4	1	2	2	0	0	0	2	0	3	0	3	0	4	1	5
P40692	DNA mismatch repair protein Mlh1 (MutL protein homolog 1)	MLH1	0	0	0	0	0	0	0	1	1	1	1	1	1	0	0	2	1	0	1	1	2	0	1	2	0	0	0	3	0	1	1	2	1	1	1	1
Q03111	Protein ENL (YEATS domain-containing protein 1)	MLLT1	0	0	0	0	0	0	0	2	0	0	0	0	0	0	0	0	0	0	0	0	0	0	0	1	0	0	0	1	0	0	0	1	0	0	0	0
Q9BU76	Multiple myeloma tumor-associated protein 2 (hMMTAG2)	MMTAG2	4	2	11	7	9	13	18	16	11	14	15	14	11	20	18	12	12	8	11	11	19	19	12	12	9	4	13	7	9	5	12	5	11	4	11	6
P51948	CDK-activating kinase assembly factor MAT1 (CDK7/cyclin-H assembly factor) (Cyclin-G1-interacting protein) (Menage a trois) (RING finger protein 66) (RING finger protein MAT1) (p35) (p36)	MNAT1	0	0	0	0	0	1	0	0	0	0	0	3	0	0	0	0	0	0	0	3	0	0	0	1	0	0	0	1	0	3	0	4	0	2	0	4
Q99583	Max-binding protein MNT (Class D basic helix-loop-helix protein 3) (bHLHd3) (Myc antagonist MNT) (Protein ROX)	MNT	0	0	0	0	0	0	0	0	0	0	0	0	0	0	0	1	0	0	0	3	0	0	0	4	0	0	0	0	0	0	0	0	0	0	0	0
Q9Y6X9	MORC family CW-type zinc finger protein 2 (Zinc finger CW-type coiled-coil domain protein 1)	MORC2	0	0	0	0	0	0	0	2	0	0	0	0	0	0	0	4	0	0	1	3	0	0	0	2	0	0	0	4	0	0	0	3	0	0	0	0
Q8TE76	MORC family CW-type zinc finger protein 4 (Zinc finger CW-type coiled-coil domain protein 2) (Zinc finger CW-type domain protein 4)	MORC4	1	0	0	1	0	0	0	1	0	0	0	0	0	0	0	11	0	0	1	9	0	0	1	5	0	0	0	18	0	0	0	6	0	0	0	9
B3KTM8	Mortality factor 4-like protein 1 (cDNA FLJ38504 fis, clone HCHON2000156, highly similar to Mortality factor 4-like protein 1)	MORF4L1	0	0	0	0	0	0	0	0	0	0	0	0	0	0	0	0	0	0	0	0	0	0	0	0	0	0	0	1	0	1	0	2	0	0	0	2
Q15014	Mortality factor 4-like protein 2 (MORF-related gene X protein) (Protein MSL3-2) (Transcription factor-like protein MRGX)	MORF4L2	2	2	0	0	0	0	0	0	0	0	0	0	0	0	0	0	0	0	0	0	0	0	1	0	0	0	0	1	0	1	0	2	0	0	0	2
Q5JR04	Mov10, Moloney leukemia virus 10, homolog (Mouse), isoform CRA_a (Putative helicase MOV-10)	MOV10	0	0	0	0	0	1	0	0	0	0	0	0	0	3	0	0	0	0	0	0	0	3	0	0	0	0	0	0	0	0	0	0	0	0	0	0
Q5R3B4	Mitochondrial pyruvate carrier (Fragment)	MPC2	0	0	0	0	2	0	0	0	2	0	1	0	3	0	2	1	1	0	0	0	0	0	1	0	0	0	0	0	0	0	0	0	0	0	0	0
J3QW43	Mannose-P-dolichol utilization defect 1 protein	MPDU1	0	0	0	0	1	0	2	1	2	1	2	1	2	2	1	0	2	1	1	2	1	1	2	1	0	1	0	1	0	2	0	1	0	1	0	0
H3BNT4	M-phase phosphoprotein 6	MPHOSPH6	0	0	0	1	0	0	0	1	0	0	0	2	0	0	0	2	0	0	0	1	0	0	0	0	0	0	0	0	0	1	0	1	0	0	0	1
H0Y2S9	Myosin phosphatase Rho-interacting protein (Fragment)	MPRIP	0	0	0	0	0	0	0	0	0	1	0	0	0	0	0	0	0	0	0	0	0	0	0	0	0	1	0	0	0	0	0	3	0	3	0	2
F8W7U8	Double-strand break repair protein MRE11	MRE11	4	0	2	15	11	10	9	15	11	10	15	14	14	14	6	25	12	5	8	19	14	7	13	13	4	7	0	14	3	8	8	13	4	6	5	18
Q9NV56	MRG/MORF4L-binding protein (MRG-binding protein) (Up-regulated in colon cancer 4) (Urcc4)	MRGBP	2	2	0	2	2	1	0	2	2	1	2	3	2	2	1	3	1	1	0	1	1	1	0	2	0	0	0	1	0	0	0	1	0	0	0	1
Q9BV20	Methylthioribose-1-phosphate isomerase (M1Pi) (MTR-1-P isomerase) (EC 5.3.1.23) (Mediator of RhoA-dependent invasion) (S-methyl-5-thioribose-1-phosphate isomerase) (Translation initiation factor eIF-2B subunit alpha/beta/delta-like protein)	MRI1	0	0	0	0	0	0	0	0	0	0	0	0	0	0	0	0	0	0	0	0	1	0	0	0	0	0	0	1	0	1	0	0	0	0	2	1
Q9UI43	rRNA methyltransferase 2, mitochondrial (EC 2.1.1.-) (16S rRNA (uridine(1369)-2'-O)-methyltransferase) (16S rRNA [Um1369] 2'-O-methyltransferase) (Protein ftsJ homolog 2)	MRM2	0	0	0	1	0	0	1	0	2	0	2	0	0	0	1	0	2	0	0	0	0	0	0	0	0	0	0	0	0	0	0	0	0	0	0	0
Q9HC36	rRNA methyltransferase 3, mitochondrial (EC 2.1.1.-) (16S rRNA (guanosine(1370)-2'-O)-methyltransferase) (16S rRNA [Gm1370] 2'-O-methyltransferase) (RNA methyltransferase-like protein 1)	MRM3	0	0	0	0	0	0	1	0	1	0	2	1	1	0	1	0	0	0	0	0	1	0	2	0	1	0	0	0	0	0	1	0	1	0	1	0
Q9BYD6	39S ribosomal protein L1, mitochondrial (L1mt) (MRP-L1) (Mitochondrial large ribosomal subunit protein uL1m)	MRPL1	0	1	0	2	4	2	3	4	1	1	5	4	4	4	3	3	4	4	1	4	4	4	4	3	2	3	1	3	3	4	2	3	3	2	4	4
Q7Z7H8	39S ribosomal protein L10, mitochondrial (L10mt) (MRP-L10) (39S ribosomal protein L8, mitochondrial) (L8mt) (MRP-L8) (Mitochondrial large ribosomal subunit protein uL10m)	MRPL10	0	0	0	1	1	1	0	0	0	0	1	0	1	0	0	0	1	0	1	0	0	0	1	0	1	0	0	0	1	0	1	0	1	0	1	0
Q9Y3B7	39S ribosomal protein L11, mitochondrial (L11mt) (MRP-L11) (Mitochondrial large ribosomal subunit protein uL11m)	MRPL11	1	3	0	0	5	3	0	1	6	3	5	2	6	7	0	0	5	5	0	1	7	6	3	0	4	6	2	2	1	2	2	0	4	1	4	1
Q9BYD1	39S ribosomal protein L13, mitochondrial (L13mt) (MRP-L13) (Mitochondrial large ribosomal subunit protein uL13m)	MRPL13	1	0	0	0	0	1	0	1	1	0	5	2	2	0	2	1	1	0	0	0	8	2	5	4	0	0	1	2	0	4	0	1	0	4	1	2
Q6P1L8	39S ribosomal protein L14, mitochondrial (L14mt) (MRP-L14) (39S ribosomal protein L32, mitochondrial) (L32mt) (MRP-L32) (Mitochondrial large ribosomal subunit protein uL14m)	MRPL14	2	1	4	4	5	4	6	3	7	2	8	2	6	4	4	5	4	4	5	5	5	4	7	3	6	4	3	3	8	3	6	4	7	2	7	4
Q9P015	39S ribosomal protein L15, mitochondrial (L15mt) (MRP-L15) (Mitochondrial large ribosomal subunit protein uL15m)	MRPL15	1	0	4	4	2	5	3	4	2	1	6	8	5	5	5	4	4	4	3	4	8	4	6	6	1	2	3	4	2	4	4	4	3	7	2	6
Q9NX20	39S ribosomal protein L16, mitochondrial (L16mt) (MRP-L16) (Mitochondrial large ribosomal subunit protein uL16m)	MRPL16	3	2	6	4	11	8	11	11	6	7	15	9	9	7	9	8	8	10	10	7	7	8	14	6	4	3	4	1	2	4	4	2	4	1	5	3
Q9NRX2	39S ribosomal protein L17, mitochondrial (L17mt) (MRP-L17) (LYST-interacting protein 2) (Mitochondrial large ribosomal subunit protein bL17m)	MRPL17	0	0	0	1	1	2	1	2	3	2	4	2	3	1	2	2	3	0	1	1	4	2	2	3	0	0	1	1	0	1	0	2	0	1	2	3
Q9H0U6	39S ribosomal protein L18, mitochondrial (L18mt) (MRP-L18) (Mitochondrial large ribosomal subunit protein uL18m)	MRPL18	0	0	3	3	2	2	2	3	2	3	3	3	3	2	2	1	1	2	3	4	6	3	3	3	0	1	0	1	1	1	1	0	1	2	2	2
P49406	39S ribosomal protein L19, mitochondrial (L19mt) (MRP-L19) (39S ribosomal protein L15, mitochondrial) (L15mt) (MRP-L15) (Mitochondrial large ribosomal subunit protein bL19m)	MRPL19	2	0	1	2	0	0	1	2	2	0	3	2	0	0	1	0	1	1	1	1	2	1	2	0	2	1	1	3	1	2	3	2	0	3	6	3
Q5T653	39S ribosomal protein L2, mitochondrial (L2mt) (MRP-L2) (Mitochondrial large ribosomal subunit protein uL2m)	MRPL2	1	1	2	3	2	5	5	5	2	3	6	4	3	3	3	1	4	5	5	4	5	3	4	4	4	2	5	1	3	0	4	0	3	0	3	0
Q9BYC9	39S ribosomal protein L20, mitochondrial (L20mt) (MRP-L20) (Mitochondrial large ribosomal subunit protein bL20m)	MRPL20	0	0	2	4	6	5	5	6	4	2	5	5	7	6	5	5	4	4	5	6	3	5	5	1	0	0	2	0	0	1	3	1	1	1	3	1
Q7Z2W9	39S ribosomal protein L21, mitochondrial (L21mt) (MRP-L21) (Mitochondrial large ribosomal subunit protein bL21m)	MRPL21	0	1	2	3	2	2	1	3	2	0	4	3	3	3	3	3	2	2	3	5	5	3	5	3	1	0	0	2	1	5	0	3	0	1	3	2
J3KQY1	39S ribosomal protein L22, mitochondrial	MRPL22	0	0	3	5	7	5	2	4	8	0	7	4	7	6	5	4	6	3	5	7	6	6	7	2	2	2	1	2	3	3	3	4	2	0	6	3
Q16540	39S ribosomal protein L23, mitochondrial (L23mt) (MRP-L23) (L23 mitochondrial-related protein) (Mitochondrial large ribosomal subunit protein uL23m) (Ribosomal protein L23-like)	MRPL23	1	1	0	2	3	3	2	1	2	2	4	3	3	2	2	1	3	1	1	3	4	1	2	3	0	0	0	1	0	1	0	2	0	2	2	2
Q96A35	39S ribosomal protein L24, mitochondrial (L24mt) (MRP-L24) (Mitochondrial large ribosomal subunit protein uL24m)	MRPL24	3	1	2	3	9	5	6	5	11	3	12	5	9	6	7	8	8	7	4	6	9	6	12	7	4	2	1	5	1	6	4	1	4	1	9	2
H7C5U8	39S ribosomal protein L27, mitochondrial (Fragment)	MRPL27	1	1	2	3	1	2	1	2	3	3	5	4	1	2	1	0	5	2	2	3	3	2	3	0	2	1	2	1	2	1	1	0	2	1	2	1
Q13084	39S ribosomal protein L28, mitochondrial (L28mt) (MRP-L28) (Melanoma antigen p15) (Melanoma-associated antigen recognized by T-lymphocytes) (Mitochondrial large ribosomal subunit protein bL28m)	MRPL28	0	0	0	0	0	0	0	1	0	0	0	0	3	1	0	0	0	0	0	0	1	0	0	0	2	2	0	2	0	1	0	2	1	2	1	1
H0Y9G6	39S ribosomal protein L3, mitochondrial (Fragment)	MRPL3	0	0	2	1	2	3	3	3	3	2	2	2	3	3	2	2	3	3	2	2	2	3	2	1	0	0	0	1	0	1	0	1	0	0	5	1
Q8TCC3	39S ribosomal protein L30, mitochondrial (L30mt) (MRP-L30) (39S ribosomal protein L28, mitochondrial) (L28mt) (MRP-L28) (Mitochondrial large ribosomal subunit protein uL30m)	MRPL30	1	0	2	1	3	3	3	3	3	3	3	2	4	3	3	1	3	3	3	2	2	2	2	2	1	0	1	0	1	0	1	0	0	0	2	0
Q9BYC8	39S ribosomal protein L32, mitochondrial (L32mt) (MRP-L32) (Mitochondrial large ribosomal subunit protein bL32m)	MRPL32	0	0	0	0	2	1	0	2	1	0	3	0	1	0	0	0	2	0	3	1	1	0	1	0	2	1	2	0	2	1	1	0	1	0	2	0
O75394	39S ribosomal protein L33, mitochondrial (L33mt) (MRP-L33) (Mitochondrial large ribosomal subunit protein bL33m)	MRPL33	0	0	1	2	2	3	1	2	2	2	2	0	3	3	2	2	3	2	3	0	1	2	1	2	0	0	1	0	1	1	1	0	1	0	1	0
M0R226	39S ribosomal protein L34, mitochondrial	MRPL34	1	1	1	1	2	2	2	2	2	2	3	2	2	1	2	2	3	2	2	2	3	2	2	2	1	1	2	2	2	2	2	1	1	2	2	2
Q9BZE1	39S ribosomal protein L37, mitochondrial (L37mt) (MRP-L37) (39S ribosomal protein L2, mitochondrial) (L2mt) (MRP-L2) (Mitochondrial large ribosomal subunit protein mL37)	MRPL37	0	0	1	0	0	0	1	2	0	1	2	2	0	2	2	1	1	1	0	1	1	1	2	0	2	2	1	1	1	3	2	2	1	2	4	2
Q96DV4	39S ribosomal protein L38, mitochondrial (L38mt) (MRP-L38) (Mitochondrial large ribosomal subunit protein mL38)	MRPL38	0	0	0	0	0	0	1	2	0	0	1	2	0	2	2	1	1	1	2	1	0	1	2	1	1	1	0	3	1	1	2	1	1	1	3	3
Q9NYK5	39S ribosomal protein L39, mitochondrial (L39mt) (MRP-L39) (39S ribosomal protein L5, mitochondrial) (L5mt) (MRP-L5) (Mitochondrial large ribosomal subunit protein mL39)	MRPL39	0	1	2	3	6	4	4	8	8	1	9	7	6	9	8	7	7	5	4	4	3	4	8	2	3	3	4	5	3	3	4	0	4	1	7	2
K7ES61	39S ribosomal protein L4, mitochondrial (Fragment)	MRPL4	0	0	0	1	1	2	1	1	1	1	3	2	1	2	2	1	2	1	2	3	6	3	3	1	3	0	2	3	0	1	2	2	3	1	3	2
Q9NQ50	39S ribosomal protein L40, mitochondrial (L40mt) (MRP-L40) (Mitochondrial large ribosomal subunit protein mL40) (Nuclear localization signal-containing protein deleted in velocardiofacial syndrome) (Up-regulated in metastasis)	MRPL40	0	0	0	1	1	1	1	1	1	2	2	2	3	4	1	1	2	2	1	3	4	4	1	3	0	0	1	3	0	2	1	1	2	1	3	2
Q8IXM3	39S ribosomal protein L41, mitochondrial (L41mt) (MRP-L41) (39S ribosomal protein L27 homolog) (Bcl-2-interacting mitochondrial ribosomal protein L41) (Cell proliferation-inducing gene 3 protein) (MRP-L27 homolog) (Mitochondrial large ribosomal subunit protein mL41)	MRPL41	1	1	0	0	0	1	0	1	2	1	2	2	1	1	1	0	1	1	0	4	3	1	2	3	1	0	1	2	2	1	2	3	0	0	3	5
Q8N983	39S ribosomal protein L43, mitochondrial (L43mt) (MRP-L43) (Mitochondrial large ribosomal subunit protein mL43) (Mitochondrial ribosomal protein bMRP36a)	MRPL43	1	2	3	4	5	3	4	4	4	3	3	4	4	4	4	3	4	3	3	6	6	5	4	4	2	1	2	1	3	0	3	0	1	1	3	0
Q9H9J2	39S ribosomal protein L44, mitochondrial (L44mt) (MRP-L44) (EC 3.1.26.-) (Mitochondrial large ribosomal subunit protein mL44)	MRPL44	1	1	0	5	3	4	3	4	2	3	9	5	6	7	3	5	6	3	3	6	7	8	7	4	1	3	0	6	1	3	6	5	2	3	6	7
A0A087X2D5	39S ribosomal protein L45, mitochondrial	MRPL45	0	0	1	3	3	4	2	7	2	1	8	3	6	6	3	3	5	4	6	6	6	6	8	1	4	3	2	3	1	4	5	2	3	3	6	2
Q9H2W6	39S ribosomal protein L46, mitochondrial (L46mt) (MRP-L46) (Mitochondrial large ribosomal subunit protein mL46) (P2ECSL)	MRPL46	0	0	0	1	0	1	1	1	0	1	3	0	1	1	0	2	1	2	0	0	1	2	1	0	3	0	2	0	1	1	1	0	1	0	2	4
Q9HD33	39S ribosomal protein L47, mitochondrial (L47mt) (MRP-L47) (Mitochondrial large ribosomal subunit protein uL29m) (Nasopharyngeal carcinoma metastasis-related protein 1)	MRPL47	0	0	1	1	2	1	1	2	1	0	2	2	2	2	1	2	1	0	1	2	3	3	3	1	3	2	1	1	1	2	1	1	2	2	3	1
Q96GC5	39S ribosomal protein L48, mitochondrial (L48mt) (MRP-L48) (Mitochondrial large ribosomal subunit protein mL48)	MRPL48	0	0	0	2	1	1	1	1	1	0	1	3	3	3	2	2	4	2	0	3	3	3	4	2	0	0	0	0	0	0	0	0	0	0	0	0
Q13405	39S ribosomal protein L49, mitochondrial (L49mt) (MRP-L49) (Mitochondrial large ribosomal subunit protein mL49) (Neighbor of FAU) (NOF) (Protein NOF1)	MRPL49	0	0	0	0	0	1	1	1	1	0	1	1	0	1	1	1	1	0	1	0	1	1	2	1	2	1	0	1	0	1	0	1	0	1	0	0
Q8N5N7	39S ribosomal protein L50, mitochondrial (L50mt) (MRP-L50) (Mitochondrial large ribosomal subunit protein mL50)	MRPL50	0	0	0	0	0	0	0	0	0	0	0	0	0	0	0	0	0	0	0	0	1	0	0	0	0	1	1	1	0	2	0	2	0	2	1	2
Q4U2R6	39S ribosomal protein L51, mitochondrial (L51mt) (MRP-L51) (Mitochondrial large ribosomal subunit protein mL51) (bMRP-64) (bMRP64)	MRPL51	0	0	0	1	1	1	1	1	1	0	0	1	0	1	2	1	1	1	0	1	2	0	1	2	1	0	0	0	0	0	1	0	1	0	2	0
Q96EL3	39S ribosomal protein L53, mitochondrial (L53mt) (MRP-L53) (Mitochondrial large ribosomal subunit protein mL53)	MRPL53	1	2	2	3	4	2	3	3	3	2	3	2	3	3	2	1	3	1	3	3	3	3	4	3	0	0	1	0	0	0	0	0	0	0	1	0
Q7Z7F7	39S ribosomal protein L55, mitochondrial (L55mt) (MRP-L55) (Mitochondrial large ribosomal subunit protein bL31m) (Mitochondrial large ribosomal subunit protein mL55)	MRPL55	0	0	0	1	1	2	1	3	1	0	1	3	1	1	1	2	2	1	1	3	1	3	2	3	4	2	1	2	2	1	2	1	2	1	3	1
Q9BQC6	Ribosomal protein 63, mitochondrial (hMRP63) (Mitochondrial large ribosomal subunit protein mL63) (Mitochondrial ribosomal protein 63) (Mitochondrial ribosomal protein L57)	MRPL57	0	0	1	1	2	1	2	2	2	2	1	2	1	2	2	2	2	1	1	2	3	1	3	3	2	1	1	1	1	1	2	0	2	1	2	0
Q14197	Peptidyl-tRNA hydrolase ICT1, mitochondrial (EC 3.1.1.29) (39S ribosomal protein L58, mitochondrial) (MRP-L58) (Digestion substraction 1) (DS-1) (Immature colon carcinoma transcript 1 protein) (Mitochondrial large ribosomal subunit protein mL62)	MRPL58	0	1	2	2	3	4	3	5	6	2	8	3	4	5	6	1	4	3	6	6	8	4	8	1	3	4	1	2	1	3	2	1	2	1	3	0
Q9BYD2	39S ribosomal protein L9, mitochondrial (L9mt) (MRP-L9) (Mitochondrial large ribosomal subunit protein bL9m)	MRPL9	0	0	1	4	7	5	6	8	7	2	7	3	8	8	4	4	5	7	7	8	8	10	8	3	5	3	2	2	2	3	5	2	4	3	10	3
P82664	28S ribosomal protein S10, mitochondrial (MRP-S10) (S10mt) (Mitochondrial small ribosomal subunit protein uS10m)	MRPS10	0	0	1	2	2	0	3	2	3	1	5	4	2	1	3	1	3	1	2	3	3	2	3	2	3	1	1	2	1	2	2	3	2	2	6	3
P82912	28S ribosomal protein S11, mitochondrial (MRP-S11) (S11mt) (Cervical cancer proto-oncogene 2 protein) (HCC-2) (Mitochondrial small ribosomal subunit protein uS11m)	MRPS11	3	0	2	3	4	2	6	2	6	1	7	3	5	2	4	1	5	1	4	3	7	2	4	2	1	0	0	2	1	0	2	1	3	0	1	0
O15235	28S ribosomal protein S12, mitochondrial (MRP-S12) (S12mt) (MT-RPS12) (Mitochondrial small ribosomal subunit protein uS12m)	MRPS12	3	0	1	2	6	1	6	3	6	0	6	3	6	2	3	2	5	1	4	3	6	1	5	0	1	0	1	1	2	0	1	0	4	0	1	0
O60783	28S ribosomal protein S14, mitochondrial (MRP-S14) (S14mt) (Mitochondrial small ribosomal subunit protein uS14m)	MRPS14	0	0	1	10	0	0	1	4	3	1	2	4	3	3	2	3	3	1	1	3	1	3	2	3	1	1	1	3	0	1	0	2	0	0	1	2
P82914	28S ribosomal protein S15, mitochondrial (MRP-S15) (S15mt) (Mitochondrial small ribosomal subunit protein uS15m)	MRPS15	0	0	0	0	1	0	1	0	3	0	1	0	1	0	2	0	0	0	0	0	1	0	1	0	0	0	0	1	0	0	1	0	0	0	0	0
Q9Y3D3	28S ribosomal protein S16, mitochondrial (MRP-S16) (S16mt) (Mitochondrial small ribosomal subunit protein bS16m)	MRPS16	0	1	0	4	1	2	3	3	3	1	2	4	2	2	3	3	1	1	2	2	2	1	2	2	1	1	1	4	1	1	1	3	1	1	1	1
Q9NVS2	39S ribosomal protein S18a, mitochondrial (MRP-S18-a) (Mrps18a) (S18mt-a) (39S ribosomal protein S18-3, mitochondrial) (MRP-S18-3) (Mitochondrial large ribosomal subunit protein bS18a) (Mitochondrial large ribosomal subunit protein mL66)	MRPS18A	4	0	2	2	5	5	3	9	6	5	9	5	4	6	0	1	5	0	8	7	8	7	9	5	2	1	1	2	1	0	1	0	2	0	1	1
Q9Y676	28S ribosomal protein S18b, mitochondrial (MRP-S18-b) (Mrps18-b) (S18mt-b) (28S ribosomal protein S18-2, mitochondrial) (MRP-S18-2) (Mitochondrial small ribosomal subunit protein bS18b) (Mitochondrial small ribosomal subunit protein mS40)	MRPS18B	0	0	1	6	2	2	3	5	3	3	4	5	1	3	1	5	2	3	3	4	2	2	3	5	1	1	1	8	1	1	2	2	3	1	2	2
Q9Y399	28S ribosomal protein S2, mitochondrial (MRP-S2) (S2mt) (Mitochondrial small ribosomal subunit protein uS2m)	MRPS2	0	0	0	5	1	1	1	5	1	0	6	8	3	3	3	6	0	0	2	4	2	2	4	1	2	0	1	7	2	1	2	2	4	2	3	2
A0A075B746	28S ribosomal protein S21, mitochondrial	MRPS21	0	0	1	1	0	0	1	0	1	0	0	1	1	0	0	0	0	0	0	0	2	0	0	1	0	0	0	2	0	0	1	1	1	0	1	0
G5E9V5	28S ribosomal protein S22, mitochondrial (Mitochondrial ribosomal protein S22, isoform CRA_a)	MRPS22	0	1	3	17	3	2	2	10	3	1	6	10	4	5	3	10	3	4	4	8	3	10	4	4	3	3	3	11	3	1	4	8	3	1	4	5
Q9Y3D9	28S ribosomal protein S23, mitochondrial (MRP-S23) (S23mt) (Mitochondrial small ribosomal subunit protein mS23)	MRPS23	1	1	2	10	3	2	5	6	5	4	8	10	5	4	3	6	2	3	4	4	8	5	7	7	3	2	2	6	4	4	3	3	4	3	4	5
Q96EL2	28S ribosomal protein S24, mitochondrial (MRP-S24) (S24mt) (Mitochondrial small ribosomal subunit protein uS3m) (bMRP-47) (bMRP47)	MRPS24	0	0	1	2	2	0	2	2	2	0	2	1	2	0	0	2	2	0	2	3	1	0	2	1	0	0	0	1	0	1	0	1	0	1	2	1
P82663	28S ribosomal protein S25, mitochondrial (MRP-S25) (S25mt) (Mitochondrial small ribosomal subunit protein mS25)	MRPS25	0	0	0	4	1	1	1	3	3	0	3	3	1	1	1	4	1	0	1	1	0	0	3	1	1	0	0	3	0	1	0	1	2	0	0	3
Q9BYN8	28S ribosomal protein S26, mitochondrial (MRP-S26) (S26mt) (28S ribosomal protein S13, mitochondrial) (MRP-S13) (S13mt) (Mitochondrial small ribosomal subunit protein mS26)	MRPS26	0	0	1	9	2	2	3	7	2	2	2	5	2	3	2	5	2	1	1	5	2	2	1	3	2	2	1	13	1	2	5	8	3	3	6	6
Q92552	28S ribosomal protein S27, mitochondrial (MRP-S27) (S27mt) (Mitochondrial small ribosomal subunit protein mS27)	MRPS27	0	0	0	6	0	0	0	4	0	0	5	4	2	3	2	4	3	3	0	3	2	4	5	3	0	0	0	5	0	3	3	5	0	1	3	5
Q9Y2Q9	28S ribosomal protein S28, mitochondrial (MRP-S28) (S28mt) (28S ribosomal protein S35, mitochondrial) (MRP-S35) (S35mt) (Mitochondrial small ribosomal subunit protein bS1m)	MRPS28	2	3	5	8	4	4	4	6	4	4	6	7	5	5	3	6	4	4	4	6	7	5	5	7	3	2	0	5	3	1	3	2	1	0	5	5
Q9NP92	39S ribosomal protein S30, mitochondrial (MRP-S30) (S30mt) (Mitochondrial large ribosomal subunit protein mL65) (Mitochondrial large ribosomal subunit protein mS30) (Programmed cell death protein 9)	MRPS30	0	0	0	0	0	0	0	0	0	1	1	1	1	3	0	1	1	1	0	1	1	1	2	1	1	0	0	0	0	0	0	0	0	2	1	1
Q92665	28S ribosomal protein S31, mitochondrial (MRP-S31) (S31mt) (Imogen 38) (Mitochondrial small ribosomal subunit protein mS31)	MRPS31	0	0	0	5	3	3	1	4	2	2	3	7	4	4	1	4	4	3	1	2	5	3	5	3	3	3	2	10	2	3	2	5	3	5	4	6
Q9Y291	28S ribosomal protein S33, mitochondrial (MRP-S33) (S33mt) (Mitochondrial small ribosomal subunit protein mS33)	MRPS33	0	0	0	2	1	1	0	1	1	1	2	2	0	1	1	1	1	1	0	1	2	0	1	1	1	1	0	2	0	1	2	0	2	0	1	2
C9JJ19	28S ribosomal protein S34, mitochondrial	MRPS34	0	0	0	4	0	1	1	5	1	1	5	4	1	1	1	2	0	1	0	1	4	2	2	2	1	3	1	6	0	4	1	6	2	2	5	6
P82673	28S ribosomal protein S35, mitochondrial (MRP-S35) (S35mt) (28S ribosomal protein S28, mitochondrial) (MRP-S28) (S28mt) (Mitochondrial small ribosomal subunit protein mS35)	MRPS35	0	0	0	7	0	1	1	7	1	0	3	9	3	6	1	8	3	2	2	9	4	4	4	5	3	1	3	9	1	2	5	5	5	4	6	7
P82909	28S ribosomal protein S36, mitochondrial (MRP-S36) (S36mt)	MRPS36	3	4	4	3	3	5	3	4	3	4	6	3	4	4	4	2	8	4	4	3	7	5	5	3	5	7	4	1	6	5	3	2	6	2	5	2
P82675	28S ribosomal protein S5, mitochondrial (MRP-S5) (S5mt) (Mitochondrial small ribosomal subunit protein uS5m)	MRPS5	0	0	2	11	4	4	4	11	2	2	6	8	5	8	5	7	6	2	7	6	5	6	8	3	2	1	1	6	1	3	1	1	3	1	4	3
P82932	28S ribosomal protein S6, mitochondrial (MRP-S6) (S6mt) (Mitochondrial small ribosomal subunit protein bS6m)	MRPS6	1	0	0	4	3	2	2	4	3	1	4	5	2	3	1	4	2	0	1	3	3	2	2	6	1	0	0	2	1	0	1	1	1	0	2	1
J3QLS3	28S ribosomal protein S7, mitochondrial	MRPS7	0	0	1	16	5	9	4	13	7	5	7	12	8	7	8	12	6	7	8	13	10	8	7	9	5	4	5	10	5	3	9	3	7	2	11	4
P82933	28S ribosomal protein S9, mitochondrial (MRP-S9) (S9mt) (Mitochondrial small ribosomal subunit protein uS9m)	MRPS9	0	0	0	11	0	1	1	9	3	0	3	11	4	7	2	7	2	2	2	5	3	4	2	6	5	1	1	13	2	2	11	4	5	2	5	4
Q9UKD2	mRNA turnover protein 4 homolog (Ribosome assembly factor MRTO4)	MRTO4	1	0	1	1	3	0	0	0	6	0	2	0	2	1	1	0	2	0	1	0	5	0	1	0	0	0	0	0	1	1	0	0	1	0	0	0
Q13330	Metastasis-associated protein MTA1	MTA1	4	7	2	19	7	13	3	12	5	13	5	11	6	18	2	20	3	9	1	13	1	10	1	19	1	13	0	23	0	12	0	15	1	7	3	15
O94776	Metastasis-associated protein MTA2 (Metastasis-associated 1-like 1) (MTA1-L1 protein) (p53 target protein in deacetylase complex)	MTA2	8	10	4	33	8	21	7	23	9	18	7	26	9	20	9	31	5	15	6	29	3	15	7	30	4	16	2	41	1	18	7	39	3	13	12	42
E7EV10	Metastasis-associated protein MTA3	MTA3	0	0	0	8	0	0	0	0	0	0	2	3	0	0	0	9	0	0	0	6	0	0	0	0	0	0	0	14	0	0	0	6	0	1	0	10
B4DUC8	S-methyl-5'-thioadenosine phosphorylase (EC 2.4.2.28) (5'-methylthioadenosine phosphorylase) (MTA phosphorylase) (MTAP) (MTAPase)	MTAP	0	0	0	0	0	0	0	0	0	0	0	0	0	0	0	0	0	0	0	0	0	1	0	0	0	0	0	1	0	2	0	0	0	4	0	1
E9PIE4	Mitochondrial carrier homolog 2 (Fragment)	MTCH2	0	0	1	1	0	0	0	0	0	0	0	0	0	0	0	0	0	0	0	1	0	0	0	0	0	0	0	0	0	0	0	0	0	0	0	0
Q86UE4	Protein LYRIC (3D3/LYRIC) (Astrocyte elevated gene-1 protein) (AEG-1) (Lysine-rich CEACAM1 co-isolated protein) (Metadherin) (Metastasis adhesion protein)	MTDH	0	0	0	0	0	1	0	0	0	1	0	1	0	1	0	0	0	1	0	1	1	1	1	1	0	1	0	0	0	1	0	0	0	3	0	0
Q15390	Mitochondrial fission regulator 1 (Chondrocyte protein with a poly-proline region)	MTFR1	0	0	0	0	2	0	0	0	2	0	2	1	1	0	0	0	2	0	0	0	1	0	1	0	0	0	0	0	0	0	0	0	0	0	0	0
Q9H4K7	Mitochondrial ribosome-associated GTPase 2 (GTP-binding protein 5) (Protein obg homolog 1) (ObgH1)	MTG2	1	0	1	0	2	0	2	0	4	0	3	0	4	0	0	1	1	0	2	0	1	0	2	0	3	0	0	0	1	0	0	0	2	0	2	0
P11586	C-1-tetrahydrofolate synthase, cytoplasmic (C1-THF synthase) [Cleaved into: C-1-tetrahydrofolate synthase, cytoplasmic, N-terminally processed] [Includes: Methylenetetrahydrofolate dehydrogenase (EC 1.5.1.5); Methenyltetrahydrofolate cyclohydrolase (EC 3.5.4.9); Formyltetrahydrofolate synthetase (EC 6.3.4.3)]	MTHFD1	0	0	3	1	2	2	2	1	0	2	1	3	5	1	7	3	4	2	3	2	2	0	2	0	2	1	1	2	4	4	4	5	2	2	6	4
P13995	Bifunctional methylenetetrahydrofolate dehydrogenase/cyclohydrolase, mitochondrial [Includes: NAD-dependent methylenetetrahydrofolate dehydrogenase (EC 1.5.1.15); Methenyltetrahydrofolate cyclohydrolase (EC 3.5.4.9)]	MTHFD2	0	0	0	0	1	0	2	1	2	0	3	1	1	1	1	2	1	0	0	1	1	0	3	0	0	0	0	0	0	1	0	0	1	0	0	2
Q13496	Myotubularin (Phosphatidylinositol-3,5-bisphosphate 3-phosphatase) (EC 3.1.3.95) (Phosphatidylinositol-3-phosphate phosphatase) (EC 3.1.3.64)	MTM1	0	0	0	0	0	0	0	0	0	1	0	0	0	0	0	0	1	0	0	0	0	0	0	0	0	0	0	0	0	0	0	0	0	3	0	0
Q9Y2Z2	Protein MTO1 homolog, mitochondrial	MTO1	0	0	0	0	0	0	1	1	0	0	2	1	0	0	0	1	0	0	1	1	2	0	1	0	0	0	0	0	0	0	0	1	0	0	0	0
Q9NVV4	Poly(A) RNA polymerase, mitochondrial (PAP) (EC 2.7.7.19) (PAP-associated domain-containing protein 1) (Polynucleotide adenylyltransferase) (Terminal uridylyltransferase 1) (TUTase 1) (mtPAP)	MTPAP	0	0	0	0	1	0	0	0	2	0	2	1	2	0	0	0	1	0	0	0	2	0	0	0	0	0	0	0	0	0	0	0	0	1	0	0
F5H8H2	Mevalonate kinase (MK) (EC 2.7.1.36)	MVK	0	0	0	0	0	0	0	0	0	0	1	0	0	0	0	0	1	0	0	0	1	0	1	0	0	0	0	1	1	1	2	1	2	2	2	3
Q14764	Major vault protein (MVP) (Lung resistance-related protein)	MVP	0	0	0	0	0	0	0	0	0	0	1	2	0	0	1	0	0	0	1	0	0	0	3	0	0	0	6	4	0	2	9	10	0	3	13	15
Q9BQG0	Myb-binding protein 1A	MYBBP1A	0	0	0	1	0	1	5	3	2	3	5	2	2	2	3	3	1	1	0	2	2	2	4	5	2	1	2	0	2	2	3	2	2	1	3	2
P10244	Myb-related protein B (B-Myb) (Myb-like protein 2)	MYBL2	0	0	0	1	0	0	0	1	0	0	0	0	0	0	0	3	0	0	0	1	0	0	0	2	0	0	0	8	0	0	0	1	0	0	0	0
Q9P2K5	Myelin expression factor 2 (MEF-2) (MyEF-2) (MST156)	MYEF2	0	0	0	0	0	0	1	0	0	0	2	0	1	0	1	0	0	0	0	0	1	0	1	0	0	0	0	0	0	0	1	0	0	0	2	1
P35580	Myosin-10 (Cellular myosin heavy chain, type B) (Myosin heavy chain 10) (Myosin heavy chain, non-muscle IIb) (Non-muscle myosin heavy chain B) (NMMHC-B) (Non-muscle myosin heavy chain IIb) (NMMHC II-b) (NMMHC-IIB)	MYH10	0	0	0	0	0	0	0	0	0	7	4	0	1	6	0	0	0	6	0	3	1	0	1	0	18	0	0	0	0	13	0	87	0	101	0	57
Q7Z406	Myosin-14 (Myosin heavy chain 14) (Myosin heavy chain, non-muscle IIc) (Non-muscle myosin heavy chain IIc) (NMHC II-C)	MYH14	0	0	0	0	0	4	0	0	0	0	0	0	0	3	0	1	0	0	0	0	0	3	0	0	9	2	0	0	3	6	4	15	0	15	1	12
P35579	Myosin-9 (Cellular myosin heavy chain, type A) (Myosin heavy chain 9) (Myosin heavy chain, non-muscle IIa) (Non-muscle myosin heavy chain A) (NMMHC-A) (Non-muscle myosin heavy chain IIa) (NMMHC II-a) (NMMHC-IIA)	MYH9	2	1	0	1	1	26	1	2	0	56	30	12	6	27	1	6	6	29	10	13	4	22	11	8	82	32	0	1	21	85	39	250	7	283	19	212
J3QRS3	Myosin regulatory light chain 12A (Myosin regulatory light chain MRCL3, isoform CRA_b)	MYL12A	6	5	0	4	8	8	2	4	7	7	5	3	7	7	1	3	6	7	6	5	7	11	8	3	15	10	2	1	3	8	4	16	9	19	5	17
B7Z6Z4	Myosin light polypeptide 6 (cDNA FLJ56329, highly similar to Myosin light polypeptide 6)	MYL6	10	12	1	3	8	11	3	2	12	16	8	9	11	9	4	4	10	9	7	3	13	11	9	4	7	9	1	2	6	11	7	19	7	22	5	17
Q92614	Unconventional myosin-XVIIIa (Molecule associated with JAK3 N-terminus) (MAJN) (Myosin containing a PDZ domain) (Surfactant protein receptor SP-R210) (SP-R210)	MYO18A	0	0	0	0	0	0	0	0	0	0	0	0	0	0	0	0	0	0	0	0	0	0	0	0	0	0	0	0	0	0	0	3	0	2	0	0
O43795	Unconventional myosin-Ib (MYH-1c) (Myosin I alpha) (MMI-alpha) (MMIa)	MYO1B	0	0	0	0	0	0	0	0	0	0	0	0	0	0	0	0	0	0	0	0	0	0	0	0	0	0	0	0	0	0	0	8	0	2	0	0
F5H6E2	Unconventional myosin-Ic	MYO1C	0	0	0	0	0	0	0	0	0	0	0	0	0	0	0	0	0	0	0	0	0	0	0	0	5	2	0	0	0	5	1	30	1	21	2	7
O94832	Unconventional myosin-Id	MYO1D	0	0	0	0	0	0	0	0	0	0	0	0	0	0	0	0	0	0	0	0	0	0	0	0	1	1	0	0	0	5	0	11	0	9	0	2
Q9ULV0	Unconventional myosin-Vb	MYO5B	0	0	0	0	0	0	0	0	0	0	0	0	0	0	0	0	0	0	0	0	0	0	0	0	0	0	0	0	0	0	0	2	0	2	0	0
Q9NQX4	Unconventional myosin-Vc	MYO5C	0	0	0	0	0	0	0	0	0	0	0	0	0	0	0	0	2	0	0	0	1	0	1	0	0	1	0	1	0	1	0	0	0	1	0	0
A0A0A0MRM8	Unconventional myosin-VI	MYO6	0	0	0	0	0	0	0	0	0	1	0	0	0	0	0	0	0	0	0	0	0	0	0	0	1	0	0	0	0	1	0	10	0	12	0	5
P41227	N-alpha-acetyltransferase 10 (EC 2.3.1.255) (N-terminal acetyltransferase complex ARD1 subunit homolog A) (NatA catalytic subunit Naa10)	NAA10	0	0	0	0	2	0	0	0	3	0	0	0	2	0	1	0	2	0	0	0	1	1	0	0	0	0	0	0	0	1	0	0	0	0	1	0
A0A0B4J1W3	N-alpha-acetyltransferase 15, NatA auxiliary subunit	NAA15	0	0	0	0	0	1	0	0	0	0	0	0	0	3	0	0	0	0	0	0	0	1	0	0	0	1	0	0	0	0	1	0	0	0	0	0
Q147X3	N-alpha-acetyltransferase 30 (EC 2.3.1.256) (N-acetyltransferase 12) (N-acetyltransferase MAK3 homolog) (NatC catalytic subunit)	NAA30	0	0	0	0	0	1	0	0	1	1	1	0	0	1	0	0	0	1	0	0	0	0	0	0	0	1	0	0	0	1	0	0	0	3	0	0
Q5VZE5	N-alpha-acetyltransferase 35, NatC auxiliary subunit (Embryonic growth-associated protein homolog) (Protein MAK10 homolog)	NAA35	0	0	0	0	0	0	0	0	0	0	0	0	0	2	0	0	0	0	0	0	0	0	0	0	0	1	0	0	0	0	0	0	0	1	0	0
C9J5D1	N-alpha-acetyltransferase 50	NAA50	0	0	0	0	0	0	0	0	0	0	0	0	0	0	0	0	0	0	0	0	0	0	0	0	0	0	0	0	0	2	0	0	0	1	0	0
E9PAV3	Nascent polypeptide-associated complex subunit alpha, muscle-specific form (Alpha-NAC, muscle-specific form) (skNAC)	NACA	0	0	0	0	5	3	2	3	5	2	5	3	4	4	2	1	5	4	3	3	3	4	4	1	0	0	0	0	0	1	0	0	1	3	0	0
Q96RE7	Nucleus accumbens-associated protein 1 (NAC-1) (BTB/POZ domain-containing protein 14B)	NACC1	0	0	0	1	0	1	0	3	0	2	0	2	0	0	0	2	0	0	0	6	0	1	0	7	0	2	0	8	0	3	0	8	0	3	0	8
Q4G0N4	NAD kinase 2, mitochondrial (EC 2.7.1.23) (Mitochondrial NAD kinase) (NAD kinase domain-containing protein 1, mitochondrial)	NADK2	0	0	1	0	0	0	2	0	0	0	0	0	0	0	1	0	0	0	0	0	0	0	0	0	0	0	0	0	0	0	0	0	0	0	0	0
Q13564	NEDD8-activating enzyme E1 regulatory subunit (Amyloid beta precursor protein-binding protein 1, 59 kDa) (APP-BP1) (Amyloid protein-binding protein 1) (Proto-oncogene protein 1)	NAE1	0	0	0	3	0	2	0	3	1	0	0	4	0	4	0	4	0	1	0	5	1	3	0	2	0	2	0	10	0	6	0	9	0	5	0	9
Q9UJ70	N-acetyl-D-glucosamine kinase (N-acetylglucosamine kinase) (EC 2.7.1.59) (GlcNAc kinase)	NAGK	0	0	0	0	0	2	0	0	0	0	0	0	0	0	0	0	0	0	0	0	0	0	0	0	0	0	0	0	0	0	1	2	0	0	0	0
P43490	Nicotinamide phosphoribosyltransferase (NAmPRTase) (Nampt) (EC 2.4.2.12) (Pre-B-cell colony-enhancing factor 1) (Pre-B cell-enhancing factor) (Visfatin)	NAMPT	1	0	0	2	3	1	3	2	7	0	6	2	11	3	10	4	7	0	3	1	10	1	7	1	6	3	1	4	5	7	10	7	6	5	9	4
Q8TBE9	N-acylneuraminate-9-phosphatase (EC 3.1.3.29) (Haloacid dehalogenase-like hydrolase domain-containing protein 4) (Neu5Ac-9-Pase)	NANP	0	0	0	0	0	1	0	0	0	1	0	0	0	1	0	0	0	1	0	0	0	0	0	0	0	2	0	0	0	3	0	1	0	4	0	0
Q9NR45	Sialic acid synthase (N-acetylneuraminate synthase) (EC 2.5.1.56) (N-acetylneuraminate-9-phosphate synthase) (EC 2.5.1.57) (N-acetylneuraminic acid phosphate synthase) (N-acetylneuraminic acid synthase)	NANS	0	0	0	0	0	0	0	0	0	1	0	0	0	3	0	0	0	0	0	0	0	1	0	0	0	3	0	2	0	4	0	2	0	4	0	3
B7Z9C2	Nucleosome assembly protein 1-like 1 (cDNA FLJ58569, highly similar to Nucleosome assembly protein 1-like 1)	NAP1L1	1	0	0	0	1	2	0	0	0	2	0	1	1	1	0	0	0	1	0	0	0	1	0	0	0	1	0	0	1	2	0	0	0	3	0	0
Q99733	Nucleosome assembly protein 1-like 4 (Nucleosome assembly protein 2) (NAP-2)	NAP1L4	1	1	0	0	0	2	0	0	0	4	0	0	0	3	0	1	0	2	0	0	0	3	0	0	1	0	0	0	0	3	0	0	0	5	0	0
M0R0Y2	Alpha-soluble NSF attachment protein	NAPA	0	0	0	0	1	1	0	0	0	1	0	0	0	1	0	0	0	0	0	0	0	0	0	0	0	0	0	0	0	0	0	0	0	2	0	0
O43776	Asparagine--tRNA ligase, cytoplasmic (EC 6.1.1.22) (Asparaginyl-tRNA synthetase) (AsnRS)	NARS	0	0	0	0	0	2	0	0	0	3	0	0	0	3	0	0	0	1	0	0	0	4	0	0	0	9	0	0	0	12	0	0	0	16	0	0
P49321	Nuclear autoantigenic sperm protein (NASP)	NASP	0	0	0	1	0	1	0	2	0	6	0	1	0	4	1	1	0	4	0	3	0	0	0	3	0	0	0	1	0	1	0	2	0	0	0	1
F5H5R8	Arylamine N-acetyltransferase 1	NAT1	0	0	0	0	0	0	0	0	1	0	0	0	1	0	0	0	0	0	0	0	0	0	0	0	0	0	0	0	0	0	0	0	0	0	2	0
Q9H0A0	RNA cytidine acetyltransferase (EC 2.3.1.-) (18S rRNA cytosine acetyltransferase) (N-acetyltransferase 10)	NAT10	0	0	0	0	0	0	0	0	0	0	2	1	0	0	2	0	0	0	0	0	0	0	0	0	0	0	0	2	0	1	0	4	0	0	0	2
O60934	Nibrin (Cell cycle regulatory protein p95) (Nijmegen breakage syndrome protein 1)	NBN	0	1	0	7	5	2	7	9	7	3	6	6	9	6	3	10	4	3	3	9	6	3	9	6	0	0	0	3	1	1	0	2	0	1	1	3
Q15003	Condensin complex subunit 2 (Barren homolog protein 1) (Chromosome-associated protein H) (hCAP-H) (Non-SMC condensin I complex subunit H) (XCAP-H homolog)	NCAPH	0	0	0	0	0	0	1	0	4	0	1	0	5	0	1	0	6	0	4	0	9	0	4	0	0	0	0	0	0	0	0	0	0	0	0	0
Q09161	Nuclear cap-binding protein subunit 1 (80 kDa nuclear cap-binding protein) (CBP80) (NCBP 80 kDa subunit)	NCBP1	0	0	0	0	0	0	0	0	0	0	0	0	0	2	0	0	0	2	0	1	0	2	0	0	0	2	0	1	0	2	0	3	0	2	0	3
Q53F19	Nuclear cap-binding protein subunit 3 (Protein ELG)	NCBP3	1	1	0	2	0	3	0	2	0	3	0	2	2	4	0	2	1	3	0	2	1	5	0	3	0	0	0	0	0	1	0	1	1	1	0	2
P16333	Cytoplasmic protein NCK1 (NCK adaptor protein 1) (Nck-1) (SH2/SH3 adaptor protein NCK-alpha)	NCK1	0	0	3	0	0	0	0	1	1	2	1	1	0	0	2	1	0	1	0	0	0	0	1	0	0	0	0	0	0	0	0	0	0	0	0	0
O43639	Cytoplasmic protein NCK2 (Growth factor receptor-bound protein 4) (NCK adaptor protein 2) (Nck-2) (SH2/SH3 adaptor protein NCK-beta)	NCK2	0	3	5	2	2	1	0	0	0	1	0	0	0	2	1	0	0	2	1	0	0	2	0	0	0	2	0	0	0	1	0	0	0	2	0	0
Q9Y2A7	Nck-associated protein 1 (NAP 1) (Membrane-associated protein HEM-2) (p125Nap1)	NCKAP1	0	0	0	0	0	3	0	0	2	0	0	0	1	5	1	0	0	0	0	0	0	2	0	0	0	2	0	0	0	4	0	0	0	8	0	1
P19338	Nucleolin (Protein C23)	NCL	20	13	23	31	22	32	30	36	16	34	33	37	25	27	27	30	24	34	29	36	25	22	36	36	30	31	27	30	17	29	20	21	14	26	25	25
Q969V3	Nicalin (Nicastrin-like protein)	NCLN	0	0	1	1	1	0	4	1	3	0	9	1	3	0	1	1	5	0	3	0	3	0	4	1	3	0	0	2	0	2	2	1	2	1	8	1
Q15788	Nuclear receptor coactivator 1 (NCoA-1) (EC 2.3.1.48) (Class E basic helix-loop-helix protein 74) (bHLHe74) (Protein Hin-2) (RIP160) (Renal carcinoma antigen NY-REN-52) (Steroid receptor coactivator 1) (SRC-1)	NCOA1	0	0	0	0	0	0	0	0	0	0	0	0	0	0	0	3	0	0	0	3	0	0	0	5	0	1	0	1	0	0	0	1	0	0	0	3
Q15596	Nuclear receptor coactivator 2 (NCoA-2) (Class E basic helix-loop-helix protein 75) (bHLHe75) (Transcriptional intermediary factor 2) (hTIF2)	NCOA2	0	0	0	2	0	0	0	3	0	0	0	2	0	0	0	18	0	0	0	21	0	0	0	18	0	0	0	17	0	0	0	15	0	0	0	21
Q9Y6Q9	Nuclear receptor coactivator 3 (NCoA-3) (EC 2.3.1.48) (ACTR) (Amplified in breast cancer 1 protein) (AIB-1) (CBP-interacting protein) (pCIP) (Class E basic helix-loop-helix protein 42) (bHLHe42) (Receptor-associated coactivator 3) (RAC-3) (Steroid receptor coactivator protein 3) (SRC-3) (Thyroid hormone receptor activator molecule 1) (TRAM-1)	NCOA3	0	0	0	0	0	0	0	2	0	0	0	1	0	0	0	15	0	0	0	21	0	0	0	22	0	0	0	22	0	0	0	22	0	0	0	20
Q14686	Nuclear receptor coactivator 6 (Activating signal cointegrator 2) (ASC-2) (Amplified in breast cancer protein 3) (Cancer-amplified transcriptional coactivator ASC-2) (Nuclear receptor coactivator RAP250) (NRC RAP250) (Nuclear receptor-activating protein, 250 kDa) (Peroxisome proliferator-activated receptor-interacting protein) (PPAR-interacting protein) (PRIP) (Thyroid hormone receptor-binding pr…	NCOA6	0	0	0	0	0	1	0	5	0	0	0	3	0	0	0	11	0	1	0	11	0	0	0	17	0	0	0	13	0	0	0	18	0	0	0	14
O75376	Nuclear receptor corepressor 1 (N-CoR) (N-CoR1)	NCOR1	0	0	0	18	0	3	0	25	0	5	0	27	0	2	0	60	0	1	0	75	0	0	0	67	0	1	0	64	0	0	0	51	0	4	0	64
H0Y459	Nuclear receptor corepressor 1 (Fragment)	NCOR1	0	0	0	1	0	0	0	1	0	0	0	0	0	0	0	3	0	0	0	5	0	0	0	2	0	0	0	1	0	0	0	1	0	0	0	1
Q92597	Protein NDRG1 (Differentiation-related gene 1 protein) (DRG-1) (N-myc downstream-regulated gene 1 protein) (Nickel-specific induction protein Cap43) (Reducing agents and tunicamycin-responsive protein) (RTP) (Rit42)	NDRG1	0	0	0	0	0	0	0	0	0	2	0	0	0	0	0	0	0	0	0	0	0	0	0	0	0	0	0	0	0	0	0	0	0	0	0	0
A0A087WXC5	NADH dehydrogenase [ubiquinone] 1 alpha subcomplex subunit 10, mitochondrial	NDUFA10	0	0	2	3	4	0	7	3	0	0	8	4	1	0	4	3	1	0	7	3	0	0	5	0	0	0	2	2	0	0	4	1	1	0	2	0
Q9UI09	NADH dehydrogenase [ubiquinone] 1 alpha subcomplex subunit 12 (13 kDa differentiation-associated protein) (Complex I-B17.2) (CI-B17.2) (CIB17.2) (NADH-ubiquinone oxidoreductase subunit B17.2)	NDUFA12	0	0	0	1	1	0	2	3	0	0	3	1	1	1	2	2	0	0	1	2	0	0	1	0	1	0	0	0	0	0	0	1	1	0	2	1
O43678	NADH dehydrogenase [ubiquinone] 1 alpha subcomplex subunit 2 (Complex I-B8) (CI-B8) (NADH-ubiquinone oxidoreductase B8 subunit)	NDUFA2	0	0	1	1	0	2	5	1	0	0	4	4	1	0	3	4	3	2	3	4	0	1	4	1	0	0	0	1	0	0	0	2	0	0	1	1
O00483	Cytochrome c oxidase subunit NDUFA4 (Complex I-MLRQ) (CI-MLRQ) (NADH-ubiquinone oxidoreductase MLRQ subunit)	NDUFA4	1	0	1	1	2	2	2	2	4	1	4	2	4	3	2	2	3	1	4	3	3	1	3	2	2	1	2	3	2	1	3	3	2	1	2	2
H7BYD0	NADH dehydrogenase [ubiquinone] 1 alpha subcomplex subunit 5 (Fragment)	NDUFA5	0	0	0	0	0	0	0	0	0	0	0	0	0	0	0	0	0	0	0	0	1	0	2	0	0	0	0	0	0	0	0	0	0	0	0	0
A0A0C4DGS0	NADH dehydrogenase [ubiquinone] 1 alpha subcomplex subunit 6	NDUFA6	2	0	0	2	3	1	2	1	4	1	3	3	4	1	2	2	2	1	3	2	3	0	3	1	2	1	1	1	3	1	2	1	2	1	3	0
O95182	NADH dehydrogenase [ubiquinone] 1 alpha subcomplex subunit 7 (Complex I-B14.5a) (CI-B14.5a) (NADH-ubiquinone oxidoreductase subunit B14.5a)	NDUFA7	1	1	5	2	2	1	3	4	1	1	2	2	1	1	4	4	2	1	3	2	1	1	4	1	2	0	1	0	0	0	0	0	0	0	1	0
Q16795	NADH dehydrogenase [ubiquinone] 1 alpha subcomplex subunit 9, mitochondrial (Complex I-39kD) (CI-39kD) (NADH-ubiquinone oxidoreductase 39 kDa subunit)	NDUFA9	0	0	0	0	0	0	1	1	0	0	4	1	1	0	0	1	0	0	0	0	1	0	0	0	0	0	0	2	0	1	0	6	0	0	1	4
O75438	NADH dehydrogenase [ubiquinone] 1 beta subcomplex subunit 1 (Complex I-MNLL) (CI-MNLL) (NADH-ubiquinone oxidoreductase MNLL subunit)	NDUFB1	0	0	0	1	1	1	2	1	3	0	1	0	1	1	2	1	1	1	1	2	1	0	2	0	0	0	0	0	0	0	0	0	0	0	1	0
O96000	NADH dehydrogenase [ubiquinone] 1 beta subcomplex subunit 10 (Complex I-PDSW) (CI-PDSW) (NADH-ubiquinone oxidoreductase PDSW subunit)	NDUFB10	0	0	0	0	1	0	2	1	0	0	1	0	1	0	1	1	1	0	0	1	0	0	1	1	0	0	0	0	0	1	0	1	1	1	2	1
P28331	NADH-ubiquinone oxidoreductase 75 kDa subunit, mitochondrial (EC 1.6.5.3) (EC 1.6.99.3) (Complex I-75kD) (CI-75kD)	NDUFS1	1	0	1	3	2	0	3	1	1	0	2	0	0	1	6	6	1	1	6	2	0	0	3	0	0	0	0	1	0	0	1	1	0	0	2	3
O75489	NADH dehydrogenase [ubiquinone] iron-sulfur protein 3, mitochondrial (EC 1.6.5.3) (EC 1.6.99.3) (Complex I-30kD) (CI-30kD) (NADH-ubiquinone oxidoreductase 30 kDa subunit)	NDUFS3	1	0	1	2	2	1	1	1	2	0	5	3	2	1	1	5	2	0	2	4	4	0	3	0	2	1	1	4	2	1	1	4	3	1	6	2
O43181	NADH dehydrogenase [ubiquinone] iron-sulfur protein 4, mitochondrial (Complex I-18 kDa) (CI-18 kDa) (Complex I-AQDQ) (CI-AQDQ) (NADH-ubiquinone oxidoreductase 18 kDa subunit)	NDUFS4	0	0	1	2	2	3	0	2	0	0	0	2	1	0	2	2	3	2	2	3	0	0	0	0	0	0	2	0	0	0	2	1	3	0	3	0
O43920	NADH dehydrogenase [ubiquinone] iron-sulfur protein 5 (Complex I-15 kDa) (CI-15 kDa) (NADH-ubiquinone oxidoreductase 15 kDa subunit)	NDUFS5	0	0	0	0	0	0	0	1	0	0	4	0	0	0	0	0	0	0	0	1	0	0	0	0	0	0	0	1	0	0	0	0	0	0	1	1
O75380	NADH dehydrogenase [ubiquinone] iron-sulfur protein 6, mitochondrial (Complex I-13kD-A) (CI-13kD-A) (NADH-ubiquinone oxidoreductase 13 kDa-A subunit)	NDUFS6	2	0	2	4	3	2	3	4	2	0	4	3	2	2	4	4	3	0	4	5	1	1	2	1	0	0	0	0	0	0	0	0	0	0	0	0
F5H5N1	NADH dehydrogenase [ubiquinone] iron-sulfur protein 7, mitochondrial	NDUFS7	0	0	1	0	0	0	2	0	0	0	3	0	1	0	0	1	0	0	1	0	1	0	1	0	1	0	1	1	1	0	1	1	1	0	0	1
G3V0I5	NADH dehydrogenase [ubiquinone] flavoprotein 1, mitochondrial (EC 1.6.5.3) (EC 1.6.99.3)	NDUFV1	0	0	2	2	2	0	3	1	1	0	4	0	2	0	3	2	2	1	3	2	2	0	4	0	1	0	1	2	0	1	3	2	2	0	4	3
P19404	NADH dehydrogenase [ubiquinone] flavoprotein 2, mitochondrial (EC 1.6.5.3) (EC 1.6.99.3) (NADH-ubiquinone oxidoreductase 24 kDa subunit)	NDUFV2	0	0	1	1	2	1	1	2	1	0	2	2	1	1	2	2	2	1	2	2	1	1	1	1	0	1	0	1	0	1	1	2	1	1	3	2
P56181	NADH dehydrogenase [ubiquinone] flavoprotein 3, mitochondrial (Complex I-9kD) (CI-9kD) (NADH-ubiquinone oxidoreductase 9 kDa subunit) (Renal carcinoma antigen NY-REN-4)	NDUFV3	0	0	2	2	1	1	4	4	0	2	3	1	2	1	7	2	2	5	5	6	0	0	4	1	3	0	4	1	3	0	3	0	2	0	7	1
O76041	Nebulette (Actin-binding Z-disk protein)	NEBL	0	0	0	0	0	0	0	0	0	0	0	0	0	0	0	0	0	0	0	0	0	0	0	0	0	0	0	0	0	2	0	0	0	3	0	0
Q15843	NEDD8 (Neddylin) (Neural precursor cell expressed developmentally down-regulated protein 8) (NEDD-8) (Ubiquitin-like protein Nedd8)	NEDD8	1	0	0	0	0	0	0	0	0	0	0	0	0	1	0	0	0	0	0	0	0	0	0	0	0	0	0	1	1	1	0	0	1	0	0	0
Q8TDX7	Serine/threonine-protein kinase Nek7 (EC 2.7.11.1) (Never in mitosis A-related kinase 7) (NimA-related protein kinase 7)	NEK7	0	0	0	0	1	0	0	0	2	0	0	0	1	0	0	0	0	0	0	0	1	0	0	0	0	0	0	0	0	0	0	0	0	0	0	0
A0A0C4DFX9	Negative elongation factor A	NELFA	0	0	0	0	0	0	0	1	0	0	0	2	0	0	0	4	0	0	0	3	0	0	0	4	0	0	0	4	0	0	0	3	0	0	0	4
A0A0X1KG71	Negative elongation factor B	NELFB	0	0	0	0	0	0	0	0	0	0	0	0	0	1	0	0	0	0	0	0	0	0	0	0	0	1	0	2	0	2	0	2	0	4	0	7
P18615	Negative elongation factor E (NELF-E) (RNA-binding protein RD)	NELFE	0	0	0	1	0	2	0	6	0	4	0	7	0	3	0	8	0	2	0	13	0	0	0	10	0	4	0	10	0	4	0	16	0	8	1	14
Q8NCF5	NFATC2-interacting protein (45 kDa NF-AT-interacting protein) (45 kDa NFAT-interacting protein) (Nuclear factor of activated T-cells, cytoplasmic 2-interacting protein)	NFATC2IP	0	0	0	0	0	0	0	0	0	0	0	0	0	0	0	0	0	0	0	0	0	0	0	0	0	0	0	2	0	0	0	2	0	0	0	4
B1AKN8	Nuclear factor 1	NFIA	0	0	0	0	0	0	0	0	0	0	0	3	0	0	0	7	0	0	0	0	0	0	0	8	0	0	0	3	0	0	0	3	0	0	0	4
Q5VW26	Nuclear factor 1	NFIB	0	0	0	0	0	0	0	3	0	0	0	2	0	0	0	7	0	0	0	6	0	0	0	6	0	0	0	5	0	0	0	5	0	0	0	7
P08651	Nuclear factor 1 C-type (NF1-C) (Nuclear factor 1/C) (CCAAT-box-binding transcription factor) (CTF) (Nuclear factor I/C) (NF-I/C) (NFI-C) (TGGCA-binding protein)	NFIC	0	0	0	5	0	2	0	6	1	2	2	6	2	2	0	15	0	0	0	11	0	2	2	14	0	0	0	12	0	0	0	14	0	2	0	26
Q14938	Nuclear factor 1 X-type (NF1-X) (Nuclear factor 1/X) (CCAAT-box-binding transcription factor) (CTF) (Nuclear factor I/X) (NF-I/X) (NFI-X) (TGGCA-binding protein)	NFIX	0	0	2	5	2	2	2	10	3	3	5	11	4	3	2	18	2	2	2	17	6	3	4	25	0	2	0	14	0	4	0	23	1	4	1	28
P19838	Nuclear factor NF-kappa-B p105 subunit (DNA-binding factor KBF1) (EBP-1) (Nuclear factor of kappa light polypeptide gene enhancer in B-cells 1) [Cleaved into: Nuclear factor NF-kappa-B p50 subunit]	NFKB1	0	0	0	0	0	3	0	0	0	2	0	0	0	3	0	0	0	3	0	0	0	2	0	0	0	0	0	0	0	1	0	0	0	0	0	0
Q6P4R8	Nuclear factor related to kappa-B-binding protein (DNA-binding protein R kappa-B) (INO80 complex subunit G)	NFRKB	0	0	0	5	0	0	0	0	0	0	0	0	0	1	0	14	0	1	0	6	0	0	0	4	0	0	0	6	0	0	0	10	0	2	0	8
Q6ZNB6	NF-X1-type zinc finger protein NFXL1 (Ovarian zinc finger protein) (hOZFP)	NFXL1	0	0	0	0	0	0	0	0	0	1	1	0	0	1	0	0	0	0	0	0	1	0	0	0	0	0	0	0	0	0	1	0	0	0	2	0
Q9NX24	H/ACA ribonucleoprotein complex subunit 2 (Nucleolar protein family A member 2) (snoRNP protein NHP2)	NHP2	1	0	0	0	1	2	0	2	2	1	2	1	0	1	0	0	1	0	1	1	1	0	1	1	0	0	0	1	0	1	2	1	0	1	1	1
Q9Y221	60S ribosome subunit biogenesis protein NIP7 homolog (KD93)	NIP7	0	0	0	0	1	0	0	1	1	0	4	2	1	1	1	1	1	0	1	0	2	1	3	0	0	0	0	0	0	0	0	0	0	0	0	0
Q6KC79	Nipped-B-like protein (Delangin) (SCC2 homolog)	NIPBL	0	0	0	0	0	0	0	0	0	0	0	0	0	0	0	2	0	0	0	4	0	0	0	3	0	0	0	1	0	0	0	2	0	0	0	2
Q9BPW8	Protein NipSnap homolog 1 (NipSnap1)	NIPSNAP1	0	0	0	0	1	1	1	1	0	1	0	1	1	1	0	1	0	0	0	0	0	1	2	0	0	0	0	1	0	0	0	1	1	0	1	0
O75323	Protein NipSnap homolog 2 (NipSnap2) (Glioblastoma-amplified sequence)	NIPSNAP2	0	0	1	2	1	2	0	3	1	3	2	2	2	2	1	3	1	1	0	1	1	2	0	2	0	0	0	2	0	2	1	2	1	2	2	2
Q8N5F7	NF-kappa-B-activating protein	NKAP	0	1	8	6	6	7	6	7	6	8	7	5	7	9	7	7	6	7	8	7	9	8	7	6	11	7	8	4	7	4	7	3	6	4	6	4
Q9NYR9	NF-kappa-B inhibitor-interacting Ras-like protein 2 (I-kappa-B-interacting Ras-like protein 2) (Kappa B-Ras protein 2) (KappaB-Ras2)	NKIRAS2	0	0	0	0	3	0	0	0	3	1	1	1	1	1	0	1	3	1	1	0	3	3	1	0	0	0	0	0	0	0	0	0	0	1	1	0
O15226	NF-kappa-B-repressing factor (NFkB-repressing factor) (Protein ITBA4) (Transcription factor NRF)	NKRF	0	0	2	3	1	3	5	3	0	4	2	1	2	6	3	1	2	3	3	3	2	0	2	2	0	0	0	0	0	3	0	1	0	0	0	2
C9JA08	60S ribosomal export protein NMD3	NMD3	0	0	0	0	1	0	1	0	2	0	1	1	1	0	1	0	3	0	3	1	2	0	1	0	0	0	0	0	1	0	1	0	0	0	1	0
P22392	Nucleoside diphosphate kinase B (NDK B) (NDP kinase B) (EC 2.7.4.6) (C-myc purine-binding transcription factor PUF) (Histidine protein kinase NDKB) (EC 2.7.13.3) (nm23-H2)	NME2	4	7	0	3	4	7	2	4	5	5	8	5	5	5	2	6	7	3	3	4	10	8	4	5	3	9	2	7	1	15	2	7	3	12	2	6
Q13232	Nucleoside diphosphate kinase 3 (NDK 3) (NDP kinase 3) (EC 2.7.4.6) (DR-nm23) (Nucleoside diphosphate kinase C) (NDPKC) (nm23-H3)	NME3	0	0	0	0	1	0	0	0	2	0	2	0	0	0	0	0	0	0	1	0	2	0	0	0	0	0	0	0	2	0	0	1	2	0	1	0
F2Z2X0	Nucleoside diphosphate kinase (EC 2.7.4.6)	NME4	0	0	0	0	2	0	1	0	4	0	7	1	4	1	1	0	2	1	0	1	4	1	6	1	0	0	0	1	0	4	1	1	0	0	3	2
Q9HAN9	Nicotinamide/nicotinic acid mononucleotide adenylyltransferase 1 (NMN/NaMN adenylyltransferase 1) (EC 2.7.7.1) (EC 2.7.7.18) (Nicotinamide-nucleotide adenylyltransferase 1) (NMN adenylyltransferase 1) (Nicotinate-nucleotide adenylyltransferase 1) (NaMN adenylyltransferase 1)	NMNAT1	0	0	0	0	0	1	0	2	1	0	0	1	1	1	0	2	0	0	0	3	0	1	0	0	0	2	0	1	0	1	0	1	0	2	0	2
Q9HBL8	NmrA-like family domain-containing protein 1	NMRAL1	1	1	0	0	1	2	0	0	0	1	0	0	0	0	0	0	0	1	0	0	1	0	0	0	0	0	0	0	0	0	0	0	0	0	0	0
Q9H6R4	Nucleolar protein 6 (Nucleolar RNA-associated protein) (Nrap)	NOL6	0	0	0	0	0	0	0	0	0	0	0	0	0	0	0	1	0	0	0	1	0	0	1	2	0	0	0	6	0	0	0	1	0	0	0	2
Q9UMY1	Nucleolar protein 7 (Nucleolar protein of 27 kDa)	NOL7	0	0	0	0	0	0	0	0	0	0	4	0	0	0	0	0	0	0	0	0	0	0	0	0	0	0	0	0	0	0	0	0	0	0	0	0
A0A0A0MRM9	Nucleolar and coiled-body phosphoprotein 1 (Fragment)	NOLC1	0	0	0	0	0	0	0	0	0	0	3	0	0	0	0	0	0	0	0	0	0	0	0	0	0	0	0	0	0	0	0	0	0	0	0	0
Q5C9Z4	Nucleolar MIF4G domain-containing protein 1 (SGD1 homolog)	NOM1	0	0	0	0	0	0	1	0	0	0	1	0	0	1	1	0	0	0	0	0	0	0	2	0	0	0	0	0	0	0	0	0	0	0	0	0
A0A087X117	Nodal modulator 1	NOMO1	0	0	0	0	3	0	1	0	0	0	3	0	4	2	2	1	1	0	0	1	0	0	3	0	1	0	0	0	0	0	2	0	1	0	3	0
Q15233	Non-POU domain-containing octamer-binding protein (NonO protein) (54 kDa nuclear RNA- and DNA-binding protein) (55 kDa nuclear protein) (DNA-binding p52/p100 complex, 52 kDa subunit) (NMT55) (p54(nrb)) (p54nrb)	NONO	21	18	12	27	49	37	33	58	54	62	76	79	55	31	21	51	43	19	32	101	89	32	57	73	20	41	8	59	14	48	25	71	10	62	28	70
Q9NPE3	H/ACA ribonucleoprotein complex subunit 3 (Nucleolar protein 10) (Nucleolar protein family A member 3) (snoRNP protein NOP10)	NOP10	6	2	2	2	3	1	4	1	2	4	6	0	3	0	3	2	2	0	3	3	2	0	4	6	2	0	3	1	1	0	1	1	1	0	1	1
P46087	Probable 28S rRNA (cytosine(4447)-C(5))-methyltransferase (EC 2.1.1.-) (Nucleolar protein 1) (Nucleolar protein 2 homolog) (Proliferating-cell nucleolar antigen p120) (Proliferation-associated nucleolar protein p120)	NOP2	1	1	1	5	0	3	6	4	1	9	8	7	0	4	5	1	1	1	3	3	1	5	7	9	2	1	2	5	2	4	8	4	0	1	4	2
O00567	Nucleolar protein 56 (Nucleolar protein 5A)	NOP56	0	0	1	1	1	1	1	2	1	2	3	1	1	0	2	2	1	1	1	1	1	0	1	0	0	2	0	3	1	2	2	3	1	0	1	0
Q9Y2X3	Nucleolar protein 58 (Nucleolar protein 5)	NOP58	0	0	0	0	0	0	1	0	0	1	3	3	1	0	0	1	0	0	0	1	0	0	2	3	0	1	0	8	0	1	1	2	1	0	2	2
Q9Y314	Nitric oxide synthase-interacting protein (E3 ubiquitin-protein ligase NOSIP) (EC 2.3.2.27) (RING-type E3 ubiquitin transferase NOSIP) (eNOS-interacting protein)	NOSIP	0	0	0	0	1	1	0	1	0	1	0	1	1	1	0	1	1	1	1	3	0	2	0	3	0	3	0	5	0	8	0	3	0	4	0	5
Q14207	Protein NPAT (Nuclear protein of the ataxia telangiectasia mutated locus) (Nuclear protein of the ATM locus) (p220)	NPAT	0	0	0	5	0	0	0	1	0	0	0	3	0	0	0	3	0	0	0	4	0	0	0	1	0	0	0	0	0	0	0	0	0	0	0	0
P55786	Puromycin-sensitive aminopeptidase (PSA) (EC 3.4.11.14) (Cytosol alanyl aminopeptidase) (AAP-S)	NPEPPS	0	0	0	0	2	5	3	0	6	0	5	2	8	2	2	1	3	0	0	1	6	1	3	1	1	2	0	0	4	1	1	2	1	3	9	3
Q8TAT6	Nuclear protein localization protein 4 homolog (Protein NPL4)	NPLOC4	0	0	0	0	0	0	0	0	0	0	0	0	0	0	0	0	0	0	0	0	0	0	0	0	0	0	0	0	0	2	0	1	0	1	0	0
P06748	Nucleophosmin (NPM) (Nucleolar phosphoprotein B23) (Nucleolar protein NO38) (Numatrin)	NPM1	2	2	2	8	3	4	4	5	4	5	7	7	4	5	4	6	5	3	4	9	6	2	8	13	10	15	6	28	3	24	5	29	8	23	13	19
P49116	Nuclear receptor subfamily 2 group C member 2 (Orphan nuclear receptor TAK1) (Orphan nuclear receptor TR4) (Testicular receptor 4)	NR2C2	0	0	0	0	0	0	0	0	0	0	0	0	0	0	0	4	0	0	0	3	0	0	0	4	0	0	0	0	0	0	0	0	0	0	0	4
Q96F24	Nuclear receptor-binding factor 2 (NRBF-2) (Comodulator of PPAR and RXR)	NRBF2	0	0	0	0	0	0	0	0	0	0	0	0	0	0	0	0	0	0	0	0	0	1	0	0	0	0	0	0	0	1	0	0	0	2	0	0
Q9UHY1	Nuclear receptor-binding protein	NRBP1	0	0	0	0	0	2	0	0	0	1	0	0	0	3	0	0	0	2	0	0	0	3	0	0	0	3	0	0	0	4	0	0	0	5	0	0
P48552	Nuclear receptor-interacting protein 1 (Nuclear factor RIP140) (Receptor-interacting protein 140)	NRIP1	0	0	0	0	0	0	0	0	0	0	0	0	0	0	0	0	0	0	0	1	0	0	0	2	0	0	0	0	0	0	0	0	0	0	0	0
O95478	Ribosome biogenesis protein NSA2 homolog (Hairy cell leukemia protein 1) (TGF-beta-inducible nuclear protein 1)	NSA2	0	0	0	1	7	0	3	3	4	0	4	2	5	1	1	0	5	0	3	1	4	0	4	0	1	0	1	0	1	0	1	0	1	0	1	0
O96028	Histone-lysine N-methyltransferase NSD2 (EC 2.1.1.43) (Multiple myeloma SET domain-containing protein) (MMSET) (Nuclear SET domain-containing protein 2) (Protein trithorax-5) (Wolf-Hirschhorn syndrome candidate 1 protein)	NSD2	11	4	0	0	0	0	0	0	0	0	0	0	0	0	0	0	0	0	0	0	0	0	0	0	0	0	0	0	0	0	0	0	0	0	0	0
Q9BZ95	Histone-lysine N-methyltransferase NSD3 (EC 2.1.1.43) (Nuclear SET domain-containing protein 3) (Protein whistle) (WHSC1-like 1 isoform 9 with methyltransferase activity to lysine) (Wolf-Hirschhorn syndrome candidate 1-like protein 1) (WHSC1-like protein 1)	NSD3	3	0	0	0	0	0	0	0	0	0	0	0	0	0	0	0	0	0	0	0	0	0	0	0	0	0	0	0	0	0	0	0	0	0	0	1
P46459	Vesicle-fusing ATPase (EC 3.6.4.6) (N-ethylmaleimide-sensitive fusion protein) (NEM-sensitive fusion protein) (Vesicular-fusion protein NSF)	NSF	2	1	1	3	5	4	3	5	12	4	8	7	14	6	4	6	10	4	6	0	13	8	8	1	2	8	0	3	5	8	5	3	5	10	8	5
Q9UNZ2	NSFL1 cofactor p47 (UBX domain-containing protein 2C) (p97 cofactor p47)	NSFL1C	0	0	0	0	0	1	0	0	0	0	0	0	0	1	0	0	0	1	0	3	0	0	0	1	0	1	0	1	0	4	0	2	0	2	0	5
Q96IY1	Kinetochore-associated protein NSL1 homolog	NSL1	0	0	0	1	0	0	0	1	0	1	0	2	0	0	0	1	0	0	0	0	0	0	0	2	0	0	0	1	0	0	0	0	0	0	0	1
Q9H0G5	Nuclear speckle splicing regulatory protein 1 (Coiled-coil domain-containing protein 55) (Nuclear speckle-related protein 70) (NSrp70)	NSRP1	0	0	0	0	0	0	0	0	0	0	0	0	0	0	0	1	0	1	0	2	0	0	0	0	0	0	0	0	0	0	0	0	0	0	0	0
Q08J23	tRNA (cytosine(34)-C(5))-methyltransferase (EC 2.1.1.203) (Myc-induced SUN domain-containing protein) (Misu) (NOL1/NOP2/Sun domain family member 2) (Substrate of AIM1/Aurora kinase B) (tRNA (cytosine-5-)-methyltransferase) (tRNA methyltransferase 4 homolog) (hTrm4)	NSUN2	0	0	0	0	0	0	0	0	0	0	0	0	3	0	0	0	0	0	0	0	2	1	3	0	0	0	0	0	1	0	1	2	0	0	0	1
P49902	Cytosolic purine 5'-nucleotidase (EC 3.1.3.5) (Cytosolic 5'-nucleotidase II)	NT5C2	0	0	0	0	0	2	0	1	0	0	0	0	0	4	0	0	0	1	0	0	0	4	0	0	0	2	0	0	0	4	0	0	0	10	0	1
Q9H857	5'-nucleotidase domain-containing protein 2 (EC 3.1.3.-)	NT5DC2	0	0	1	0	0	0	2	0	3	0	7	0	1	1	3	2	0	0	0	0	1	1	2	0	0	0	0	0	0	0	1	0	0	0	1	1
Q9BSD7	Cancer-related nucleoside-triphosphatase (NTPase) (EC 3.6.1.15) (Nucleoside triphosphate phosphohydrolase)	NTPCR	0	0	0	0	0	0	0	0	3	0	0	0	2	0	0	0	0	0	0	0	2	0	0	0	0	0	0	0	0	0	0	0	1	0	1	0
Q9Y5Y2	Cytosolic Fe-S cluster assembly factor NUBP2 (Nucleotide-binding protein 2) (NBP 2)	NUBP2	0	0	0	0	1	0	1	1	1	1	1	0	2	1	0	1	2	0	1	1	4	0	1	1	0	1	0	1	0	0	0	2	0	1	1	2
Q8TB37	Iron-sulfur protein NUBPL (IND1 homolog) (Nucleotide-binding protein-like) (huInd1)	NUBPL	0	0	0	0	1	0	0	0	1	0	1	0	1	0	0	0	1	0	0	0	2	0	1	0	0	0	0	0	0	0	0	0	0	0	0	0
Q9H1E3	Nuclear ubiquitous casein and cyclin-dependent kinase substrate 1 (P1)	NUCKS1	20	10	0	1	2	6	0	6	1	9	2	6	0	8	0	6	0	9	0	8	0	8	0	7	0	6	0	1	0	7	0	2	0	7	0	1
Q9Y266	Nuclear migration protein nudC (Nuclear distribution protein C homolog)	NUDC	0	4	0	1	1	8	0	5	0	4	0	2	0	11	0	1	0	4	0	0	0	3	0	0	1	16	0	5	1	21	0	4	1	21	0	5
P36639	7,8-dihydro-8-oxoguanine triphosphatase (EC 3.6.1.55) (2-hydroxy-dATP diphosphatase) (EC 3.6.1.56) (8-oxo-dGTPase) (Nucleoside diphosphate-linked moiety X motif 1) (Nudix motif 1)	NUDT1	1	0	0	1	3	1	1	1	3	0	2	1	3	2	2	2	2	1	3	2	2	0	1	0	1	0	0	0	0	0	1	1	1	0	1	0
Q9BRJ7	Tudor-interacting repair regulator protein (NUDT16-like protein 1) (Protein syndesmos)	NUDT16L1	0	0	0	0	0	1	0	0	0	0	0	0	2	1	0	0	1	0	0	0	2	2	0	0	0	0	0	1	1	0	0	1	1	0	0	0
O43809	Cleavage and polyadenylation specificity factor subunit 5 (Cleavage and polyadenylation specificity factor 25 kDa subunit) (CFIm25) (CPSF 25 kDa subunit) (Nucleoside diphosphate-linked moiety X motif 21) (Nudix motif 21) (Pre-mRNA cleavage factor Im 25 kDa subunit)	NUDT21	2	3	0	0	0	3	0	6	0	1	0	8	0	2	0	11	0	3	0	9	0	2	1	7	0	0	0	10	0	0	0	9	0	1	0	6
Q9NZJ9	Diphosphoinositol polyphosphate phosphohydrolase 2 (DIPP-2) (EC 3.6.1.52) (Diadenosine 5',5'''-P1,P6-hexaphosphate hydrolase 2) (EC 3.6.1.-) (Nucleoside diphosphate-linked moiety X motif 4) (Nudix motif 4)	NUDT4	0	0	0	0	2	0	0	1	1	0	1	0	1	0	1	0	0	0	0	0	0	0	0	0	0	2	0	0	0	2	0	0	0	0	0	0
A6NFX8	ADP-sugar pyrophosphatase	NUDT5	0	1	0	0	1	3	0	1	0	0	0	1	1	2	0	1	0	3	0	1	0	3	0	0	0	3	0	1	0	7	0	1	0	6	0	2
Q7Z417	Nuclear fragile X mental retardation-interacting protein 2 (82 kDa FMRP-interacting protein) (82-FIP) (Cell proliferation-inducing gene 1 protein) (FMRP-interacting protein 2)	NUFIP2	2	1	0	3	3	6	4	3	5	5	4	7	4	8	4	4	5	4	2	8	5	5	5	5	2	5	2	1	2	8	3	5	3	9	4	6
Q14980	Nuclear mitotic apparatus protein 1 (Nuclear matrix protein-22) (NMP-22) (Nuclear mitotic apparatus protein) (NuMA protein) (SP-H antigen)	NUMA1	77	53	25	32	31	59	45	54	31	59	29	54	36	62	32	43	41	52	21	60	39	42	16	46	22	33	5	53	18	44	28	54	28	51	35	59
P57740	Nuclear pore complex protein Nup107 (107 kDa nucleoporin) (Nucleoporin Nup107)	NUP107	0	1	1	3	1	0	0	0	2	0	4	2	2	2	2	3	0	1	0	1	1	2	3	2	0	1	0	3	0	3	1	2	0	4	2	5
Q8WUM0	Nuclear pore complex protein Nup133 (133 kDa nucleoporin) (Nucleoporin Nup133)	NUP133	1	0	0	0	2	3	0	3	5	1	9	5	9	9	4	5	7	1	2	10	7	4	9	0	0	2	0	7	0	1	0	4	0	3	4	7
P49790	Nuclear pore complex protein Nup153 (153 kDa nucleoporin) (Nucleoporin Nup153)	NUP153	0	0	0	5	0	8	2	14	0	6	0	17	0	5	2	6	1	7	1	11	0	7	2	14	0	0	0	4	0	4	0	5	0	5	0	12
E9PF10	Nuclear pore complex protein Nup155	NUP155	0	0	0	0	0	0	1	0	0	2	0	0	0	0	0	0	0	0	0	0	0	0	0	1	0	0	0	0	0	0	0	0	0	0	0	1
G3V198	Nuclear pore complex protein Nup160 (Fragment)	NUP160	0	0	0	0	0	0	0	0	0	0	0	0	2	5	0	0	0	0	0	0	0	0	0	0	0	1	0	1	0	1	0	2	0	1	0	3
Q5SRE5	Nucleoporin NUP188 homolog (hNup188)	NUP188	0	0	0	0	0	0	0	0	0	0	2	0	1	0	0	1	0	0	0	0	0	0	0	0	0	0	0	0	0	0	0	1	0	0	0	1
Q92621	Nuclear pore complex protein Nup205 (205 kDa nucleoporin) (Nucleoporin Nup205)	NUP205	0	0	1	0	1	1	3	1	1	1	2	1	1	2	1	1	1	1	1	1	1	0	1	1	0	0	0	0	1	2	0	2	0	0	2	0
P35658	Nuclear pore complex protein Nup214 (214 kDa nucleoporin) (Nucleoporin Nup214) (Protein CAN)	NUP214	1	0	3	1	1	1	9	3	0	2	3	6	3	3	11	2	1	0	0	5	4	2	7	8	0	0	0	1	0	0	0	2	0	4	3	5
Q8NFH4	Nucleoporin Nup37 (p37) (Nup107-160 subcomplex subunit Nup37)	NUP37	0	0	0	0	2	0	0	0	0	0	5	0	1	0	0	0	0	0	0	1	3	0	1	0	0	0	0	0	0	0	0	0	0	0	0	0
Q8NFH3	Nucleoporin Nup43 (Nup107-160 subcomplex subunit Nup43) (p42)	NUP43	0	0	0	0	1	0	0	0	1	0	0	0	2	0	0	0	0	0	0	0	0	0	0	0	0	0	0	0	0	1	0	0	0	0	0	0
Q9UKX7	Nuclear pore complex protein Nup50 (50 kDa nucleoporin) (Nuclear pore-associated protein 60 kDa-like) (Nucleoporin Nup50)	NUP50	2	2	1	6	8	14	5	17	3	10	8	17	4	11	4	13	7	10	6	16	1	9	2	10	0	5	0	7	0	4	3	5	2	5	3	9
P37198	Nuclear pore glycoprotein p62 (62 kDa nucleoporin) (Nucleoporin Nup62)	NUP62	0	0	0	0	1	1	2	0	1	0	4	1	2	0	0	0	3	1	0	0	3	1	3	0	0	0	0	0	1	1	0	0	0	0	0	1
Q99567	Nuclear pore complex protein Nup88 (88 kDa nucleoporin) (Nucleoporin Nup88)	NUP88	9	0	2	4	7	6	7	8	6	2	12	8	6	6	12	5	10	2	9	7	9	5	8	4	0	1	0	3	0	2	1	3	0	2	4	2
Q8N1F7	Nuclear pore complex protein Nup93 (93 kDa nucleoporin) (Nucleoporin Nup93)	NUP93	0	0	1	0	3	1	6	1	10	0	12	9	11	4	7	0	9	0	4	0	13	3	11	3	0	0	0	1	4	3	3	3	1	3	6	3
P52948	Nuclear pore complex protein Nup98-Nup96 (EC 3.4.21.-) [Cleaved into: Nuclear pore complex protein Nup98 (98 kDa nucleoporin) (Nucleoporin Nup98) (Nup98); Nuclear pore complex protein Nup96 (96 kDa nucleoporin) (Nucleoporin Nup96) (Nup96)]	NUP98	1	0	1	2	2	4	5	3	4	5	9	1	2	2	2	2	2	2	1	3	10	5	10	4	0	0	0	5	0	2	1	4	1	4	1	3
Q9UBU9	Nuclear RNA export factor 1 (Tip-associated protein) (Tip-associating protein) (mRNA export factor TAP)	NXF1	1	0	6	3	13	4	10	8	13	1	18	9	11	3	13	9	11	2	17	5	11	3	11	7	7	6	3	6	8	4	5	8	10	2	12	8
Q9UKK6	NTF2-related export protein 1 (Protein p15)	NXT1	0	0	0	0	2	0	0	0	2	0	1	0	2	0	0	0	0	0	1	0	1	0	1	0	0	0	0	1	0	0	1	0	0	0	3	0
A0A0G2JMZ8	Occludin	OCLN	0	0	0	0	0	0	0	0	0	1	0	0	0	1	0	0	0	0	0	1	0	0	0	0	0	0	0	0	1	2	0	0	0	3	0	0
Q02218	2-oxoglutarate dehydrogenase, mitochondrial (EC 1.2.4.2) (2-oxoglutarate dehydrogenase complex component E1) (OGDC-E1) (Alpha-ketoglutarate dehydrogenase)	OGDH	0	0	2	0	0	2	2	3	2	4	1	1	3	6	0	1	3	5	1	0	1	5	1	0	4	1	4	3	4	4	9	1	3	4	5	2
O15294	UDP-N-acetylglucosamine--peptide N-acetylglucosaminyltransferase 110 kDa subunit (EC 2.4.1.255) (O-GlcNAc transferase subunit p110) (O-linked N-acetylglucosamine transferase 110 kDa subunit) (OGT)	OGT	0	0	0	21	0	6	1	15	0	3	4	20	4	9	0	30	0	3	0	29	1	8	2	28	0	2	0	30	0	4	0	26	0	4	0	23
E5KLJ5	Dynamin-like 120 kDa protein, mitochondrial (Mitochondrial dynamin-like 120 kDa protein) (Optic atrophy 1 (Autosomal dominant), isoform CRA_g)	OPA1	0	0	0	0	0	0	0	0	0	0	2	0	0	0	0	0	0	0	0	0	0	0	0	0	0	0	0	0	0	0	0	0	0	0	1	0
Q13416	Origin recognition complex subunit 2	ORC2	0	0	0	0	0	0	0	1	0	0	0	0	0	0	0	2	0	0	0	2	0	0	0	1	0	0	0	3	0	0	0	4	0	0	0	4
Q9BZF1	Oxysterol-binding protein-related protein 8 (ORP-8) (OSBP-related protein 8)	OSBPL8	0	0	0	0	1	0	1	1	0	0	1	0	1	0	1	0	1	0	2	0	1	0	1	0	0	0	0	0	2	0	0	0	0	0	0	2
Q92882	Osteoclast-stimulating factor 1	OSTF1	0	0	0	0	0	1	0	0	0	0	0	0	0	0	0	0	0	0	0	0	0	0	0	0	0	0	0	0	0	2	0	0	0	1	0	0
J3KNA0	Mitochondrial inner membrane protein OXA1L	OXA1L	0	0	0	0	0	0	2	0	0	0	1	0	0	0	0	0	0	0	0	0	0	0	1	0	0	0	0	0	0	0	0	0	0	0	0	0
P55809	Succinyl-CoA:3-ketoacid coenzyme A transferase 1, mitochondrial (EC 2.8.3.5) (3-oxoacid CoA-transferase 1) (Somatic-type succinyl-CoA:3-oxoacid CoA-transferase) (SCOT-s)	OXCT1	0	0	0	0	1	0	0	0	0	0	0	0	0	0	0	0	1	0	0	0	0	0	0	0	0	0	0	0	0	0	0	0	1	0	0	0
P13674	Prolyl 4-hydroxylase subunit alpha-1 (4-PH alpha-1) (EC 1.14.11.2) (Procollagen-proline,2-oxoglutarate-4-dioxygenase subunit alpha-1)	P4HA1	0	0	0	0	1	0	0	0	3	0	1	0	2	2	0	1	0	0	0	1	3	0	1	0	0	1	0	5	0	2	0	2	0	3	1	3
P07237	Protein disulfide-isomerase (PDI) (EC 5.3.4.1) (Cellular thyroid hormone-binding protein) (Prolyl 4-hydroxylase subunit beta) (p55)	P4HB	1	1	1	3	8	19	3	8	3	7	9	8	10	11	6	10	11	10	6	13	5	15	13	5	3	11	2	7	1	10	4	11	2	12	13	14
Q9UQ80	Proliferation-associated protein 2G4 (Cell cycle protein p38-2G4 homolog) (hG4-1) (ErbB3-binding protein 1)	PA2G4	0	1	0	0	0	2	0	2	0	0	1	1	0	2	0	0	0	2	1	2	1	1	6	0	0	5	0	0	0	8	0	0	0	8	0	0
P11940	Polyadenylate-binding protein 1 (PABP-1) (Poly(A)-binding protein 1)	PABPC1	13	14	13	29	19	21	17	18	15	17	23	27	19	19	21	19	18	18	19	28	23	24	26	18	14	16	10	13	5	19	4	9	7	19	13	12
Q13310	Polyadenylate-binding protein 4 (PABP-4) (Poly(A)-binding protein 4) (Activated-platelet protein 1) (APP-1) (Inducible poly(A)-binding protein) (iPABP)	PABPC4	0	0	4	19	5	12	5	11	0	9	17	14	6	11	8	13	7	7	12	17	10	15	16	12	7	12	6	7	0	11	2	5	0	11	8	5
Q6VY07	Phosphofurin acidic cluster sorting protein 1 (PACS-1)	PACS1	0	0	0	0	3	0	2	0	4	1	6	0	9	2	4	2	7	0	5	0	8	1	4	0	2	0	0	1	1	0	2	1	1	1	2	1
Q8N7H5	RNA polymerase II-associated factor 1 homolog (hPAF1) (Pancreatic differentiation protein 2)	PAF1	0	0	0	9	2	4	0	9	1	7	1	13	2	7	0	9	1	6	0	10	2	5	1	13	0	0	0	6	0	0	0	1	0	0	0	0
Q9BTK6	PAXIP1-associated glutamate-rich protein 1 (Glutamate-rich coactivator interacting with SRC1) (GAS) (PAXIP1-associated protein 1) (PTIP-associated protein 1)	PAGR1	0	0	0	0	0	0	0	0	0	0	0	0	0	0	0	3	0	0	0	1	0	0	0	5	0	0	0	4	0	0	0	4	0	0	0	3
P22234	Multifunctional protein ADE2 [Includes: Phosphoribosylaminoimidazole-succinocarboxamide synthase (EC 6.3.2.6) (SAICAR synthetase); Phosphoribosylaminoimidazole carboxylase (EC 4.1.1.21) (AIR carboxylase) (AIRC)]	PAICS	5	6	0	2	1	8	0	0	2	3	0	4	3	7	0	0	4	5	0	1	3	7	0	1	0	10	0	3	0	13	0	6	1	17	1	6
Q13177	Serine/threonine-protein kinase PAK 2 (EC 2.7.11.1) (Gamma-PAK) (PAK65) (S6/H4 kinase) (p21-activated kinase 2) (PAK-2) (p58) [Cleaved into: PAK-2p27 (p27); PAK-2p34 (p34) (C-t-PAK2)]	PAK2	0	1	0	0	1	4	0	0	1	7	0	0	0	6	0	1	0	4	0	1	0	2	1	0	0	7	0	0	0	7	0	1	0	8	0	1
P51003	Poly(A) polymerase alpha (PAP-alpha) (EC 2.7.7.19) (Polynucleotide adenylyltransferase alpha)	PAPOLA	0	0	0	0	0	0	0	0	0	8	0	0	0	1	0	0	0	0	0	5	0	1	0	3	0	4	0	2	0	3	0	7	0	3	0	9
O43252	Bifunctional 3'-phosphoadenosine 5'-phosphosulfate synthase 1 (PAPS synthase 1) (PAPSS 1) (Sulfurylase kinase 1) (SK 1) (SK1) [Includes: Sulfate adenylyltransferase (EC 2.7.7.4) (ATP-sulfurylase) (Sulfate adenylate transferase) (SAT); Adenylyl-sulfate kinase (EC 2.7.1.25) (3'-phosphoadenosine-5'-phosphosulfate synthase) (APS kinase) (Adenosine-5'-phosphosulfate 3'-phosphotransferase) (Adenylylsul…	PAPSS1	0	0	0	0	0	0	0	0	0	2	0	0	0	2	0	1	0	1	0	0	0	1	0	0	0	1	0	0	0	2	0	1	0	2	0	2
Q8TEW0	Partitioning defective 3 homolog (PAR-3) (PARD-3) (Atypical PKC isotype-specific-interacting protein) (ASIP) (CTCL tumor antigen se2-5) (PAR3-alpha)	PARD3	0	0	0	0	0	0	0	0	0	0	1	0	0	2	2	1	1	0	0	0	1	1	1	0	0	0	0	0	0	0	0	0	0	1	0	0
Q86W56	Poly(ADP-ribose) glycohydrolase (EC 3.2.1.143)	PARG	0	0	0	0	0	0	0	0	0	0	0	0	0	0	0	0	0	0	0	0	0	0	0	0	0	0	0	1	1	1	0	0	0	1	0	2
Q99497	Protein DJ-1 (DJ-1) (Oncogene DJ1) (Parkinson disease protein 7) (Parkinsonism-associated deglycase) (Protein deglycase DJ-1) (EC 3.1.2.-) (EC 3.5.1.124)	PARK7	3	2	3	6	11	12	7	7	11	12	12	10	12	12	5	4	10	4	5	4	19	14	10	3	2	0	0	0	1	1	0	0	1	0	0	1
O95453	Poly(A)-specific ribonuclease PARN (EC 3.1.13.4) (Deadenylating nuclease) (Deadenylation nuclease) (Polyadenylate-specific ribonuclease)	PARN	0	0	0	0	0	0	0	2	0	0	0	1	0	0	0	0	0	0	0	1	0	0	0	0	0	0	0	3	0	1	0	2	0	0	0	2
P09874	Poly [ADP-ribose] polymerase 1 (PARP-1) (EC 2.4.2.30) (ADP-ribosyltransferase diphtheria toxin-like 1) (ARTD1) (NAD(+) ADP-ribosyltransferase 1) (ADPRT 1) (Poly[ADP-ribose] synthase 1)	PARP1	43	41	1	1	2	5	0	0	1	1	2	3	6	13	1	0	5	10	0	1	2	6	0	1	0	0	0	0	2	2	2	3	0	0	0	0
Q7L3T8	Probable proline--tRNA ligase, mitochondrial (EC 6.1.1.15) (Prolyl-tRNA synthetase) (ProRS)	PARS2	0	0	0	0	0	0	0	0	1	0	1	1	2	0	0	0	1	0	0	0	1	0	2	0	0	0	0	0	0	0	0	0	0	0	2	0
E9PS97	Alpha-parvin (Fragment)	PARVA	0	0	0	0	0	0	0	0	0	0	0	0	0	0	0	0	0	0	0	0	0	0	0	0	0	0	0	0	0	0	0	0	0	2	1	1
P55771	Paired box protein Pax-9	PAX9	0	0	0	0	0	0	0	0	0	0	0	0	0	0	0	0	0	0	0	2	0	0	0	1	0	0	0	1	0	0	0	1	0	0	0	1
Q9Y5B6	PAX3- and PAX7-binding protein 1 (GC-rich sequence DNA-binding factor 1)	PAXBP1	0	0	0	3	0	0	0	1	0	0	0	0	0	0	0	1	0	0	0	0	0	1	0	0	0	0	0	3	0	0	0	3	0	1	0	3
Q6ZW49	PAX-interacting protein 1 (PAX transactivation activation domain-interacting protein)	PAXIP1	0	0	0	1	0	0	0	1	0	0	0	0	0	0	0	3	0	0	0	3	0	0	0	3	0	0	0	4	0	0	0	2	0	0	0	2
Q9BVG4	Protein PBDC1 (Polysaccharide biosynthesis domain-containing protein 1)	PBDC1	0	0	0	0	0	0	0	0	1	0	0	0	1	0	0	0	0	0	0	0	2	0	0	0	0	0	0	0	1	0	0	0	0	0	2	0
Q86U86	Protein polybromo-1 (hPB1) (BRG1-associated factor 180) (BAF180) (Polybromo-1D)	PBRM1	0	0	0	2	0	0	0	0	0	0	0	1	0	0	0	2	0	0	0	0	0	1	0	2	0	0	0	3	0	0	0	2	0	0	0	5
P11498	Pyruvate carboxylase, mitochondrial (EC 6.4.1.1) (Pyruvic carboxylase) (PCB)	PC	93	46	191	156	189	103	519	503	164	146	194	605	543	105	352	237	566	83	382	429	682	101	555	288	210	90	143	173	156	95	202	153	139	112	239	183
Q15365	Poly(rC)-binding protein 1 (Alpha-CP1) (Heterogeneous nuclear ribonucleoprotein E1) (hnRNP E1) (Nucleic acid-binding protein SUB2.3)	PCBP1	1	2	3	4	6	4	6	7	6	6	6	6	5	5	6	6	6	4	6	7	3	6	6	5	2	3	2	7	1	6	5	7	3	7	7	8
Q15366	Poly(rC)-binding protein 2 (Alpha-CP2) (Heterogeneous nuclear ribonucleoprotein E2) (hnRNP E2)	PCBP2	4	1	2	4	5	2	4	6	5	5	6	5	4	4	3	5	7	4	5	6	5	4	5	4	0	0	0	5	1	5	2	5	2	3	9	7
P05165	Propionyl-CoA carboxylase alpha chain, mitochondrial (PCCase subunit alpha) (EC 6.4.1.3) (Propanoyl-CoA:carbon dioxide ligase subunit alpha)	PCCA	109	17	89	72	149	49	151	76	147	46	268	102	229	48	171	61	227	36	213	85	226	40	252	64	130	39	98	76	88	52	186	75	111	56	233	94
P05166	Propionyl-CoA carboxylase beta chain, mitochondrial (PCCase subunit beta) (EC 6.4.1.3) (Propanoyl-CoA:carbon dioxide ligase subunit beta)	PCCB	153	22	98	88	486	39	259	71	417	38	716	106	577	45	305	86	531	27	481	64	595	43	366	58	204	41	136	96	184	43	273	91	271	43	313	94
O94913	Pre-mRNA cleavage complex 2 protein Pcf11 (Pre-mRNA cleavage complex II protein Pcf11)	PCF11	0	0	0	0	0	0	0	0	0	1	0	0	0	0	0	5	0	0	0	4	0	0	0	9	0	0	0	6	0	0	0	3	0	0	0	1
Q9BSM1	Polycomb group RING finger protein 1 (Nervous system Polycomb-1) (NSPc1) (RING finger protein 68)	PCGF1	0	0	0	1	0	0	0	0	0	0	0	0	0	0	0	8	0	0	0	4	0	0	0	3	0	0	0	4	0	0	0	1	0	0	0	2
Q9BYE7	Polycomb group RING finger protein 6 (Mel18 and Bmi1-like RING finger) (RING finger protein 134)	PCGF6	0	0	0	0	0	0	0	0	0	0	0	0	0	0	0	2	0	0	0	0	0	0	0	0	0	0	0	1	0	1	0	1	0	1	0	0
Q16822	Phosphoenolpyruvate carboxykinase [GTP], mitochondrial (PEPCK-M) (EC 4.1.1.32)	PCK2	1	0	1	2	3	0	5	4	6	1	8	5	6	1	4	3	5	0	1	1	11	0	8	2	3	0	0	5	5	1	4	3	7	0	8	4
A0A0A0MRJ6	Protein-L-isoaspartate O-methyltransferase (EC 2.1.1.77)	PCMT1	0	1	1	1	1	2	1	2	2	2	3	3	2	2	0	1	2	2	0	2	3	4	1	1	0	2	0	1	0	3	1	2	0	3	3	3
P12004	Proliferating cell nuclear antigen (PCNA) (Cyclin)	PCNA	0	0	0	1	3	1	1	0	4	0	3	5	6	1	1	3	4	0	2	0	5	1	5	2	0	0	0	2	2	2	2	3	1	0	4	2
Q8WW12	PEST proteolytic signal-containing nuclear protein (PCNP) (PEST-containing nuclear protein)	PCNP	2	6	1	4	7	7	5	6	7	9	7	9	7	8	4	9	7	6	6	8	8	7	6	11	1	9	0	6	4	7	4	9	3	9	3	10
Q13442	28 kDa heat- and acid-stable phosphoprotein (PDGF-associated protein) (PAP) (PDGFA-associated protein 1) (PAP1)	PDAP1	0	3	0	0	0	6	0	1	0	6	0	2	0	6	0	0	0	6	0	3	0	1	0	1	1	7	0	1	0	4	0	0	0	6	0	0
Q53EL6	Programmed cell death protein 4 (Neoplastic transformation inhibitor protein) (Nuclear antigen H731-like) (Protein 197/15a)	PDCD4	0	0	0	0	0	0	0	0	0	0	0	0	0	0	0	0	0	0	0	0	0	0	0	0	0	0	0	0	0	0	0	0	0	0	0	0
K7EQA1	Programmed cell death protein 5	PDCD5	0	0	0	0	0	0	0	0	0	1	0	0	0	0	0	0	0	2	0	0	0	0	0	0	0	3	0	0	0	1	0	0	0	1	0	0
O75340	Programmed cell death protein 6 (Apoptosis-linked gene 2 protein homolog) (ALG-2)	PDCD6	0	0	0	0	1	0	1	0	3	0	3	1	5	0	1	1	1	0	1	1	3	0	3	1	1	0	1	0	1	0	2	1	3	0	5	0
Q8WUM4	Programmed cell death 6-interacting protein (PDCD6-interacting protein) (ALG-2-interacting protein 1) (ALG-2-interacting protein X) (Hp95)	PDCD6IP	0	0	0	0	0	1	0	0	0	0	1	0	1	0	0	0	0	0	0	0	0	0	0	0	0	0	0	0	1	0	2	0	0	0	2	0
P08559	Pyruvate dehydrogenase E1 component subunit alpha, somatic form, mitochondrial (EC 1.2.4.1) (PDHE1-A type I)	PDHA1	0	0	1	0	7	4	5	2	9	5	9	6	8	7	2	3	7	3	4	4	14	9	8	3	2	1	1	0	1	1	2	0	2	2	6	2
P11177	Pyruvate dehydrogenase E1 component subunit beta, mitochondrial (PDHE1-B) (EC 1.2.4.1)	PDHB	3	0	1	1	4	3	5	0	9	2	9	5	6	2	2	2	8	3	3	0	10	5	6	2	1	1	0	1	2	1	5	3	5	3	7	8
O00330	Pyruvate dehydrogenase protein X component, mitochondrial (Dihydrolipoamide dehydrogenase-binding protein of pyruvate dehydrogenase complex) (E3-binding protein) (E3BP) (Lipoyl-containing pyruvate dehydrogenase complex component X) (proX)	PDHX	3	0	1	2	8	9	5	5	10	7	13	10	11	7	5	5	12	5	8	6	15	9	14	9	4	2	2	3	4	4	5	4	8	6	9	5
P30101	Protein disulfide-isomerase A3 (EC 5.3.4.1) (58 kDa glucose-regulated protein) (58 kDa microsomal protein) (p58) (Disulfide isomerase ER-60) (Endoplasmic reticulum resident protein 57) (ER protein 57) (ERp57) (Endoplasmic reticulum resident protein 60) (ER protein 60) (ERp60)	PDIA3	1	0	1	0	0	5	1	2	0	1	2	3	0	1	0	0	2	0	2	0	0	4	1	0	0	0	0	1	0	1	1	3	0	0	2	4
P13667	Protein disulfide-isomerase A4 (EC 5.3.4.1) (Endoplasmic reticulum resident protein 70) (ER protein 70) (ERp70) (Endoplasmic reticulum resident protein 72) (ER protein 72) (ERp-72) (ERp72)	PDIA4	0	0	0	0	2	2	3	2	0	0	2	3	5	4	2	3	8	2	3	10	1	4	5	0	0	1	0	1	0	0	0	3	0	1	2	1
Q15084	Protein disulfide-isomerase A6 (EC 5.3.4.1) (Endoplasmic reticulum protein 5) (ER protein 5) (ERp5) (Protein disulfide isomerase P5) (Thioredoxin domain-containing protein 7)	PDIA6	0	0	1	1	0	0	2	3	0	2	1	3	1	1	1	1	2	2	2	3	0	2	1	2	1	0	0	2	0	1	1	3	3	1	3	1
Q15118	[Pyruvate dehydrogenase (acetyl-transferring)] kinase isozyme 1, mitochondrial (EC 2.7.11.2) (Pyruvate dehydrogenase kinase isoform 1) (PDH kinase 1)	PDK1	0	0	0	0	0	0	0	0	1	0	1	0	2	0	0	0	0	0	0	0	2	0	1	0	0	0	0	0	0	0	0	1	0	0	0	0
O00151	PDZ and LIM domain protein 1 (C-terminal LIM domain protein 1) (Elfin) (LIM domain protein CLP-36)	PDLIM1	0	0	0	0	0	2	0	1	0	0	0	0	0	0	0	1	0	0	0	2	0	1	0	1	0	0	0	0	0	0	0	1	0	0	0	2
Q96HC4	PDZ and LIM domain protein 5 (Enigma homolog) (Enigma-like PDZ and LIM domains protein)	PDLIM5	0	0	0	0	0	6	0	4	0	6	0	2	0	3	0	0	0	3	0	2	0	3	0	1	0	2	0	0	0	4	0	1	0	6	0	2
Q8NCN5	Pyruvate dehydrogenase phosphatase regulatory subunit, mitochondrial (PDPr)	PDPR	0	0	0	0	0	0	3	0	1	0	4	0	0	0	1	1	0	0	1	0	0	0	2	0	0	0	0	0	0	0	0	0	0	0	0	0
Q29RF7	Sister chromatid cohesion protein PDS5 homolog A (Cell proliferation-inducing gene 54 protein) (Sister chromatid cohesion protein 112) (SCC-112)	PDS5A	0	0	0	0	0	0	0	2	0	2	0	0	0	2	0	2	0	0	0	2	1	0	0	3	0	1	0	4	0	2	0	4	0	2	0	3
H3BND4	Pyridoxal-dependent decarboxylase domain-containing protein 1	PDXDC1	0	0	0	0	2	2	1	0	3	2	0	0	6	1	1	2	2	2	0	0	1	1	1	0	0	0	0	0	0	1	0	2	2	3	2	0
Q5EBL8	PDZ domain-containing protein 11 (ATPase-interacting PDZ protein) (Plasma membrane calcium ATPase-interacting single-PDZ protein) (PMCA-interacting single-PDZ protein)	PDZD11	0	0	0	1	2	0	0	1	0	0	0	1	0	0	0	0	0	1	0	0	0	0	0	0	0	0	0	0	0	0	0	0	0	1	0	0
Q9BRX2	Protein pelota homolog (EC 3.1.-.-)	PELO	0	0	0	0	0	0	0	0	0	0	0	0	1	0	0	0	2	0	0	0	1	0	0	0	0	0	0	0	0	0	0	0	0	0	0	0
B5MCF9	Pescadillo homolog	PES1	0	0	0	2	0	0	0	0	0	0	0	0	0	0	0	2	0	0	0	0	0	0	0	0	0	0	0	1	0	0	0	1	0	0	0	0
O75381	Peroxisomal membrane protein PEX14 (PTS1 receptor-docking protein) (Peroxin-14) (Peroxisomal membrane anchor protein PEX14)	PEX14	1	1	0	0	1	5	0	0	0	1	0	1	1	4	0	0	0	0	0	0	0	3	0	0	0	4	0	0	0	1	0	1	0	4	0	1
B4E0T2	Peroxisomal targeting signal 1 receptor (cDNA FLJ56404, highly similar to Peroxisomal targeting signal 1 receptor)	PEX5	0	0	0	0	0	2	0	0	0	0	0	0	0	2	0	0	0	1	0	0	0	0	0	0	0	1	0	0	0	5	0	0	0	2	0	0
O60925	Prefoldin subunit 1	PFDN1	0	0	0	1	1	4	0	2	0	5	0	3	0	3	0	0	0	1	0	1	0	2	0	0	0	1	0	1	0	1	0	0	0	1	0	0
Q9UHV9	Prefoldin subunit 2	PFDN2	1	1	1	3	2	3	2	3	4	4	1	4	3	4	2	3	1	5	1	3	1	6	2	2	2	4	0	2	2	4	0	2	2	5	1	2
H3BPF6	Prefoldin subunit 5 (Fragment)	PFDN5	0	0	0	0	0	0	0	0	0	0	0	1	0	0	0	0	0	0	0	1	0	0	0	0	0	1	0	1	0	1	0	0	0	4	0	2
O15212	Prefoldin subunit 6 (Protein Ke2)	PFDN6	0	0	0	0	0	1	0	1	0	1	0	2	0	1	0	1	0	1	0	1	0	1	0	0	0	4	0	2	0	3	0	2	0	3	0	2
P17858	ATP-dependent 6-phosphofructokinase, liver type (ATP-PFK) (PFK-L) (EC 2.7.1.11) (6-phosphofructokinase type B) (Phosphofructo-1-kinase isozyme B) (PFK-B) (Phosphohexokinase)	PFKL	0	0	0	0	0	0	0	0	0	0	0	0	0	0	0	0	0	0	0	0	0	0	0	0	0	0	0	0	1	0	1	0	0	0	1	0
P07737	Profilin-1 (Epididymis tissue protein Li 184a) (Profilin I)	PFN1	2	0	0	0	0	5	0	0	0	3	0	2	0	3	0	0	3	6	0	2	0	4	2	0	0	0	0	0	0	1	0	0	0	0	0	2
P18669	Phosphoglycerate mutase 1 (EC 5.4.2.11) (EC 5.4.2.4) (BPG-dependent PGAM 1) (Phosphoglycerate mutase isozyme B) (PGAM-B)	PGAM1	0	0	0	0	0	2	0	1	1	1	0	1	0	0	0	0	0	1	0	0	0	3	0	0	0	10	0	0	0	5	0	4	1	9	0	1
Q96HS1	Serine/threonine-protein phosphatase PGAM5, mitochondrial (EC 3.1.3.16) (Bcl-XL-binding protein v68) (Phosphoglycerate mutase family member 5)	PGAM5	3	4	3	8	10	8	5	9	8	5	9	6	7	10	5	10	9	5	4	5	9	10	7	7	5	9	5	12	5	6	6	13	6	7	7	9
P52209	6-phosphogluconate dehydrogenase, decarboxylating (EC 1.1.1.44)	PGD	0	0	0	0	0	9	0	0	0	0	0	0	0	0	0	0	0	0	0	0	0	0	0	0	0	0	0	0	0	0	0	0	0	1	0	0
P00558	Phosphoglycerate kinase 1 (EC 2.7.2.3) (Cell migration-inducing gene 10 protein) (Primer recognition protein 2) (PRP 2)	PGK1	0	0	0	0	0	4	0	0	0	0	0	0	0	0	0	0	0	0	0	0	0	0	0	0	0	0	0	0	0	0	0	0	0	0	0	0
O00264	Membrane-associated progesterone receptor component 1 (mPR)	PGRMC1	1	0	0	1	1	0	3	2	0	0	0	0	1	1	1	2	2	1	0	4	0	1	2	1	0	1	0	3	0	0	0	3	0	0	2	2
O15173	Membrane-associated progesterone receptor component 2 (Progesterone membrane-binding protein) (Steroid receptor protein DG6)	PGRMC2	0	0	0	0	0	0	0	0	0	4	0	0	0	0	0	0	0	1	0	0	0	0	0	0	0	0	0	0	1	0	0	0	0	0	0	0
P35232	Prohibitin	PHB	6	5	6	9	9	7	14	9	11	5	13	9	7	4	11	13	9	7	9	7	7	6	9	7	6	4	4	6	1	8	5	5	3	9	9	6
Q99623	Prohibitin-2 (B-cell receptor-associated protein BAP37) (D-prohibitin) (Repressor of estrogen receptor activity)	PHB2	10	7	14	18	15	8	26	17	17	5	37	20	17	10	24	28	15	10	19	16	14	9	20	18	13	9	6	12	6	14	11	12	15	11	17	12
A0A0A0MSI2	Polyhomeotic-like protein 2	PHC2	0	0	0	0	1	1	1	2	0	0	2	1	0	1	0	3	1	0	0	2	1	0	0	2	0	0	0	1	0	0	0	0	0	0	0	0
Q8NDX5	Polyhomeotic-like protein 3 (Early development regulatory protein 3) (Homolog of polyhomeotic 3) (hPH3)	PHC3	0	0	1	1	2	1	2	4	3	2	3	1	3	1	2	4	2	0	1	6	1	0	2	4	0	0	0	3	0	1	0	5	0	2	0	4
S5FZ81	PHD finger protein 10 (PHF10 isoform Sl)	PHF10	0	0	0	1	0	0	0	1	0	1	0	0	0	0	0	1	1	1	0	2	0	0	0	0	0	0	0	0	0	0	0	0	0	0	0	1
Q96QT6	PHD finger protein 12 (PHD factor 1) (Pf1)	PHF12	0	0	0	7	0	0	0	6	0	0	0	7	0	0	0	10	0	0	0	14	0	1	0	10	0	0	0	9	0	3	0	9	0	3	0	9
A0A0U1RRH6	PHD finger protein 14	PHF14	0	0	0	0	0	0	0	0	0	1	1	0	2	2	0	2	0	1	0	3	0	1	1	1	0	0	0	0	0	1	0	24	0	1	0	24
Q9BVI0	PHD finger protein 20 (Glioma-expressed antigen 2) (Hepatocellular carcinoma-associated antigen 58) (Novel zinc finger protein) (Transcription factor TZP)	PHF20	2	0	0	0	0	0	0	0	0	0	0	0	0	0	0	0	0	0	0	0	0	0	0	0	0	0	0	0	0	0	0	0	0	0	0	0
Q96BD5	PHD finger protein 21A (BHC80a) (BRAF35-HDAC complex protein BHC80)	PHF21A	0	0	0	4	0	2	0	4	0	3	0	5	0	1	0	5	0	0	0	6	0	1	0	9	0	0	0	3	0	0	0	3	0	1	0	4
Q92576	PHD finger protein 3	PHF3	0	0	0	1	0	0	0	1	0	0	0	0	0	0	0	2	0	0	0	3	0	0	0	3	0	0	0	4	0	0	0	4	0	1	0	6
Q7RTV0	PHD finger-like domain-containing protein 5A (PHD finger-like domain protein 5A) (Splicing factor 3B-associated 14 kDa protein) (SF3b14b)	PHF5A	2	0	0	1	2	3	2	2	2	3	1	4	3	4	0	1	3	2	1	2	3	2	2	2	0	0	0	1	1	0	0	1	0	0	0	0
A0A0D9SGE8	PHD finger protein 6	PHF6	8	3	0	0	0	0	0	0	0	0	0	0	0	0	0	0	0	0	0	0	0	0	0	0	0	0	0	1	0	0	0	0	0	0	0	0
Q9UPP1	Histone lysine demethylase PHF8 (EC 1.14.11.27) (PHD finger protein 8)	PHF8	0	0	1	0	0	0	2	1	0	0	3	1	4	0	4	3	2	0	1	3	4	0	6	4	0	1	0	5	1	1	1	3	0	0	0	2
O43175	D-3-phosphoglycerate dehydrogenase (3-PGDH) (EC 1.1.1.95) (2-oxoglutarate reductase) (EC 1.1.1.399) (Malate dehydrogenase) (EC 1.1.1.37)	PHGDH	4	1	2	2	8	3	1	0	8	4	7	4	11	8	1	3	7	2	2	2	13	5	7	2	2	2	0	1	3	4	1	2	5	4	5	3
Q8WWQ0	PH-interacting protein (PHIP) (IRS-1 PH domain-binding protein) (WD repeat-containing protein 11)	PHIP	42	25	0	0	0	0	0	0	0	1	0	0	0	4	0	0	0	1	0	0	0	0	0	0	0	0	0	0	0	0	0	0	0	0	0	0
A0A0J9YWD5	PHD and RING finger domain-containing protein 1	PHRF1	0	0	2	1	0	4	2	5	0	0	1	0	0	2	2	1	0	1	0	5	1	3	0	2	1	1	0	5	0	0	1	4	0	1	1	5
O75928	E3 SUMO-protein ligase PIAS2 (EC 6.3.2.-) (Androgen receptor-interacting protein 3) (ARIP3) (DAB2-interacting protein) (DIP) (Msx-interacting zinc finger protein) (Miz1) (PIAS-NY protein) (Protein inhibitor of activated STAT x) (Protein inhibitor of activated STAT2)	PIAS2	0	0	0	0	0	0	0	0	0	0	0	0	0	0	0	1	0	0	0	4	0	0	0	4	0	0	0	1	0	0	0	2	0	0	0	1
H0Y2P9	Phosphatidylinositol-glycan biosynthesis class X protein	PIGX	0	0	0	0	0	0	0	0	0	0	0	0	0	0	0	0	1	0	0	0	2	0	0	0	0	0	0	0	0	0	0	0	0	0	0	0
Q9NWS0	PIH1 domain-containing protein 1 (Nucleolar protein 17 homolog)	PIH1D1	0	0	0	0	0	0	0	0	0	0	0	0	0	1	0	0	0	0	0	0	0	0	0	0	0	1	0	0	0	1	0	0	0	1	0	0
F5GWN5	Phosphatidylinositol 4-phosphate 3-kinase C2 domain-containing subunit beta	PIK3C2B	0	0	0	0	0	0	0	0	1	2	0	0	0	0	0	0	0	0	0	0	0	0	0	0	0	0	0	0	0	0	0	0	0	0	0	0
O00459	Phosphatidylinositol 3-kinase regulatory subunit beta (PI3-kinase regulatory subunit beta) (PI3K regulatory subunit beta) (PtdIns-3-kinase regulatory subunit beta) (Phosphatidylinositol 3-kinase 85 kDa regulatory subunit beta) (PI3-kinase subunit p85-beta) (PtdIns-3-kinase regulatory subunit p85-beta)	PIK3R2	0	0	0	0	0	1	0	0	0	0	0	0	0	0	0	0	0	0	0	0	0	0	0	0	0	1	0	0	0	2	0	0	0	0	0	0
P12273	Prolactin-inducible protein (Gross cystic disease fluid protein 15) (GCDFP-15) (Prolactin-induced protein) (Secretory actin-binding protein) (SABP) (gp17)	PIP	0	2	0	0	0	3	0	0	0	0	0	0	0	0	1	0	0	0	0	0	7	0	0	0	0	0	0	0	0	0	0	0	0	0	0	0
P78356	Phosphatidylinositol 5-phosphate 4-kinase type-2 beta (EC 2.7.1.149) (1-phosphatidylinositol 5-phosphate 4-kinase 2-beta) (Diphosphoinositide kinase 2-beta) (Phosphatidylinositol 5-phosphate 4-kinase type II beta) (PI(5)P 4-kinase type II beta) (PIP4KII-beta) (PtdIns(5)P-4-kinase isoform 2-beta)	PIP4K2B	0	0	0	0	0	1	0	0	0	1	0	0	0	1	0	0	0	1	0	0	0	1	0	0	0	1	0	1	0	4	0	0	0	6	0	1
Q8TBX8	Phosphatidylinositol 5-phosphate 4-kinase type-2 gamma (EC 2.7.1.149) (Phosphatidylinositol 5-phosphate 4-kinase type II gamma) (PI(5)P 4-kinase type II gamma) (PIP4KII-gamma)	PIP4K2C	0	0	0	0	0	0	0	0	0	0	0	0	0	0	0	0	0	0	0	0	0	0	0	0	0	0	0	0	0	1	0	1	0	4	0	0
Q9BZ71	Membrane-associated phosphatidylinositol transfer protein 3 (Phosphatidylinositol transfer protein, membrane-associated 3) (PITPnm 3) (Pyk2 N-terminal domain-interacting receptor 1) (NIR-1)	PITPNM3	0	0	0	0	0	1	0	1	0	1	0	0	0	2	0	0	0	0	0	0	0	0	0	0	0	0	0	0	0	0	0	0	0	0	0	0
P14618	Pyruvate kinase PKM (EC 2.7.1.40) (Cytosolic thyroid hormone-binding protein) (CTHBP) (Opa-interacting protein 3) (OIP-3) (Pyruvate kinase 2/3) (Pyruvate kinase muscle isozyme) (Thyroid hormone-binding protein 1) (THBP1) (Tumor M2-PK) (p58)	PKM	10	6	12	12	15	17	19	15	20	10	19	14	16	16	20	17	17	4	17	13	20	14	19	11	5	6	2	13	5	6	8	6	8	9	7	5
Q16513	Serine/threonine-protein kinase N2 (EC 2.7.11.13) (PKN gamma) (Protein kinase C-like 2) (Protein-kinase C-related kinase 2)	PKN2	0	0	0	0	0	0	0	0	0	0	0	0	0	0	0	0	0	0	0	0	0	0	0	0	0	0	0	0	0	0	0	0	0	2	0	0
Q13835	Plakophilin-1 (Band 6 protein) (B6P)	PKP1	0	0	0	0	0	7	0	0	0	0	0	0	0	0	0	0	0	0	0	0	0	0	0	4	0	0	0	0	0	0	0	0	0	0	0	0
Q99959	Plakophilin-2	PKP2	0	0	2	1	2	0	4	1	1	0	7	0	0	0	5	0	2	0	6	0	2	0	0	0	0	0	0	0	0	0	1	3	0	0	1	0
Q9Y446	Plakophilin-3	PKP3	4	0	5	4	19	6	16	14	23	8	24	15	23	9	12	9	15	6	14	5	29	6	26	13	6	5	4	8	8	2	10	6	9	3	12	1
A0A0D9SF60	Plakophilin-4	PKP4	0	0	2	1	7	1	8	2	8	2	10	6	7	2	4	0	10	1	3	0	14	1	8	1	0	0	0	0	0	0	2	0	1	1	0	1
Q15149	Plectin (PCN) (PLTN) (Hemidesmosomal protein 1) (HD1) (Plectin-1)	PLEC	2	0	19	0	28	16	28	0	13	11	42	1	38	0	28	0	18	3	11	0	30	1	20	2	8	1	0	0	0	0	0	28	0	2	1	0
Q9HAU0	Pleckstrin homology domain-containing family A member 5 (PH domain-containing family A member 5) (Phosphoinositol 3-phosphate-binding protein 2) (PEPP-2)	PLEKHA5	0	0	0	0	0	0	0	0	0	0	0	0	0	0	0	0	0	0	0	0	0	0	0	0	0	0	0	0	0	0	0	0	0	0	0	0
P53350	Serine/threonine-protein kinase PLK1 (EC 2.7.11.21) (Polo-like kinase 1) (PLK-1) (Serine/threonine-protein kinase 13) (STPK13)	PLK1	0	0	0	0	0	0	2	2	0	0	4	1	3	0	3	2	2	0	3	1	2	0	7	3	1	0	0	1	0	0	0	0	0	0	1	0
Q02809	Procollagen-lysine,2-oxoglutarate 5-dioxygenase 1 (EC 1.14.11.4) (Lysyl hydroxylase 1) (LH1)	PLOD1	0	0	2	1	14	0	9	5	14	0	14	4	10	2	9	4	15	0	14	3	20	1	12	1	2	0	0	0	1	1	1	0	4	0	4	0
O60568	Procollagen-lysine,2-oxoglutarate 5-dioxygenase 3 (EC 1.14.11.4) (Lysyl hydroxylase 3) (LH3)	PLOD3	0	0	0	0	2	0	0	0	0	0	0	0	1	0	0	0	1	0	0	0	0	0	1	0	0	2	0	0	0	0	0	0	0	0	0	0
O43660	Pleiotropic regulator 1	PLRG1	5	0	0	9	5	6	1	10	3	6	7	10	5	10	1	4	5	4	0	6	7	10	7	4	0	1	0	2	5	3	3	7	1	3	3	5
P13797	Plastin-3 (T-plastin)	PLS3	0	0	0	0	0	4	0	0	0	0	0	0	0	0	0	0	0	0	0	0	0	0	0	0	0	0	0	0	0	0	0	0	0	0	0	0
O15031	Plexin-B2 (MM1)	PLXNB2	0	0	0	0	0	1	1	0	0	0	3	0	1	0	2	0	1	0	1	0	0	0	2	1	0	0	0	0	0	0	0	0	0	0	0	0
Q6P1K2	Polyamine-modulated factor 1 (PMF-1)	PMF1	0	0	0	3	0	0	0	1	0	1	1	4	0	0	0	2	0	0	0	0	0	0	0	1	0	0	0	1	0	0	0	0	0	1	0	0
P29590	Protein PML (Promyelocytic leukemia protein) (RING finger protein 71) (Tripartite motif-containing protein 19)	PML	0	0	0	0	0	0	0	1	0	0	0	0	0	0	0	2	0	0	0	1	0	0	0	1	0	0	0	1	0	0	0	2	0	0	0	2
Q10713	Mitochondrial-processing peptidase subunit alpha (EC 3.4.24.64) (Alpha-MPP) (P-55)	PMPCA	0	0	1	1	3	1	2	1	0	1	1	0	2	1	3	0	0	1	1	0	0	2	1	0	0	0	0	0	0	0	0	0	0	0	0	0
O75439	Mitochondrial-processing peptidase subunit beta (EC 3.4.24.64) (Beta-MPP) (P-52)	PMPCB	0	0	1	0	0	0	3	0	1	0	4	0	0	0	1	0	0	0	1	0	1	0	4	0	0	0	0	1	0	0	0	0	0	0	1	0
C9J167	Mismatch repair endonuclease PMS2	PMS2	0	0	0	0	1	1	0	2	3	0	2	1	4	1	0	2	3	0	0	1	1	5	1	1	0	0	0	1	0	1	0	1	0	1	0	2
Q8TF01	Arginine/serine-rich protein PNISR (PNN-interacting serine/arginine-rich protein) (SR-related protein) (SR-rich protein) (Serine/arginine-rich-splicing regulatory protein 130) (SRrp130) (Splicing factor, arginine/serine-rich 130) (Splicing factor, arginine/serine-rich 18)	PNISR	0	0	0	0	0	0	0	0	0	0	0	2	0	1	0	1	0	0	0	1	0	0	0	1	0	0	0	1	0	0	0	0	0	0	0	1
Q8N490	Probable hydrolase PNKD (EC 3.-.-.-) (Myofibrillogenesis regulator 1) (MR-1) (Paroxysmal nonkinesiogenic dyskinesia protein) (Trans-activated by hepatitis C virus core protein 2)	PNKD	0	0	1	0	3	0	1	0	2	0	1	0	0	2	1	0	2	0	2	0	4	1	1	0	1	0	0	0	1	0	1	1	2	0	1	0
Q9H307	Pinin (140 kDa nuclear and cell adhesion-related phosphoprotein) (Desmosome-associated protein) (Domain-rich serine protein) (DRS protein) (DRSP) (Melanoma metastasis clone A protein) (Nuclear protein SDK3) (SR-like protein)	PNN	2	2	2	15	0	6	3	24	0	7	2	16	6	12	2	21	4	7	0	22	3	6	2	15	0	0	0	10	0	1	1	10	0	2	0	12
P00491	Purine nucleoside phosphorylase (PNP) (EC 2.4.2.1) (Inosine phosphorylase) (Inosine-guanosine phosphorylase)	PNP	0	0	0	0	0	2	0	0	0	0	0	0	0	1	0	0	0	1	0	1	1	1	0	0	0	1	0	0	0	2	0	0	0	1	0	0
Q8IY17	Neuropathy target esterase (EC 3.1.1.5) (Patatin-like phospholipase domain-containing protein 6)	PNPLA6	0	0	0	0	0	0	0	0	0	0	1	0	0	0	0	0	0	0	0	0	2	0	1	0	0	0	0	0	0	0	0	0	0	0	0	0
Q8WVV4	Protein POF1B (Premature ovarian failure protein 1B)	POF1B	0	0	0	0	0	0	0	0	0	0	0	0	0	0	0	0	0	0	0	0	0	0	0	2	0	0	0	0	0	0	0	0	0	0	0	0
Q7Z3K3	Pogo transposable element with ZNF domain (Suppressor of hairy wing homolog 5) (Zinc finger protein 280E) (Zinc finger protein 635)	POGZ	0	0	0	0	0	0	0	0	0	0	0	1	0	0	0	0	0	0	0	3	0	0	0	1	0	0	0	1	0	0	0	3	0	0	0	2
M0R2B7	DNA polymerase (EC 2.7.7.7)	POLD1	0	0	0	0	0	0	0	0	0	0	0	0	0	0	0	0	0	0	0	0	0	0	0	0	0	0	0	2	0	0	0	4	0	2	0	3
A0A087WWF6	DNA polymerase delta subunit 2	POLD2	0	0	0	0	0	0	0	0	0	1	0	0	0	0	0	1	0	0	0	1	2	1	0	0	0	0	0	0	0	0	0	0	0	1	0	0
Q15054	DNA polymerase delta subunit 3 (DNA polymerase delta subunit C) (DNA polymerase delta subunit p66) (DNA polymerase delta subunit p68)	POLD3	0	0	1	0	3	0	4	1	5	2	2	2	5	1	0	0	4	0	4	1	4	1	1	1	0	0	0	1	0	1	0	0	0	0	0	0
Q9Y2S7	Polymerase delta-interacting protein 2 (38 kDa DNA polymerase delta interaction protein) (p38)	POLDIP2	0	0	0	0	4	1	3	1	5	0	10	2	7	1	2	2	2	0	3	0	7	0	7	0	3	0	1	2	3	2	2	3	4	0	4	3
Q9BY77	Polymerase delta-interacting protein 3 (46 kDa DNA polymerase delta interaction protein) (p46) (S6K1 Aly/REF-like target) (SKAR)	POLDIP3	0	0	2	4	2	1	3	8	1	4	1	6	1	3	3	6	1	4	1	7	1	2	2	5	1	0	1	4	0	3	2	3	1	1	2	3
P56282	DNA polymerase epsilon subunit 2 (EC 2.7.7.7) (DNA polymerase II subunit 2) (DNA polymerase epsilon subunit B)	POLE2	0	0	0	0	0	0	0	0	0	0	0	0	2	0	0	0	2	0	0	0	0	0	0	0	0	0	0	0	0	0	0	0	0	0	0	0
Q9Y253	DNA polymerase eta (EC 2.7.7.7) (RAD30 homolog A) (Xeroderma pigmentosum variant type protein)	POLH	0	0	0	0	0	0	0	1	0	0	0	1	0	0	0	3	0	0	0	3	0	0	0	3	0	0	0	0	0	0	0	0	0	0	0	0
O15160	DNA-directed RNA polymerases I and III subunit RPAC1 (DNA-directed RNA polymerase I subunit C) (RNA polymerases I and III subunit AC1) (AC40) (DNA-directed RNA polymerases I and III 40 kDa polypeptide) (RPA40) (RPA39) (RPC40)	POLR1C	0	0	0	0	0	0	0	0	0	0	0	0	0	0	0	0	0	0	0	0	0	0	0	0	0	0	0	2	0	1	0	2	0	0	0	1
Q9Y2S0	DNA-directed RNA polymerases I and III subunit RPAC2 (RNA polymerases I and III subunit AC2) (AC19) (DNA-directed RNA polymerase I subunit D) (RNA polymerase I 16 kDa subunit) (RPA16) (RPC16) (hRPA19)	POLR1D	0	0	0	1	1	0	1	1	0	1	2	1	1	0	1	2	0	0	0	1	0	1	1	1	0	0	0	1	0	1	0	1	0	1	1	1
P24928	DNA-directed RNA polymerase II subunit RPB1 (RNA polymerase II subunit B1) (EC 2.7.7.6) (DNA-directed RNA polymerase II subunit A) (DNA-directed RNA polymerase III largest subunit) (RNA-directed RNA polymerase II subunit RPB1) (EC 2.7.7.48)	POLR2A	0	0	1	1	0	3	0	0	0	4	0	1	0	6	0	2	1	3	0	0	1	7	1	2	1	1	0	4	0	1	0	1	0	1	1	1
C9J2Y9	DNA-directed RNA polymerase subunit beta (EC 2.7.7.6)	POLR2B	0	0	0	1	0	1	0	0	0	0	0	0	0	5	0	0	0	2	0	0	2	4	0	0	0	1	0	4	0	5	0	3	0	3	0	4
P19387	DNA-directed RNA polymerase II subunit RPB3 (RNA polymerase II subunit 3) (RNA polymerase II subunit B3) (DNA-directed RNA polymerase II 33 kDa polypeptide) (RPB33) (DNA-directed RNA polymerase II subunit C) (RPB31)	POLR2C	0	0	0	1	1	1	0	0	1	1	1	0	1	2	0	2	1	1	0	2	1	1	0	1	0	0	0	2	0	1	0	1	0	2	1	3
P19388	DNA-directed RNA polymerases I, II, and III subunit RPABC1 (RNA polymerases I, II, and III subunit ABC1) (DNA-directed RNA polymerase II 23 kDa polypeptide) (DNA-directed RNA polymerase II subunit E) (RPB5 homolog) (XAP4)	POLR2E	3	1	0	5	3	4	2	2	7	4	4	4	6	6	2	5	5	4	3	3	6	4	3	3	2	5	1	2	1	6	1	4	2	6	4	6
C9JLU1	DNA-directed RNA polymerases I, II, and III subunit RPABC3 (Fragment)	POLR2H	0	0	0	0	1	1	1	1	1	0	1	1	1	2	0	1	1	0	0	1	1	1	1	0	0	0	0	0	0	0	0	0	0	0	1	1
P36954	DNA-directed RNA polymerase II subunit RPB9 (RNA polymerase II subunit B9) (DNA-directed RNA polymerase II subunit I) (RNA polymerase II 14.5 kDa subunit) (RPB14.5)	POLR2I	0	0	0	0	0	0	0	0	0	0	0	0	0	0	0	0	0	0	0	0	0	0	0	0	0	0	0	1	0	1	0	0	0	2	0	1
Q6EEV4	DNA-directed RNA polymerase II subunit GRINL1A, isoforms 4/5 (DNA-directed RNA polymerase II subunit M, isoforms 4/5)	POLR2M	1	0	0	0	0	0	0	0	0	0	0	0	0	0	0	0	0	0	0	0	0	0	0	0	0	2	0	0	0	1	0	0	0	1	0	0
Q96HA1	Nuclear envelope pore membrane protein POM 121 (Nuclear envelope pore membrane protein POM 121A) (Nucleoporin Nup121) (Pore membrane protein of 121 kDa)	POM121	0	0	0	0	0	1	2	0	0	1	2	2	1	0	1	0	0	1	0	0	2	1	1	2	0	0	0	0	0	1	0	0	0	0	0	0
Q15165	Serum paraoxonase/arylesterase 2 (PON 2) (EC 3.1.1.2) (EC 3.1.1.81) (Aromatic esterase 2) (A-esterase 2) (Serum aryldialkylphosphatase 2)	PON2	0	0	0	0	3	0	2	0	2	0	2	2	2	1	1	1	2	0	2	1	1	0	2	1	0	0	0	0	0	0	0	1	0	0	1	0
Q99575	Ribonucleases P/MRP protein subunit POP1 (hPOP1) (EC 3.1.26.5)	POP1	0	0	2	7	0	3	0	9	0	3	0	6	0	2	0	7	0	2	0	6	0	2	2	6	2	2	0	5	0	1	0	3	1	1	0	1
K7ERD7	Ribonuclease P protein subunit p29 (Fragment)	POP4	0	0	0	5	0	0	0	2	0	0	0	1	0	0	0	2	0	0	0	1	0	0	0	1	0	0	0	0	0	0	0	0	0	1	0	0
Q15181	Inorganic pyrophosphatase (EC 3.6.1.1) (Pyrophosphate phospho-hydrolase) (PPase)	PPA1	0	1	0	1	1	1	4	2	1	0	2	1	2	1	2	3	1	1	2	1	0	4	2	0	0	0	0	0	0	1	0	0	0	1	0	0
Q9H2U2	Inorganic pyrophosphatase 2, mitochondrial (EC 3.6.1.1) (Pyrophosphatase SID6-306) (Pyrophosphate phospho-hydrolase 2) (PPase 2)	PPA2	0	0	0	0	3	3	3	3	2	1	5	1	5	1	1	2	4	1	3	1	3	2	2	1	0	0	0	0	0	1	0	0	0	0	0	0
A0A0B4J1V8	HCG2039996 (PPAN-P2RY11 readthrough)	PPAN-P2RY11	0	0	0	0	0	0	0	1	0	1	0	1	0	0	0	0	0	0	0	0	1	2	1	0	0	0	0	0	0	0	0	0	0	0	0	0
Q06203	Amidophosphoribosyltransferase (ATase) (EC 2.4.2.14) (Glutamine phosphoribosylpyrophosphate amidotransferase) (GPAT)	PPAT	0	0	0	0	0	0	0	0	0	0	0	0	0	0	0	0	0	0	0	0	1	0	0	0	0	0	0	0	0	3	0	0	0	3	0	0
F8W0Q9	Periphilin-1	PPHLN1	0	0	0	0	3	0	1	1	3	0	4	3	8	3	0	6	2	0	1	4	5	0	0	1	0	0	0	0	0	1	0	1	0	0	0	2
P62937	Peptidyl-prolyl cis-trans isomerase A (PPIase A) (EC 5.2.1.8) (Cyclophilin A) (Cyclosporin A-binding protein) (Rotamase A) [Cleaved into: Peptidyl-prolyl cis-trans isomerase A, N-terminally processed]	PPIA	7	2	1	1	0	11	2	3	1	2	1	8	1	0	0	2	4	4	2	5	1	9	7	3	1	3	1	7	0	3	1	5	1	3	4	6
P23284	Peptidyl-prolyl cis-trans isomerase B (PPIase B) (EC 5.2.1.8) (CYP-S1) (Cyclophilin B) (Rotamase B) (S-cyclophilin) (SCYLP)	PPIB	6	8	4	4	4	4	10	9	5	2	17	8	3	4	6	7	3	5	12	11	8	5	17	7	1	1	0	2	0	3	7	4	0	1	6	2
Q9UNP9	Peptidyl-prolyl cis-trans isomerase E (PPIase E) (EC 5.2.1.8) (Cyclophilin E) (Cyclophilin-33) (Rotamase E)	PPIE	1	3	0	3	0	0	0	0	0	0	1	4	1	2	0	2	0	0	0	0	0	0	0	3	0	1	0	7	0	2	0	5	0	2	0	5
P30405	Peptidyl-prolyl cis-trans isomerase F, mitochondrial (PPIase F) (EC 5.2.1.8) (Cyclophilin D) (CyP-D) (CypD) (Cyclophilin F) (Mitochondrial cyclophilin) (CyP-M) (Rotamase F)	PPIF	2	0	0	0	0	0	0	0	0	0	1	0	0	0	0	0	0	1	0	0	0	0	1	0	0	0	0	0	0	0	0	0	0	0	1	0
Q13427	Peptidyl-prolyl cis-trans isomerase G (PPIase G) (Peptidyl-prolyl isomerase G) (EC 5.2.1.8) (CASP10) (Clk-associating RS-cyclophilin) (CARS-Cyp) (CARS-cyclophilin) (SR-cyclophilin) (SR-cyp) (SRcyp) (Cyclophilin G) (Rotamase G)	PPIG	1	0	0	1	0	3	1	3	1	2	1	2	2	5	1	1	1	0	2	3	0	5	1	1	0	0	0	0	2	2	2	2	1	2	3	1
O43447	Peptidyl-prolyl cis-trans isomerase H (PPIase H) (EC 5.2.1.8) (Rotamase H) (Small nuclear ribonucleoprotein particle-specific cyclophilin H) (CypH) (U-snRNP-associated cyclophilin SnuCyp-20) (USA-CYP)	PPIH	2	3	0	6	4	3	2	8	3	2	2	10	4	5	2	8	3	4	2	10	5	5	5	11	0	3	0	7	0	4	0	7	0	2	0	6
Q9Y3C6	Peptidyl-prolyl cis-trans isomerase-like 1 (PPIase) (EC 5.2.1.8) (Rotamase PPIL1)	PPIL1	1	1	0	1	0	3	0	2	0	0	0	5	2	4	0	2	0	1	0	6	3	3	0	6	0	1	0	6	0	9	0	8	0	9	0	9
Q13356	Peptidyl-prolyl cis-trans isomerase-like 2 (PPIase) (EC 2.3.2.27) (EC 5.2.1.8) (CYC4) (Cyclophilin-60) (Cyclophilin-like protein Cyp-60) (Cyp60) (hCyP-60) (RING-type E3 ubiquitin transferase isomerase-like 2) (Rotamase PPIL2)	PPIL2	0	0	0	0	1	2	0	5	2	1	1	2	3	2	0	2	2	2	0	8	2	3	1	3	0	3	0	8	0	4	0	5	0	6	0	9
Q9H2H8	Peptidyl-prolyl cis-trans isomerase-like 3 (PPIase) (EC 5.2.1.8) (Cyclophilin J) (CyPJ) (Cyclophilin-like protein PPIL3) (Rotamase PPIL3)	PPIL3	0	1	0	2	0	1	0	2	1	0	0	4	1	1	0	5	0	0	0	3	0	1	0	2	0	0	0	5	0	1	0	4	0	1	0	9
Q8WUA2	Peptidyl-prolyl cis-trans isomerase-like 4 (PPIase) (EC 5.2.1.8) (Cyclophilin-like protein PPIL4) (Rotamase PPIL4)	PPIL4	0	0	0	0	0	0	0	0	0	0	0	0	0	0	0	0	0	0	0	2	0	0	0	0	0	0	0	0	0	0	0	1	0	0	0	1
A0A087WZV0	Inositol hexakisphosphate and diphosphoinositol-pentakisphosphate kinase 2	PPIP5K2	0	0	0	0	0	0	0	0	0	0	0	0	0	0	0	0	0	0	0	0	0	0	0	0	0	2	0	1	0	2	0	2	0	3	0	4
K7EKI8	Periplakin	PPL	0	0	0	0	0	55	0	1	0	0	0	0	0	1	0	0	0	1	0	0	0	0	0	0	0	1	0	2	1	0	0	1	0	1	0	0
P49593	Protein phosphatase 1F (EC 3.1.3.16) (Ca(2+)/calmodulin-dependent protein kinase phosphatase) (CaM-kinase phosphatase) (CaMKPase) (Partner of PIX 2) (Protein fem-2 homolog) (hFem-2)	PPM1F	0	0	0	0	1	0	0	0	1	0	0	0	2	0	0	0	3	0	0	0	1	0	0	0	0	0	0	0	0	0	0	0	1	0	0	0
O15355	Protein phosphatase 1G (EC 3.1.3.16) (Protein phosphatase 1C) (Protein phosphatase 2C isoform gamma) (PP2C-gamma) (Protein phosphatase magnesium-dependent 1 gamma)	PPM1G	0	0	0	0	0	0	1	1	0	0	0	1	1	1	0	1	0	1	0	2	0	0	0	1	0	0	0	2	0	0	0	0	0	0	0	2
Q9Y570	Protein phosphatase methylesterase 1 (PME-1) (EC 3.1.1.89)	PPME1	0	0	0	0	0	0	0	0	0	2	0	0	0	1	0	0	1	0	0	0	0	0	0	0	0	3	0	0	0	3	1	2	0	5	0	1
P62136	Serine/threonine-protein phosphatase PP1-alpha catalytic subunit (PP-1A) (EC 3.1.3.16)	PPP1CA	3	3	2	25	11	11	6	18	10	9	9	24	5	15	5	23	6	10	3	28	2	17	6	14	0	11	0	20	0	12	1	18	1	12	1	20
P62140	Serine/threonine-protein phosphatase PP1-beta catalytic subunit (PP-1B) (PPP1CD) (EC 3.1.3.16) (EC 3.1.3.53)	PPP1CB	2	2	1	17	7	9	3	16	6	7	6	22	4	14	4	21	5	8	3	28	3	15	4	13	1	6	0	10	0	7	1	11	1	7	1	15
P36873	Serine/threonine-protein phosphatase PP1-gamma catalytic subunit (PP-1G) (EC 3.1.3.16) (Protein phosphatase 1C catalytic subunit)	PPP1CC	2	0	1	18	7	8	0	13	5	6	7	18	4	12	4	19	5	7	3	25	3	13	0	9	0	7	0	14	0	6	0	11	0	0	0	13
Q96QC0	Serine/threonine-protein phosphatase 1 regulatory subunit 10 (MHC class I region proline-rich protein CAT53) (PP1-binding protein of 114 kDa) (Phosphatase 1 nuclear targeting subunit) (Protein FB19) (p99)	PPP1R10	14	26	4	58	9	25	12	57	11	30	6	62	2	28	1	67	0	23	0	68	1	27	1	63	1	40	0	95	0	34	0	86	0	41	1	86
G1AUC5	Protein phosphatase inhibitor 2-like protein (Protein phosphatase inhibitor 2-like protein 3)	PPP1R2P3	0	0	0	0	0	0	0	0	0	2	0	0	0	1	0	0	0	1	0	0	0	1	0	0	0	0	0	0	0	0	0	1	0	0	0	1
O75864	Protein phosphatase 1 regulatory subunit 37 (Leucine-rich repeat-containing protein 68)	PPP1R37	0	0	0	0	1	1	0	0	1	2	0	0	0	0	0	0	0	0	0	0	1	0	1	0	0	0	0	0	0	2	0	0	0	0	0	0
Q15435	Protein phosphatase 1 regulatory subunit 7 (Protein phosphatase 1 regulatory subunit 22)	PPP1R7	0	0	1	0	0	0	0	0	0	0	0	0	0	0	0	0	0	0	0	0	0	0	0	0	0	1	0	0	0	1	0	0	0	2	0	0
P62714	Serine/threonine-protein phosphatase 2A catalytic subunit beta isoform (PP2A-beta) (EC 3.1.3.16)	PPP2CB	0	0	0	0	0	1	0	0	1	1	0	1	1	1	0	0	0	0	0	0	0	0	1	0	0	1	0	4	0	1	0	1	1	2	1	3
P30153	Serine/threonine-protein phosphatase 2A 65 kDa regulatory subunit A alpha isoform (Medium tumor antigen-associated 61 kDa protein) (PP2A subunit A isoform PR65-alpha) (PP2A subunit A isoform R1-alpha)	PPP2R1A	1	1	0	0	0	2	0	0	0	1	0	0	0	1	0	0	0	1	0	0	0	2	1	0	0	3	0	4	0	5	0	11	0	12	1	13
P63151	Serine/threonine-protein phosphatase 2A 55 kDa regulatory subunit B alpha isoform (PP2A subunit B isoform B55-alpha) (PP2A subunit B isoform PR55-alpha) (PP2A subunit B isoform R2-alpha) (PP2A subunit B isoform alpha)	PPP2R2A	0	0	0	0	0	1	0	0	0	1	0	0	0	0	0	0	0	0	0	0	0	0	0	1	0	0	0	0	0	0	0	2	0	1	0	3
P60510	Serine/threonine-protein phosphatase 4 catalytic subunit (PP4C) (Pp4) (EC 3.1.3.16) (Protein phosphatase X) (PP-X)	PPP4C	0	0	0	1	1	1	0	2	0	0	0	3	1	1	0	2	0	0	0	4	0	1	0	2	0	1	0	5	0	3	0	5	0	1	0	4
Q9NY27	Serine/threonine-protein phosphatase 4 regulatory subunit 2	PPP4R2	0	1	0	7	1	4	0	7	2	3	0	7	2	6	0	11	0	0	0	11	0	6	0	6	0	11	0	13	0	8	0	13	0	6	0	10
Q6IN85	Serine/threonine-protein phosphatase 4 regulatory subunit 3A (SMEK homolog 1)	PPP4R3A	0	0	0	0	0	0	0	1	0	1	0	1	0	1	0	2	0	0	0	5	0	0	0	4	0	1	0	3	0	3	0	3	0	3	0	7
O00743	Serine/threonine-protein phosphatase 6 catalytic subunit (PP6C) (EC 3.1.3.16) [Cleaved into: Serine/threonine-protein phosphatase 6 catalytic subunit, N-terminally processed]	PPP6C	0	0	0	0	1	2	0	3	2	2	1	6	1	4	0	2	2	0	0	2	1	3	1	1	0	2	0	1	0	2	0	1	0	3	1	1
Q96BP3	Peptidylprolyl isomerase domain and WD repeat-containing protein 1 (EC 5.2.1.8) (Spliceosome-associated cyclophilin)	PPWD1	0	0	0	0	0	0	0	0	0	0	0	0	0	0	0	0	0	0	0	0	0	0	0	0	0	0	0	3	0	0	0	4	0	0	0	2
O60828	Polyglutamine-binding protein 1 (PQBP-1) (38 kDa nuclear protein containing a WW domain) (Npw38) (Polyglutamine tract-binding protein 1)	PQBP1	0	0	0	1	0	1	1	1	1	1	0	1	1	1	0	1	0	1	0	1	1	1	0	1	0	1	0	2	0	2	0	3	0	1	0	6
Q92733	Proline-rich protein PRCC (Papillary renal cell carcinoma translocation-associated gene protein)	PRCC	0	0	0	0	0	0	0	0	0	1	0	1	0	0	0	0	0	2	0	1	0	0	1	3	0	0	0	0	0	0	0	1	0	0	0	2
A0A0A0MSI0	Peroxiredoxin-1 (Fragment)	PRDX1	5	6	8	7	7	18	10	8	23	34	9	10	12	22	5	9	14	22	7	7	21	22	7	13	12	20	5	10	12	23	7	11	15	21	10	14
P32119	Peroxiredoxin-2 (EC 1.11.1.15) (Natural killer cell-enhancing factor B) (NKEF-B) (PRP) (Thiol-specific antioxidant protein) (TSA) (Thioredoxin peroxidase 1) (Thioredoxin-dependent peroxide reductase 1)	PRDX2	8	6	3	2	6	9	3	4	18	22	4	6	13	17	2	7	15	20	4	10	18	19	5	8	9	16	2	8	6	18	3	8	8	17	8	9
P30048	Thioredoxin-dependent peroxide reductase, mitochondrial (EC 1.11.1.15) (Antioxidant protein 1) (AOP-1) (HBC189) (Peroxiredoxin III) (Prx-III) (Peroxiredoxin-3) (Protein MER5 homolog)	PRDX3	0	0	3	2	4	6	4	4	3	2	5	6	4	6	6	7	7	5	5	7	3	2	4	5	1	3	3	5	2	4	4	3	3	4	4	5
Q13162	Peroxiredoxin-4 (EC 1.11.1.15) (Antioxidant enzyme AOE372) (AOE37-2) (Peroxiredoxin IV) (Prx-IV) (Thioredoxin peroxidase AO372) (Thioredoxin-dependent peroxide reductase A0372)	PRDX4	0	0	2	6	0	6	2	7	4	6	8	9	5	8	4	9	6	6	5	8	6	7	5	6	2	3	0	9	2	4	5	5	3	5	5	7
P30044	Peroxiredoxin-5, mitochondrial (EC 1.11.1.15) (Alu corepressor 1) (Antioxidant enzyme B166) (AOEB166) (Liver tissue 2D-page spot 71B) (PLP) (Peroxiredoxin V) (Prx-V) (Peroxisomal antioxidant enzyme) (TPx type VI) (Thioredoxin peroxidase PMP20)	PRDX5	1	0	0	0	0	1	0	0	0	0	2	2	0	0	0	2	0	0	0	2	1	2	1	0	0	0	0	3	0	1	1	2	1	3	1	2
P30041	Peroxiredoxin-6 (EC 1.11.1.15) (1-Cys peroxiredoxin) (1-Cys PRX) (24 kDa protein) (Acidic calcium-independent phospholipase A2) (aiPLA2) (EC 3.1.1.4) (Antioxidant protein 2) (Liver 2D page spot 40) (Non-selenium glutathione peroxidase) (NSGPx) (Red blood cells page spot 12)	PRDX6	0	1	0	0	2	4	0	2	3	2	5	2	2	2	0	1	4	3	4	0	2	4	3	2	2	3	0	4	2	5	2	3	2	4	2	2
P22694	cAMP-dependent protein kinase catalytic subunit beta (PKA C-beta) (EC 2.7.11.11)	PRKACB	0	0	0	0	2	1	0	0	2	0	2	0	1	0	0	0	0	0	0	0	0	0	0	0	0	0	0	0	0	0	0	0	0	1	0	0
P54619	5'-AMP-activated protein kinase subunit gamma-1 (AMPK gamma1) (AMPK subunit gamma-1) (AMPKg)	PRKAG1	0	0	0	0	0	1	0	0	1	0	0	0	1	1	0	1	0	0	0	0	0	1	0	0	0	1	0	2	0	2	1	1	0	3	0	1
P13861	cAMP-dependent protein kinase type II-alpha regulatory subunit	PRKAR2A	0	0	0	0	0	1	0	1	0	2	0	0	0	1	0	0	0	1	0	1	0	3	0	0	0	1	0	0	0	0	0	0	0	2	0	0
K7ELL7	Glucosidase 2 subunit beta	PRKCSH	0	0	0	0	0	1	1	1	0	1	0	1	1	1	3	0	0	4	2	3	0	2	3	0	0	0	1	1	0	0	0	0	0	0	0	0
P78527	DNA-dependent protein kinase catalytic subunit (DNA-PK catalytic subunit) (DNA-PKcs) (EC 2.7.11.1) (DNPK1) (p460)	PRKDC	0	0	9	3	1	5	22	10	4	13	10	10	11	25	11	2	1	4	3	3	4	13	14	12	1	3	2	6	4	13	2	7	0	8	7	7
O75569	Interferon-inducible double-stranded RNA-dependent protein kinase activator A (PKR-associated protein X) (PKR-associating protein X) (Protein activator of the interferon-induced protein kinase) (Protein kinase, interferon-inducible double-stranded RNA-dependent activator)	PRKRA	0	0	0	0	1	2	0	0	2	1	3	2	1	2	1	1	2	1	0	1	3	1	1	2	1	0	0	0	0	0	0	1	0	0	0	0
Q99873	Protein arginine N-methyltransferase 1 (EC 2.1.1.319) (Histone-arginine N-methyltransferase PRMT1) (Interferon receptor 1-bound protein 4)	PRMT1	0	1	1	2	8	9	2	10	5	6	4	7	7	14	5	9	6	4	6	18	8	10	8	4	1	3	0	6	0	5	0	4	1	6	3	6
O14744	Protein arginine N-methyltransferase 5 (EC 2.1.1.320) (72 kDa ICln-binding protein) (Histone-arginine N-methyltransferase PRMT5) (Jak-binding protein 1) (Shk1 kinase-binding protein 1 homolog) (SKB1 homolog) (SKB1Hs) [Cleaved into: Protein arginine N-methyltransferase 5, N-terminally processed]	PRMT5	0	0	0	1	2	2	0	0	2	1	0	0	2	1	0	3	1	3	0	2	1	6	1	0	0	3	0	7	0	2	0	4	0	2	0	2
A0A087WWM6	Proline dehydrogenase (EC 1.5.5.2)	PRODH	0	0	0	0	0	0	2	0	0	0	2	0	0	0	0	0	0	0	0	0	0	0	0	0	0	0	0	0	0	0	0	0	0	0	0	0
Q9UMS4	Pre-mRNA-processing factor 19 (EC 2.3.2.27) (Nuclear matrix protein 200) (PRP19/PSO4 homolog) (hPso4) (RING-type E3 ubiquitin transferase PRP19) (Senescence evasion factor)	PRPF19	7	6	2	9	6	7	4	8	8	9	7	10	7	8	4	9	9	9	3	8	8	6	6	8	5	6	0	14	6	13	6	17	5	15	5	17
O43395	U4/U6 small nuclear ribonucleoprotein Prp3 (Pre-mRNA-splicing factor 3) (hPrp3) (U4/U6 snRNP 90 kDa protein)	PRPF3	0	0	2	13	2	12	4	15	1	6	2	17	1	8	1	16	1	7	1	12	1	8	3	17	3	6	0	22	0	2	0	13	0	5	2	17
E7EVX8	U4/U6 small nuclear ribonucleoprotein Prp31	PRPF31	0	0	0	1	2	1	2	2	3	1	2	3	3	0	0	1	2	1	1	1	3	3	3	1	0	0	0	0	1	1	1	0	1	1	3	0
Q8NAV1	Pre-mRNA-splicing factor 38A	PRPF38A	0	0	0	2	0	1	0	3	2	3	0	2	2	3	0	2	1	1	0	3	1	1	0	2	0	1	0	3	0	2	2	2	1	1	0	1
Q5VTL8	Pre-mRNA-splicing factor 38B (Sarcoma antigen NY-SAR-27)	PRPF38B	0	0	0	0	0	0	0	2	0	0	0	0	0	0	1	0	0	0	0	0	0	1	0	0	0	0	0	0	0	0	0	0	0	0	0	1
O43172	U4/U6 small nuclear ribonucleoprotein Prp4 (PRP4 homolog) (hPrp4) (U4/U6 snRNP 60 kDa protein) (WD splicing factor Prp4)	PRPF4	2	0	0	12	2	6	2	9	2	4	2	11	3	5	1	15	0	6	1	8	2	4	2	17	1	2	0	10	0	3	0	10	0	3	0	8
O75400	Pre-mRNA-processing factor 40 homolog A (Fas ligand-associated factor 1) (Formin-binding protein 11) (Formin-binding protein 3) (Huntingtin yeast partner A) (Huntingtin-interacting protein 10) (HIP-10) (Huntingtin-interacting protein A) (Renal carcinoma antigen NY-REN-6)	PRPF40A	0	0	6	9	4	5	7	14	3	8	8	6	5	13	9	9	3	5	5	9	0	5	4	3	5	4	4	18	3	6	5	17	3	9	8	16
Q13523	Serine/threonine-protein kinase PRP4 homolog (EC 2.7.11.1) (PRP4 kinase) (PRP4 pre-mRNA-processing factor 4 homolog)	PRPF4B	0	0	0	1	0	1	0	3	0	1	0	0	0	4	2	1	1	2	0	1	0	3	0	1	0	1	0	0	0	2	3	1	2	2	2	1
O94906	Pre-mRNA-processing factor 6 (Androgen receptor N-terminal domain-transactivating protein 1) (ANT-1) (PRP6 homolog) (U5 snRNP-associated 102 kDa protein) (U5-102 kDa protein)	PRPF6	0	0	2	4	1	3	2	8	0	3	2	7	3	4	3	6	0	1	0	1	1	3	2	5	2	1	0	8	0	1	2	5	0	2	3	8
Q6P2Q9	Pre-mRNA-processing-splicing factor 8 (220 kDa U5 snRNP-specific protein) (PRP8 homolog) (Splicing factor Prp8) (p220)	PRPF8	0	2	1	5	0	2	2	4	0	2	0	4	1	19	0	3	1	2	0	2	0	14	1	3	0	5	0	7	3	19	5	26	0	14	6	25
Q9ULL5	Proline-rich protein 12	PRR12	0	0	0	0	0	0	0	1	0	0	0	5	0	1	0	11	0	0	0	14	0	0	0	16	0	0	0	6	0	0	0	8	0	0	0	10
Q9BU68	Proline-rich protein 15-like protein (Protein ATAD4)	PRR15L	0	0	0	0	1	0	1	0	1	0	1	1	1	0	1	0	1	0	1	0	1	0	1	0	1	1	1	0	4	0	3	1	3	0	3	0
Q6MZM9	Proline-rich protein 27	PRR27	0	0	0	0	0	2	0	0	0	0	0	0	0	0	0	0	0	0	0	0	0	0	0	0	0	0	0	0	0	0	0	0	0	0	0	0
P48634	Protein PRRC2A (HLA-B-associated transcript 2) (Large proline-rich protein BAT2) (Proline-rich and coiled-coil-containing protein 2A) (Protein G2)	PRRC2A	0	0	0	0	0	1	0	2	0	0	0	1	0	0	0	2	0	1	0	0	0	1	0	0	1	4	0	0	0	0	0	1	0	1	0	1
Q5JSZ5	Protein PRRC2B (HLA-B-associated transcript 2-like 1) (Proline-rich coiled-coil protein 2B)	PRRC2B	0	0	0	0	0	0	0	0	0	0	0	0	0	0	0	6	0	0	0	5	0	0	0	5	0	0	0	0	0	0	0	0	0	0	0	0
Q9Y520	Protein PRRC2C (BAT2 domain-containing protein 1) (HBV X-transactivated gene 2 protein) (HBV XAg-transactivated protein 2) (HLA-B-associated transcript 2-like 2) (Proline-rich and coiled-coil-containing protein 2C)	PRRC2C	0	0	0	0	0	1	0	0	0	4	0	0	0	0	0	0	0	0	0	0	0	2	0	0	0	0	0	0	0	0	0	0	0	0	0	1
E7EQ64	Trypsin-1	PRSS1	0	0	0	0	0	0	1	0	0	1	0	0	0	0	0	0	0	0	1	0	0	1	0	1	4	3	4	3	3	3	3	2	3	2	3	2
O75475	PC4 and SFRS1-interacting protein (CLL-associated antigen KW-7) (Dense fine speckles 70 kDa protein) (DFS 70) (Lens epithelium-derived growth factor) (Transcriptional coactivator p75/p52)	PSIP1	19	11	0	0	4	2	0	0	0	0	10	1	1	3	0	0	2	5	0	2	2	1	1	0	0	0	0	0	0	0	0	0	0	0	0	1
P25786	Proteasome subunit alpha type-1 (EC 3.4.25.1) (30 kDa prosomal protein) (PROS-30) (Macropain subunit C2) (Multicatalytic endopeptidase complex subunit C2) (Proteasome component C2) (Proteasome nu chain)	PSMA1	0	0	0	1	1	1	1	1	1	1	1	1	1	1	0	1	1	1	1	1	1	1	1	1	1	1	0	1	1	2	2	2	2	1	2	2
A0A024RA52	Proteasome subunit alpha type (EC 3.4.25.1)	PSMA2	0	0	0	1	0	1	0	1	0	0	2	1	2	1	0	1	1	0	2	1	1	1	1	0	0	1	0	5	0	1	1	3	0	4	1	4
P25788	Proteasome subunit alpha type-3 (EC 3.4.25.1) (Macropain subunit C8) (Multicatalytic endopeptidase complex subunit C8) (Proteasome component C8)	PSMA3	0	0	0	1	0	1	0	0	0	0	0	0	0	0	0	2	0	0	0	0	1	1	0	0	1	0	0	0	0	1	1	1	0	2	1	2
P25789	Proteasome subunit alpha type-4 (EC 3.4.25.1) (Macropain subunit C9) (Multicatalytic endopeptidase complex subunit C9) (Proteasome component C9) (Proteasome subunit L)	PSMA4	0	0	0	2	1	2	1	2	2	0	0	2	1	0	2	1	1	1	2	2	0	0	1	1	0	1	0	2	0	3	2	2	1	2	1	1
P28066	Proteasome subunit alpha type-5 (EC 3.4.25.1) (Macropain zeta chain) (Multicatalytic endopeptidase complex zeta chain) (Proteasome zeta chain)	PSMA5	1	0	0	0	1	3	1	2	0	0	1	1	1	0	0	3	0	2	1	1	1	0	1	0	0	0	0	0	0	0	0	1	0	0	0	0
G3V5Z7	Proteasome subunit alpha type (EC 3.4.25.1)	PSMA6	0	0	1	2	3	1	0	0	1	0	0	1	1	1	0	1	2	0	1	0	3	0	2	2	2	0	0	1	1	2	2	3	2	2	2	2
O14818	Proteasome subunit alpha type-7 (EC 3.4.25.1) (Proteasome subunit RC6-1) (Proteasome subunit XAPC7)	PSMA7	0	0	0	2	5	3	0	3	2	1	3	3	5	3	0	5	2	3	2	2	3	3	2	1	3	2	1	2	3	3	2	2	5	4	3	1
P20618	Proteasome subunit beta type-1 (EC 3.4.25.1) (Macropain subunit C5) (Multicatalytic endopeptidase complex subunit C5) (Proteasome component C5) (Proteasome gamma chain)	PSMB1	0	0	0	0	0	0	0	0	0	0	0	0	0	0	0	1	0	0	0	0	0	0	0	0	1	1	0	2	1	2	0	2	1	2	0	1
P49721	Proteasome subunit beta type-2 (EC 3.4.25.1) (Macropain subunit C7-I) (Multicatalytic endopeptidase complex subunit C7-I) (Proteasome component C7-I)	PSMB2	0	0	0	1	1	0	1	1	1	0	1	1	1	0	1	1	1	0	1	2	1	1	1	1	2	0	0	1	1	2	1	1	3	0	2	0
P49720	Proteasome subunit beta type-3 (EC 3.4.25.1) (Proteasome chain 13) (Proteasome component C10-II) (Proteasome theta chain)	PSMB3	0	0	0	0	1	2	0	0	0	0	0	0	0	0	0	0	0	0	0	0	0	0	1	0	0	0	0	0	0	1	0	1	0	1	1	1
P28070	Proteasome subunit beta type-4 (EC 3.4.25.1) (26 kDa prosomal protein) (HsBPROS26) (PROS-26) (Macropain beta chain) (Multicatalytic endopeptidase complex beta chain) (Proteasome beta chain) (Proteasome chain 3) (HsN3)	PSMB4	0	0	0	3	0	1	0	2	0	0	0	1	1	2	0	1	1	0	1	2	0	1	1	1	3	0	0	2	1	1	1	2	1	3	2	2
P28074	Proteasome subunit beta type-5 (EC 3.4.25.1) (Macropain epsilon chain) (Multicatalytic endopeptidase complex epsilon chain) (Proteasome chain 6) (Proteasome epsilon chain) (Proteasome subunit MB1) (Proteasome subunit X)	PSMB5	0	0	2	4	5	3	1	3	3	0	2	4	5	3	3	7	3	1	3	3	3	2	3	3	4	3	0	2	4	3	3	2	4	4	3	3
P28072	Proteasome subunit beta type-6 (EC 3.4.25.1) (Macropain delta chain) (Multicatalytic endopeptidase complex delta chain) (Proteasome delta chain) (Proteasome subunit Y)	PSMB6	1	1	0	2	2	3	1	0	0	0	0	2	1	1	2	1	0	1	1	2	1	0	2	2	1	0	0	0	0	1	0	0	1	1	0	1
Q99436	Proteasome subunit beta type-7 (EC 3.4.25.1) (Macropain chain Z) (Multicatalytic endopeptidase complex chain Z) (Proteasome subunit Z)	PSMB7	0	0	0	0	0	0	0	0	0	0	0	0	0	0	0	0	0	0	0	0	0	0	0	0	1	1	0	0	1	2	1	0	1	1	0	0
P62191	26S proteasome regulatory subunit 4 (P26s4) (26S proteasome AAA-ATPase subunit RPT2) (Proteasome 26S subunit ATPase 1)	PSMC1	0	0	2	4	6	5	3	1	4	6	6	4	9	3	1	5	7	1	5	1	13	7	6	4	9	9	4	10	13	7	7	8	11	13	13	12
P35998	26S proteasome regulatory subunit 7 (26S proteasome AAA-ATPase subunit RPT1) (Proteasome 26S subunit ATPase 2) (Protein MSS1)	PSMC2	1	1	2	10	11	9	4	10	11	9	11	15	16	13	7	13	11	5	7	6	16	10	11	6	9	9	3	11	7	12	14	11	13	16	17	16
P17980	26S proteasome regulatory subunit 6A (26S proteasome AAA-ATPase subunit RPT5) (Proteasome 26S subunit ATPase 3) (Proteasome subunit P50) (Tat-binding protein 1) (TBP-1)	PSMC3	1	0	0	2	4	6	3	3	4	5	7	8	9	7	4	9	2	3	5	5	3	11	4	3	5	7	0	11	3	10	8	12	6	14	9	15
P43686	26S proteasome regulatory subunit 6B (26S proteasome AAA-ATPase subunit RPT3) (MB67-interacting protein) (MIP224) (Proteasome 26S subunit ATPase 4) (Tat-binding protein 7) (TBP-7)	PSMC4	0	0	2	2	4	3	1	2	3	2	3	4	7	5	4	3	5	2	0	1	7	6	4	2	6	10	3	7	6	8	6	11	10	14	6	9
P62195	26S proteasome regulatory subunit 8 (26S proteasome AAA-ATPase subunit RPT6) (Proteasome 26S subunit ATPase 5) (Proteasome subunit p45) (Thyroid hormone receptor-interacting protein 1) (TRIP1) (p45/SUG)	PSMC5	3	2	2	8	11	7	5	8	8	6	12	7	13	7	8	10	10	4	7	5	13	8	11	3	12	12	6	11	10	10	13	10	14	10	15	14
A0A087X2I1	26S proteasome regulatory subunit 10B	PSMC6	1	0	1	4	8	8	5	5	6	8	6	9	6	8	5	9	3	5	4	5	7	9	7	7	6	7	1	6	4	7	7	7	7	10	10	8
Q99460	26S proteasome non-ATPase regulatory subunit 1 (26S proteasome regulatory subunit RPN2) (26S proteasome regulatory subunit S1) (26S proteasome subunit p112)	PSMD1	1	0	0	1	1	1	1	1	1	1	2	2	3	5	2	2	1	1	2	3	1	3	3	2	0	1	0	2	0	11	0	8	0	8	9	9
B1AJY5	26S proteasome non-ATPase regulatory subunit 10	PSMD10	0	0	0	0	0	0	0	0	2	0	1	0	1	2	0	1	1	0	0	1	3	1	1	0	1	1	0	1	0	1	0	1	0	1	1	1
O00231	26S proteasome non-ATPase regulatory subunit 11 (26S proteasome regulatory subunit RPN6) (26S proteasome regulatory subunit S9) (26S proteasome regulatory subunit p44.5)	PSMD11	2	1	0	1	2	2	0	1	2	2	5	6	6	6	1	5	2	0	0	1	5	7	2	2	2	4	0	4	0	7	3	3	2	8	8	4
O00232	26S proteasome non-ATPase regulatory subunit 12 (26S proteasome regulatory subunit RPN5) (26S proteasome regulatory subunit p55)	PSMD12	0	1	0	1	1	3	0	2	4	2	2	4	4	4	1	1	2	0	0	1	2	2	1	1	2	1	0	4	0	4	2	1	2	1	3	4
Q9UNM6	26S proteasome non-ATPase regulatory subunit 13 (26S proteasome regulatory subunit RPN9) (26S proteasome regulatory subunit S11) (26S proteasome regulatory subunit p40.5)	PSMD13	0	0	0	0	0	4	0	0	3	0	2	4	5	2	0	3	1	0	0	0	2	6	0	0	0	0	0	1	0	1	1	2	0	5	3	2
O00487	26S proteasome non-ATPase regulatory subunit 14 (EC 3.4.19.-) (26S proteasome regulatory subunit RPN11) (26S proteasome-associated PAD1 homolog 1)	PSMD14	0	0	1	1	2	1	1	1	1	1	1	1	2	1	1	1	1	0	1	1	2	1	1	1	1	0	0	2	0	2	1	1	1	2	1	3
Q13200	26S proteasome non-ATPase regulatory subunit 2 (26S proteasome regulatory subunit RPN1) (26S proteasome regulatory subunit S2) (26S proteasome subunit p97) (Protein 55.11) (Tumor necrosis factor type 1 receptor-associated protein 2)	PSMD2	1	0	0	4	5	8	2	3	9	3	10	6	15	16	8	7	9	4	4	9	11	13	9	3	1	10	0	10	5	19	3	9	4	17	17	24
O43242	26S proteasome non-ATPase regulatory subunit 3 (26S proteasome regulatory subunit RPN3) (26S proteasome regulatory subunit S3) (Proteasome subunit p58)	PSMD3	0	0	5	7	23	6	11	10	24	5	25	14	23	12	16	14	17	1	16	7	22	10	18	7	7	4	0	6	4	4	7	9	8	6	10	9
P55036	26S proteasome non-ATPase regulatory subunit 4 (26S proteasome regulatory subunit RPN10) (26S proteasome regulatory subunit S5A) (Antisecretory factor 1) (AF) (ASF) (Multiubiquitin chain-binding protein)	PSMD4	1	0	0	1	5	4	3	2	3	2	9	5	3	1	4	3	2	2	5	5	7	2	6	2	3	1	0	2	1	1	3	3	2	3	4	4
Q16401	26S proteasome non-ATPase regulatory subunit 5 (26S protease subunit S5 basic) (26S proteasome subunit S5B)	PSMD5	0	0	0	0	0	0	0	0	0	0	0	0	0	0	0	1	0	0	0	0	1	0	0	0	0	0	0	0	0	2	0	1	0	2	1	2
Q15008	26S proteasome non-ATPase regulatory subunit 6 (26S proteasome regulatory subunit RPN7) (26S proteasome regulatory subunit S10) (Breast cancer-associated protein SGA-113M) (Phosphonoformate immuno-associated protein 4) (Proteasome regulatory particle subunit p44S10) (p42A)	PSMD6	1	0	0	1	2	4	0	0	2	3	5	3	7	7	2	1	0	0	0	0	6	3	4	1	1	1	0	0	0	3	1	1	0	5	6	6
P51665	26S proteasome non-ATPase regulatory subunit 7 (26S proteasome regulatory subunit RPN8) (26S proteasome regulatory subunit S12) (Mov34 protein homolog) (Proteasome subunit p40)	PSMD7	0	0	0	2	1	1	0	2	4	2	2	4	6	3	0	2	3	0	0	0	5	3	6	1	1	4	0	2	1	4	4	2	3	3	3	2
P48556	26S proteasome non-ATPase regulatory subunit 8 (26S proteasome regulatory subunit RPN12) (26S proteasome regulatory subunit S14) (p31)	PSMD8	0	0	0	0	0	0	0	0	0	0	0	1	0	0	0	0	0	0	0	0	1	2	1	0	0	0	0	0	0	0	0	0	0	1	0	0
Q06323	Proteasome activator complex subunit 1 (11S regulator complex subunit alpha) (REG-alpha) (Activator of multicatalytic protease subunit 1) (Interferon gamma up-regulated I-5111 protein) (IGUP I-5111) (Proteasome activator 28 subunit alpha) (PA28a) (PA28alpha)	PSME1	4	8	0	0	0	7	0	0	5	8	1	1	5	9	0	0	2	7	0	0	4	13	1	0	0	4	0	0	0	7	0	0	0	7	0	1
A0A087X1Z3	Proteasome activator complex subunit 2	PSME2	1	1	0	0	1	5	0	0	3	5	0	1	1	5	0	0	1	4	0	0	3	9	0	0	0	7	0	0	0	5	0	0	0	11	0	0
P61289	Proteasome activator complex subunit 3 (11S regulator complex subunit gamma) (REG-gamma) (Activator of multicatalytic protease subunit 3) (Ki nuclear autoantigen) (Proteasome activator 28 subunit gamma) (PA28g) (PA28gamma)	PSME3	1	1	0	5	0	1	0	4	0	1	0	2	0	2	0	6	0	1	0	6	1	1	0	6	0	5	0	13	0	6	0	13	0	7	0	8
Q8WXF1	Paraspeckle component 1 (Paraspeckle protein 1)	PSPC1	2	6	1	12	7	16	4	23	6	17	7	25	5	17	4	28	6	16	3	43	9	16	4	31	4	19	1	31	2	15	2	31	2	19	2	29
A6NLN1	Polypyrimidine tract binding protein 1, isoform CRA_b (Polypyrimidine tract-binding protein 1)	PTBP1	0	1	3	3	3	4	3	5	3	6	6	5	4	5	4	3	6	5	3	9	8	6	8	3	4	3	0	6	1	4	3	6	1	5	6	6
O95758	Polypyrimidine tract-binding protein 3 (Regulator of differentiation 1) (Rod1)	PTBP3	0	0	0	0	0	0	0	0	1	0	2	0	5	0	0	0	2	0	0	0	5	0	4	0	0	0	0	0	0	0	0	0	0	0	0	0
Q96EY7	Pentatricopeptide repeat domain-containing protein 3, mitochondrial (28S ribosomal protein S39, mitochondrial) (MRP-S39) (Mitochondrial small ribosomal subunit protein mS39) (Transformation-related gene 15 protein) (TRG-15)	PTCD3	0	0	0	4	0	1	2	4	0	1	1	3	2	2	2	2	2	2	1	6	0	1	2	1	0	0	1	7	0	2	4	6	0	1	3	3
Q8WUK0	Phosphatidylglycerophosphatase and protein-tyrosine phosphatase 1 (EC 3.1.3.27) (PTEN-like phosphatase) (Phosphoinositide lipid phosphatase) (Protein-tyrosine phosphatase mitochondrial 1) (EC 3.1.3.16) (EC 3.1.3.48)	PTPMT1	0	0	0	0	2	0	2	2	2	0	3	1	2	0	2	1	1	0	1	1	1	0	1	1	1	1	0	1	1	1	1	1	1	0	3	1
Q06124	Tyrosine-protein phosphatase non-receptor type 11 (EC 3.1.3.48) (Protein-tyrosine phosphatase 1D) (PTP-1D) (Protein-tyrosine phosphatase 2C) (PTP-2C) (SH-PTP2) (SHP-2) (Shp2) (SH-PTP3)	PTPN11	0	0	0	0	0	3	0	1	0	4	0	0	0	1	0	0	0	4	0	1	0	2	0	0	0	8	0	0	0	12	0	0	0	12	0	1
P17706	Tyrosine-protein phosphatase non-receptor type 2 (EC 3.1.3.48) (T-cell protein-tyrosine phosphatase) (TCPTP)	PTPN2	0	0	0	0	2	0	0	0	0	0	3	0	1	0	0	1	1	0	1	0	0	0	1	1	0	0	0	0	0	0	0	0	0	0	0	0
P10586	Receptor-type tyrosine-protein phosphatase F (EC 3.1.3.48) (Leukocyte common antigen related) (LAR)	PTPRF	0	0	0	0	0	0	0	0	0	0	0	0	0	0	1	0	0	0	0	1	0	0	0	0	0	0	1	1	1	0	7	3	2	1	6	3
Q9UHX1	Poly(U)-binding-splicing factor PUF60 (60 kDa poly(U)-binding-splicing factor) (FUSE-binding protein-interacting repressor) (FBP-interacting repressor) (Ro-binding protein 1) (RoBP1) (Siah-binding protein 1) (Siah-BP1)	PUF60	5	8	14	15	7	13	10	20	5	14	9	17	10	18	19	12	10	10	12	14	9	12	10	9	15	17	12	23	7	21	17	24	7	21	17	24
Q00577	Transcriptional activator protein Pur-alpha (Purine-rich single-stranded DNA-binding protein alpha)	PURA	0	0	0	0	1	0	0	0	1	0	1	0	1	0	0	0	1	0	1	0	0	0	0	0	2	0	0	0	1	1	2	0	2	0	2	0
Q96QR8	Transcriptional activator protein Pur-beta (Purine-rich element-binding protein B)	PURB	0	0	2	1	7	0	4	3	5	0	6	3	6	2	3	3	7	0	3	1	8	0	5	3	1	0	0	0	1	0	1	1	1	0	2	1
Q9Y606	tRNA pseudouridine synthase A, mitochondrial (EC 5.4.99.12) (tRNA pseudouridine(38-40) synthase) (tRNA pseudouridylate synthase I) (tRNA-uridine isomerase I)	PUS1	0	0	1	1	2	0	3	1	1	0	5	1	2	0	3	1	0	0	3	0	0	0	1	1	0	0	0	1	0	1	1	1	1	0	1	1
Q96PZ0	Pseudouridylate synthase 7 homolog (EC 5.4.99.-)	PUS7	0	0	0	0	0	0	0	0	0	1	0	1	0	0	0	0	0	0	0	1	0	0	0	0	0	0	0	1	0	0	0	0	0	0	0	1
A0A1B0GTU4	Paxillin	PXN	0	0	0	0	0	1	0	0	0	5	0	0	0	0	0	0	0	0	0	0	0	0	0	0	0	0	0	0	0	0	0	0	0	0	0	0
P32322	Pyrroline-5-carboxylate reductase 1, mitochondrial (P5C reductase 1) (P5CR 1) (EC 1.5.1.2)	PYCR1	11	1	2	3	11	5	7	5	10	1	12	8	11	5	3	4	13	5	7	4	17	3	10	3	3	0	0	4	4	4	4	5	9	7	9	7
Q96C36	Pyrroline-5-carboxylate reductase 2 (P5C reductase 2) (P5CR 2) (EC 1.5.1.2)	PYCR2	0	0	0	0	0	0	1	0	0	0	3	0	4	0	1	0	6	0	0	0	5	0	2	0	0	0	0	0	0	0	0	0	0	1	2	1
A0A0A0MQS1	Pyrroline-5-carboxylate reductase (EC 1.5.1.2)	PYCR3	0	0	2	3	2	0	5	2	2	0	4	1	1	0	3	2	2	0	4	1	1	0	3	0	1	0	0	1	0	0	0	1	1	0	0	0
P11216	Glycogen phosphorylase, brain form (EC 2.4.1.1)	PYGB	0	0	0	1	3	2	3	2	1	0	10	4	2	1	5	6	3	0	6	5	2	0	7	5	5	6	4	11	3	5	7	17	4	6	18	19
Q9BRQ0	Pygopus homolog 2	PYGO2	0	0	0	4	1	3	1	4	2	2	2	5	0	4	0	12	1	3	1	10	0	2	0	13	0	0	0	9	0	2	0	18	0	2	0	18
Q9BRP8	Partner of Y14 and mago (PYM homolog 1 exon junction complex-associated factor) (Protein wibg homolog)	PYM1	1	0	0	0	0	1	0	0	0	1	1	1	1	1	0	1	1	2	0	1	1	1	1	1	0	1	0	0	0	2	0	0	0	3	0	0
P47897	Glutamine--tRNA ligase (EC 6.1.1.18) (Glutaminyl-tRNA synthetase) (GlnRS)	QARS	3	0	0	0	3	5	1	0	10	11	2	1	11	11	2	0	5	3	4	0	7	12	3	0	2	3	1	0	2	12	1	8	2	13	6	6
Q2KHR3	Glutamine and serine-rich protein 1	QSER1	0	1	0	0	0	1	0	0	0	0	0	0	1	0	0	5	0	1	0	6	0	0	0	6	0	0	0	3	0	0	0	2	0	0	0	2
P61026	Ras-related protein Rab-10	RAB10	0	0	0	0	4	4	4	0	4	2	4	2	4	2	0	0	3	1	4	2	5	2	2	2	0	0	0	0	0	2	0	0	0	0	2	0
Q15907	Ras-related protein Rab-11B (GTP-binding protein YPT3)	RAB11B	0	0	0	0	0	2	0	0	1	0	0	0	3	0	2	0	2	0	2	0	0	1	0	0	1	0	0	0	0	1	0	0	0	2	0	0
Q6WKZ4	Rab11 family-interacting protein 1 (Rab11-FIP1) (Rab-coupling protein)	RAB11FIP1	0	1	0	1	0	0	0	0	0	0	0	1	0	0	0	0	0	4	0	3	0	0	0	0	0	4	0	2	0	6	0	2	0	3	0	1
P51153	Ras-related protein Rab-13 (Cell growth-inhibiting gene 4 protein)	RAB13	0	0	2	2	2	0	2	0	2	0	2	2	3	0	2	0	0	0	2	0	2	0	3	0	1	0	0	0	2	0	1	0	0	0	0	0
P61106	Ras-related protein Rab-14	RAB14	0	0	1	0	1	0	4	1	0	0	5	0	1	0	2	0	0	0	3	0	0	0	1	0	0	0	0	0	0	0	0	0	0	0	0	0
Q9H0U4	Ras-related protein Rab-1B	RAB1B	2	0	3	3	6	3	12	7	4	1	12	9	5	1	7	8	4	0	10	7	2	3	4	6	0	0	0	1	2	0	0	1	0	1	0	1
Q9UL25	Ras-related protein Rab-21	RAB21	0	0	0	0	0	0	4	1	0	0	2	0	0	0	2	2	0	0	4	0	0	0	1	1	0	0	0	0	0	0	0	1	0	0	0	0
P57735	Ras-related protein Rab-25 (CATX-8)	RAB25	1	0	2	1	10	2	6	4	7	0	11	6	7	0	6	3	8	0	7	4	7	0	7	0	0	0	1	0	0	0	0	0	0	0	1	0
P61019	Ras-related protein Rab-2A	RAB2A	0	0	1	0	3	2	5	3	1	0	2	3	2	0	3	3	0	0	3	4	1	0	3	0	0	0	0	0	0	0	0	1	0	0	0	0
Q15771	Ras-related protein Rab-30	RAB30	0	0	0	0	1	0	0	0	3	0	0	0	1	0	0	0	1	0	0	0	0	0	0	0	0	0	0	0	0	0	0	0	0	0	0	0
Q9H082	Ras-related protein Rab-33B	RAB33B	0	0	0	0	2	0	3	0	2	0	2	0	3	0	0	0	1	0	3	0	3	0	0	0	0	0	0	0	1	0	0	0	0	0	0	0
O95716	Ras-related protein Rab-3D	RAB3D	0	0	1	0	0	0	4	1	0	0	4	1	0	0	1	0	0	0	4	0	1	0	0	0	0	0	0	0	0	0	0	0	0	0	0	0
Q15042	Rab3 GTPase-activating protein catalytic subunit (RAB3 GTPase-activating protein 130 kDa subunit) (Rab3-GAP p130) (Rab3-GAP)	RAB3GAP1	0	0	0	0	0	0	0	0	0	0	0	0	3	2	0	0	0	0	0	0	0	0	0	0	0	0	0	0	0	0	0	0	0	2	0	0
P20339	Ras-related protein Rab-5A	RAB5A	0	0	2	3	7	0	3	3	7	0	8	2	2	0	5	4	0	0	9	3	2	0	6	2	0	0	0	0	0	0	0	0	0	0	0	0
P61020	Ras-related protein Rab-5B	RAB5B	0	0	0	0	5	0	3	0	4	0	6	0	3	1	4	4	0	0	7	0	0	0	5	0	0	0	0	0	0	0	0	0	0	0	0	0
P51148	Ras-related protein Rab-5C (L1880) (RAB5L)	RAB5C	0	0	1	3	6	3	3	4	6	0	9	3	3	3	5	6	2	1	7	4	3	0	6	3	0	0	1	1	1	0	0	1	0	0	0	0
P20340	Ras-related protein Rab-6A (Rab-6)	RAB6A	0	0	7	5	8	1	17	6	10	0	12	7	6	1	8	6	4	1	13	8	7	0	9	4	0	0	2	2	7	2	3	2	0	0	4	1
Q9NRW1	Ras-related protein Rab-6B	RAB6B	0	0	0	0	4	0	0	0	5	0	0	0	0	0	0	0	0	0	0	0	4	0	0	0	0	0	0	0	0	0	0	0	0	0	0	0
P51149	Ras-related protein Rab-7a	RAB7A	0	0	0	0	0	3	0	0	0	0	0	0	0	0	0	0	0	0	0	0	0	0	0	0	0	0	0	0	0	0	0	0	0	0	0	0
Q5HYI8	Rab-like protein 3	RABL3	2	1	2	1	2	1	2	2	3	2	3	2	4	3	2	3	2	2	2	2	2	2	3	1	0	1	1	1	2	1	2	1	1	1	1	1
Q9H0H5	Rac GTPase-activating protein 1 (Male germ cell RacGap) (MgcRacGAP) (Protein CYK4 homolog) (CYK4) (HsCYK-4)	RACGAP1	0	0	0	0	0	0	0	0	0	1	0	0	0	0	0	0	0	0	0	0	0	0	0	4	0	0	0	1	0	0	0	1	0	0	0	0
P63244	Receptor of activated protein C kinase 1 (Cell proliferation-inducing gene 21 protein) (Guanine nucleotide-binding protein subunit beta-2-like 1) (Guanine nucleotide-binding protein subunit beta-like protein 12.3) (Human lung cancer oncogene 7 protein) (HLC-7) (Receptor for activated C kinase) (Small ribosomal subunit protein RACK1) [Cleaved into: Receptor of activated protein C kinase 1, N-termi…	RACK1	0	0	2	2	8	2	7	6	3	0	15	1	5	0	5	3	2	0	12	6	3	0	12	3	2	0	0	1	1	1	3	2	3	0	2	0
O60216	Double-strand-break repair protein rad21 homolog (hHR21) (Nuclear matrix protein 1) (NXP-1) (SCC1 homolog)	RAD21	0	0	0	0	6	0	7	2	6	1	8	2	10	1	3	3	3	0	5	2	11	5	5	1	0	0	0	2	0	0	1	1	1	2	1	4
Q92878	DNA repair protein RAD50 (hRAD50) (EC 3.6.-.-)	RAD50	0	0	2	18	10	8	9	20	6	8	14	22	14	7	9	15	6	3	5	14	10	7	10	12	4	12	2	25	2	9	6	13	2	8	12	16
Q99638	Cell cycle checkpoint control protein RAD9A (hRAD9) (EC 3.1.11.2) (DNA repair exonuclease rad9 homolog A)	RAD9A	0	0	0	0	2	0	1	0	1	0	1	1	2	1	0	1	2	0	0	0	3	0	1	0	0	0	0	0	0	0	0	0	0	0	0	0
P78406	mRNA export factor (Rae1 protein homolog) (mRNA-associated protein mrnp 41)	RAE1	6	2	1	1	7	3	3	4	7	1	13	6	8	3	2	4	7	2	4	6	15	4	9	2	0	0	0	1	0	5	1	1	1	3	2	3
Q7Z5J4	Retinoic acid-induced protein 1	RAI1	0	0	0	1	0	0	0	0	0	2	0	0	0	1	0	2	0	1	0	3	0	2	0	2	0	0	0	6	0	0	0	13	0	0	0	18
Q9P0K7	Ankycorbin (Ankyrin repeat and coiled-coil structure-containing protein) (Novel retinal pigment epithelial cell protein) (Retinoic acid-induced protein 14)	RAI14	0	0	0	0	0	0	0	0	0	0	0	0	0	2	0	0	0	0	0	0	0	0	0	0	1	0	0	0	0	0	0	0	0	2	0	0
Q86X10	Ral GTPase-activating protein subunit beta (p170)	RALGAPB	1	0	0	0	0	0	0	0	0	0	1	0	0	0	0	0	0	0	0	0	0	0	0	0	0	0	0	0	0	1	0	0	0	4	0	0
Q9UKM9	RNA-binding protein Raly (Autoantigen p542) (Heterogeneous nuclear ribonucleoprotein C-like 2) (hnRNP core protein C-like 2) (hnRNP associated with lethal yellow protein homolog)	RALY	5	7	2	3	10	14	4	4	13	15	9	3	14	16	4	3	11	16	9	8	13	11	7	3	3	0	2	3	10	10	12	8	9	9	10	11
B5MDF5	GTP-binding nuclear protein Ran	RAN	8	4	4	6	10	4	14	10	7	2	22	14	10	2	8	12	7	3	15	11	11	1	15	13	2	3	0	5	2	6	4	3	4	3	3	5
F6WQW2	Ran-specific GTPase-activating protein	RANBP1	1	0	0	0	0	1	0	0	0	0	0	0	1	2	0	0	1	1	0	0	1	1	1	0	0	1	0	1	0	1	0	0	0	1	0	1
A0A0D9SEU5	Ran-binding protein 10	RANBP10	0	0	0	2	0	1	0	0	0	0	0	1	0	1	0	0	0	0	0	0	0	1	0	0	0	1	0	2	0	0	0	1	0	0	0	2
P49792	E3 SUMO-protein ligase RanBP2 (EC 6.3.2.-) (358 kDa nucleoporin) (Nuclear pore complex protein Nup358) (Nucleoporin Nup358) (Ran-binding protein 2) (RanBP2) (p270)	RANBP2	0	2	2	22	2	17	6	34	1	28	3	28	4	20	7	30	1	13	0	31	2	9	4	41	1	14	0	35	0	14	4	26	1	18	4	27
Q9H6Z4	Ran-binding protein 3 (RanBP3)	RANBP3	0	1	0	0	2	2	0	2	1	8	1	5	1	2	1	6	1	2	1	5	0	3	0	4	0	0	0	2	0	0	0	4	0	1	0	4
P46060	Ran GTPase-activating protein 1 (RanGAP1)	RANGAP1	7	5	2	19	8	10	6	12	4	7	8	13	4	13	8	16	3	8	4	12	5	8	4	15	2	12	0	21	0	19	2	23	2	18	4	22
C9K0J5	Ras association (RalGDS/AF-6) and pleckstrin homology domains 1, isoform CRA_b (Ras-associated and pleckstrin homology domains-containing protein 1)	RAPH1	0	0	0	0	0	0	0	0	0	0	0	0	0	0	0	0	0	0	0	0	0	0	1	0	0	2	0	0	0	0	0	0	0	0	0	0
P54136	Arginine--tRNA ligase, cytoplasmic (EC 6.1.1.19) (Arginyl-tRNA synthetase) (ArgRS)	RARS	0	1	1	3	4	8	4	1	5	13	6	1	8	10	7	1	5	8	1	2	6	16	6	2	5	16	1	6	7	11	5	5	3	9	9	4
A0A087WZ13	Ribonucleoprotein PTB-binding 1	RAVER1	0	0	0	0	0	0	0	0	0	0	0	0	0	0	0	7	0	0	0	8	0	0	0	6	0	0	0	5	0	0	0	5	0	0	0	7
Q09028	Histone-binding protein RBBP4 (Chromatin assembly factor 1 subunit C) (CAF-1 subunit C) (Chromatin assembly factor I p48 subunit) (CAF-I 48 kDa subunit) (CAF-I p48) (Nucleosome-remodeling factor subunit RBAP48) (Retinoblastoma-binding protein 4) (RBBP-4) (Retinoblastoma-binding protein p48)	RBBP4	2	5	1	5	5	4	2	7	4	3	5	5	5	6	2	10	5	2	4	9	7	3	6	11	4	8	4	13	3	4	3	7	2	8	3	8
Q15291	Retinoblastoma-binding protein 5 (RBBP-5) (Retinoblastoma-binding protein RBQ-3)	RBBP5	0	0	0	6	1	3	3	5	3	1	2	6	3	4	2	5	1	2	0	10	0	2	1	5	0	1	0	7	0	1	0	8	0	1	0	10
Q7Z6E9	E3 ubiquitin-protein ligase RBBP6 (EC 2.3.2.27) (Proliferation potential-related protein) (Protein P2P-R) (RING-type E3 ubiquitin transferase RBBP6) (Retinoblastoma-binding Q protein 1) (RBQ-1) (Retinoblastoma-binding protein 6) (p53-associated cellular protein of testis)	RBBP6	2	0	0	4	2	6	1	13	2	11	2	10	2	11	5	6	1	1	2	9	1	12	2	7	7	3	8	10	4	6	9	11	5	1	2	5
E9PC52	Histone-binding protein RBBP7	RBBP7	0	0	0	3	1	2	0	5	0	1	0	4	0	4	0	10	0	2	0	7	0	0	3	7	0	0	2	12	0	3	0	5	0	0	0	4
Q8NC74	RBBP8 N-terminal-like protein	RBBP8NL	0	0	0	0	0	0	0	1	0	1	0	2	0	0	0	0	0	0	0	1	0	0	0	1	0	0	0	1	0	0	0	0	0	0	0	1
O43251	RNA binding protein fox-1 homolog 2 (Fox-1 homolog B) (Hexaribonucleotide-binding protein 2) (RNA-binding motif protein 9) (RNA-binding protein 9) (Repressor of tamoxifen transcriptional activity)	RBFOX2	1	0	1	1	7	3	2	2	6	1	6	5	7	1	4	2	6	1	5	5	8	2	7	1	2	0	0	1	0	0	1	1	0	0	1	1
Q08999	Retinoblastoma-like protein 2 (130 kDa retinoblastoma-associated protein) (p130) (Retinoblastoma-related protein 2) (RBR-2) (pRb2)	RBL2	0	0	0	0	0	0	0	0	0	0	0	0	0	0	0	0	0	0	0	0	0	0	0	0	0	0	0	0	0	0	0	0	0	0	0	2
A0A0A0MR66	RNA binding motif protein 10, isoform CRA_d (RNA-binding protein 10)	RBM10	0	0	0	3	1	3	0	18	0	4	1	13	1	3	0	19	0	5	1	20	1	2	1	18	0	3	0	23	0	3	0	23	0	2	0	21
Q9NTZ6	RNA-binding protein 12 (RNA-binding motif protein 12) (SH3/WW domain anchor protein in the nucleus) (SWAN)	RBM12	0	0	0	0	0	0	0	1	0	0	0	1	0	0	0	2	0	0	0	5	0	0	0	3	0	0	0	0	0	0	0	2	0	0	0	3
Q96PK6	RNA-binding protein 14 (Paraspeckle protein 2) (PSP2) (RNA-binding motif protein 14) (RRM-containing coactivator activator/modulator) (Synaptotagmin-interacting protein) (SYT-interacting protein)	RBM14	14	3	40	37	50	11	56	31	37	10	51	28	28	10	46	30	27	5	41	22	32	11	44	26	11	4	13	18	7	5	17	9	19	2	24	6
A0A087WWP4	Putative RNA-binding protein 15	RBM15	1	0	2	2	2	0	8	5	3	2	7	1	8	4	12	6	5	1	8	6	4	2	3	4	0	0	0	1	3	0	5	6	5	0	6	5
Q96I25	Splicing factor 45 (45 kDa-splicing factor) (RNA-binding motif protein 17)	RBM17	3	0	0	15	0	4	0	14	0	2	1	17	2	5	0	22	0	2	2	16	0	2	0	17	0	5	0	8	0	6	0	6	0	4	0	7
Q9NW64	Pre-mRNA-splicing factor RBM22 (RNA-binding motif protein 22) (Zinc finger CCCH domain-containing protein 16)	RBM22	2	0	0	0	0	0	0	0	1	1	0	0	2	5	0	0	3	5	0	0	1	5	0	0	0	0	0	0	1	5	1	5	0	0	0	1
P49756	RNA-binding protein 25 (Arg/Glu/Asp-rich protein of 120 kDa) (RED120) (Protein S164) (RNA-binding motif protein 25) (RNA-binding region-containing protein 7)	RBM25	1	0	5	13	4	6	10	17	2	6	11	13	8	12	15	17	4	7	3	13	3	4	4	12	2	6	0	12	3	9	3	10	0	5	5	7
Q5T8P6	RNA-binding protein 26 (CTCL tumor antigen se70-2) (RNA-binding motif protein 26)	RBM26	0	0	0	7	0	4	0	12	0	6	0	10	0	2	0	7	0	2	0	16	0	2	0	10	0	2	0	12	0	4	0	12	0	5	0	13
Q9P2N5	RNA-binding protein 27 (RNA-binding motif protein 27)	RBM27	0	0	0	5	0	2	0	15	0	2	0	6	0	2	0	17	0	2	0	26	0	2	0	13	0	1	0	11	0	2	0	17	0	1	0	11
P98179	RNA-binding protein 3 (RNA-binding motif protein 3) (RNPL)	RBM3	0	0	0	0	0	0	0	0	0	0	0	0	1	1	0	0	1	3	0	0	1	1	0	0	0	0	0	0	0	0	0	0	0	0	0	0
Q96EV2	RNA-binding protein 33 (Proline-rich protein 8) (RNA-binding motif protein 33)	RBM33	0	1	0	3	0	3	0	8	0	3	0	12	0	3	0	19	0	2	0	23	0	0	0	21	0	5	0	20	0	2	0	19	0	4	0	26
P42696	RNA-binding protein 34 (RNA-binding motif protein 34)	RBM34	0	0	4	6	2	3	4	6	3	4	9	6	1	3	4	5	4	4	6	5	2	2	9	3	8	2	5	2	1	0	2	0	2	0	6	0
Q14498	RNA-binding protein 39 (CAPER alpha) (Hepatocellular carcinoma protein 1) (RNA-binding motif protein 39) (RNA-binding region-containing protein 2) (Splicing factor HCC1)	RBM39	3	2	6	11	17	14	15	14	13	10	18	12	17	16	14	11	14	3	15	13	17	14	17	8	9	13	6	10	7	9	8	8	6	9	9	11
P78332	RNA-binding protein 6 (Lung cancer antigen NY-LU-12) (Protein G16) (RNA-binding motif protein 6) (RNA-binding protein DEF-3)	RBM6	0	0	0	0	0	0	1	0	0	0	0	0	0	0	0	1	0	0	0	2	1	0	0	1	0	0	0	0	0	0	0	2	0	0	0	1
J3KPD3	RNA binding motif protein 7, isoform CRA_c (RNA-binding protein 7)	RBM7	0	0	0	2	0	1	3	3	2	0	1	3	3	2	2	4	1	2	0	3	1	2	1	2	0	0	0	3	0	2	0	2	1	2	0	3
Q9Y5S9	RNA-binding protein 8A (Binder of OVCA1-1) (BOV-1) (RNA-binding motif protein 8A) (RNA-binding protein Y14) (Ribonucleoprotein RBM8A)	RBM8A	0	0	0	1	1	2	0	1	1	0	0	1	1	3	0	0	2	2	0	1	0	2	0	0	1	1	0	0	1	5	4	4	4	4	2	6
P38159	RNA-binding motif protein, X chromosome (Glycoprotein p43) (Heterogeneous nuclear ribonucleoprotein G) (hnRNP G) [Cleaved into: RNA-binding motif protein, X chromosome, N-terminally processed]	RBMX	5	4	2	5	8	17	5	7	16	24	13	8	20	24	6	6	19	20	8	10	26	23	13	7	4	4	5	3	14	7	13	6	12	6	9	5
Q9Y388	RNA-binding motif protein, X-linked 2	RBMX2	0	0	1	0	0	0	0	0	0	1	0	0	0	1	2	0	0	1	0	0	0	0	0	0	0	0	0	1	0	1	0	2	0	0	0	1
Q96E39	RNA binding motif protein, X-linked-like-1 (Heterogeneous nuclear ribonucleoprotein G-like 1)	RBMXL1	0	0	0	0	0	11	0	0	0	0	0	0	0	15	0	0	11	13	0	7	16	13	0	4	0	1	0	0	11	4	11	2	7	0	6	3
Q06330	Recombining binding protein suppressor of hairless (CBF-1) (J kappa-recombination signal-binding protein) (RBP-J kappa) (RBP-J) (RBP-JK) (Renal carcinoma antigen NY-REN-30)	RBPJ	0	0	0	0	0	0	0	0	0	0	0	0	0	0	0	1	0	0	0	7	0	0	0	1	0	0	0	2	0	0	0	3	0	0	0	3
Q6ZRY4	RNA-binding protein with multiple splicing 2	RBPMS2	0	0	0	0	0	0	0	0	1	0	0	0	2	0	0	0	0	0	0	0	1	0	0	0	0	0	0	0	0	0	0	0	0	0	0	0
P18754	Regulator of chromosome condensation (Cell cycle regulatory protein) (Chromosome condensation protein 1)	RCC1	34	18	0	0	5	1	0	0	0	0	16	0	0	2	0	1	0	4	0	0	0	0	0	0	0	1	0	0	0	2	0	1	0	0	0	0
Q9P258	Protein RCC2 (RCC1-like protein TD-60) (Telophase disk protein of 60 kDa)	RCC2	0	0	0	0	0	1	0	0	0	0	0	0	0	0	0	0	0	0	0	2	0	1	1	2	0	0	0	1	0	3	0	0	0	2	0	1
Q14257	Reticulocalbin-2 (Calcium-binding protein ERC-55) (E6-binding protein) (E6BP)	RCN2	0	0	0	0	1	0	0	0	1	0	1	0	1	0	0	0	1	0	0	0	1	0	1	0	4	0	0	3	0	2	0	1	2	0	5	2
Q9UKL0	REST corepressor 1 (Protein CoREST)	RCOR1	1	1	0	14	4	2	2	13	3	3	4	16	2	4	1	32	1	3	1	27	2	4	3	32	0	3	0	36	0	7	0	28	0	6	2	36
Q9P2K3	REST corepressor 3	RCOR3	0	0	0	6	0	1	1	6	0	2	1	8	1	3	0	16	0	0	0	13	0	3	0	11	0	1	0	15	0	3	0	11	0	1	0	12
P35241	Radixin	RDX	0	0	0	0	0	4	0	0	0	3	0	0	0	3	0	0	0	1	0	0	0	0	0	0	1	2	0	0	0	3	0	0	1	4	0	0
Q2TAM5	RELA protein (Transcription factor p65)	RELA	0	0	0	0	0	4	0	0	0	4	0	0	0	3	0	0	0	2	0	0	0	1	0	0	0	1	0	0	0	2	0	0	0	4	0	2
Q96D71	RalBP1-associated Eps domain-containing protein 1 (RalBP1-interacting protein 1)	REPS1	0	0	0	0	0	0	0	0	0	1	0	1	0	0	0	2	0	1	0	0	0	0	0	0	0	1	0	0	0	2	0	1	0	2	0	0
Q9P2R6	Arginine-glutamic acid dipeptide repeats protein (Atrophin-1-like protein) (Atrophin-1-related protein)	RERE	0	0	0	0	0	0	0	0	0	0	0	0	0	0	0	4	0	0	0	7	0	0	0	2	0	0	0	3	0	0	0	3	0	0	0	1
P35251	Replication factor C subunit 1 (Activator 1 140 kDa subunit) (A1 140 kDa subunit) (Activator 1 large subunit) (Activator 1 subunit 1) (DNA-binding protein PO-GA) (Replication factor C 140 kDa subunit) (RF-C 140 kDa subunit) (RFC140) (Replication factor C large subunit)	RFC1	0	0	0	0	0	0	0	0	0	0	0	1	0	1	0	1	0	0	0	0	0	0	0	0	0	0	0	0	0	2	0	2	0	4	0	5
P40938	Replication factor C subunit 3 (Activator 1 38 kDa subunit) (A1 38 kDa subunit) (Activator 1 subunit 3) (Replication factor C 38 kDa subunit) (RF-C 38 kDa subunit) (RFC38)	RFC3	0	0	0	0	0	0	0	0	3	0	2	0	0	0	0	0	1	0	0	0	1	0	0	0	0	0	0	0	0	0	0	0	0	0	0	0
P35249	Replication factor C subunit 4 (Activator 1 37 kDa subunit) (A1 37 kDa subunit) (Activator 1 subunit 4) (Replication factor C 37 kDa subunit) (RF-C 37 kDa subunit) (RFC37)	RFC4	0	0	0	0	0	0	0	0	0	0	0	1	0	0	0	1	0	0	0	0	0	0	0	0	0	0	0	2	0	1	0	4	0	2	0	3
Q8N5W9	Refilin-B (Regulator of filamin protein B) (RefilinB)	RFLNB	2	1	0	3	2	3	0	2	3	3	0	2	3	3	0	1	3	2	0	0	3	3	0	0	2	0	0	0	1	2	0	0	0	1	0	0
P22670	MHC class II regulatory factor RFX1 (Enhancer factor C) (EF-C) (Regulatory factor X 1) (RFX) (Transcription factor RFX1)	RFX1	0	0	0	0	0	0	0	0	0	0	0	0	0	0	0	0	0	0	0	1	0	0	0	1	0	0	0	1	0	0	0	0	0	0	0	0
P48382	DNA-binding protein RFX5 (Regulatory factor X 5)	RFX5	0	0	0	1	0	0	0	2	0	0	0	1	0	0	0	6	0	0	0	5	0	0	0	6	0	0	0	5	0	1	0	3	0	0	0	2
O00287	Regulatory factor X-associated protein (RFX-associated protein) (RFX DNA-binding complex 36 kDa subunit)	RFXAP	0	0	0	1	0	1	0	2	0	1	0	2	0	1	0	2	0	0	0	2	0	1	0	1	0	0	0	0	0	0	0	0	0	0	0	1
Q15382	GTP-binding protein Rheb (Ras homolog enriched in brain)	RHEB	1	1	3	0	6	1	5	2	3	0	5	3	4	2	4	4	3	0	4	1	4	0	4	1	2	2	1	1	2	0	1	0	4	0	4	0
Q8IXI2	Mitochondrial Rho GTPase 1 (MIRO-1) (hMiro-1) (EC 3.6.5.-) (Rac-GTP-binding protein-like protein) (Ras homolog gene family member T1)	RHOT1	0	0	0	0	0	0	2	2	0	0	3	1	0	0	1	1	0	0	2	1	0	0	1	0	0	0	0	0	0	0	0	0	0	0	0	0
Q8IXI1	Mitochondrial Rho GTPase 2 (MIRO-2) (hMiro-2) (EC 3.6.5.-) (Ras homolog gene family member T2)	RHOT2	0	0	0	1	2	0	3	2	1	0	8	0	4	0	1	1	1	0	2	0	1	0	3	2	0	0	0	0	0	0	0	0	0	0	0	0
Q8IUC4	Rhophilin-2 (76 kDa RhoB effector protein) (GTP-Rho-binding protein 2) (p76RBE)	RHPN2	0	0	0	0	0	0	0	0	0	0	0	0	0	0	0	0	0	0	0	0	2	0	0	0	0	0	0	0	0	0	0	0	0	0	0	0
Q06587	E3 ubiquitin-protein ligase RING1 (EC 2.3.2.27) (Polycomb complex protein RING1) (RING finger protein 1) (RING-type E3 ubiquitin transferase RING1) (Really interesting new gene 1 protein)	RING1	3	0	0	10	12	5	11	10	8	3	13	12	7	6	5	14	9	6	6	16	8	5	8	17	0	1	0	9	0	2	1	5	2	1	5	11
Q9BRS2	Serine/threonine-protein kinase RIO1 (EC 2.7.11.1) (EC 3.6.3.-) (RIO kinase 1)	RIOK1	0	0	0	0	3	0	0	0	2	0	1	0	2	0	1	1	2	0	1	0	1	0	1	0	0	0	0	0	0	0	0	0	1	0	1	0
Q9NVW2	E3 ubiquitin-protein ligase RLIM (EC 2.3.2.27) (LIM domain-interacting RING finger protein) (RING finger LIM domain-binding protein) (R-LIM) (RING finger protein 12) (RING-type E3 ubiquitin transferase RLIM) (Renal carcinoma antigen NY-REN-43)	RLIM	0	0	0	0	1	0	1	0	0	0	3	0	2	0	0	0	1	0	2	0	1	0	1	0	0	0	0	0	0	0	0	0	0	0	0	0
Q9H9A7	RecQ-mediated genome instability protein 1 (BLM-associated protein of 75 kDa) (BLAP75) (FAAP75)	RMI1	0	0	0	0	0	0	0	1	0	0	0	0	0	0	0	2	0	0	0	4	0	0	0	1	0	0	0	1	0	0	0	3	0	0	0	4
Q96E14	RecQ-mediated genome instability protein 2 (hRMI2) (BLM-associated protein of 18 kDa) (BLAP18)	RMI2	0	0	0	0	0	0	0	0	0	0	1	0	0	0	0	0	0	0	0	1	1	0	0	3	0	0	0	2	0	1	0	1	0	0	0	3
O15541	RING finger protein 113A (Zinc finger protein 183)	RNF113A	0	0	0	0	0	0	0	1	0	1	0	1	0	1	0	0	0	0	0	1	0	1	0	4	0	1	0	1	0	0	0	3	0	0	0	4
A0A096LNV3	E3 ubiquitin-protein ligase RNF114 (Fragment)	RNF114	0	0	0	0	0	0	0	0	0	0	0	0	0	0	0	0	0	0	0	1	0	0	0	2	0	0	0	0	0	0	0	0	0	0	0	0
Q8NCN4	E3 ubiquitin-protein ligase RNF169 (EC 2.3.2.27) (RING finger protein 169) (RING-type E3 ubiquitin transferase RNF169)	RNF169	0	0	0	0	0	0	0	0	0	0	0	0	0	0	0	0	0	0	0	0	0	0	0	0	0	0	0	0	0	0	0	0	0	1	0	0
Q99496	E3 ubiquitin-protein ligase RING2 (EC 2.3.2.27) (Huntingtin-interacting protein 2-interacting protein 3) (HIP2-interacting protein 3) (Protein DinG) (RING finger protein 1B) (RING1b) (RING finger protein 2) (RING finger protein BAP-1) (RING-type E3 ubiquitin transferase RING2)	RNF2	1	0	0	3	0	2	0	4	3	0	4	4	2	2	0	6	4	0	0	6	4	0	4	7	0	0	0	5	0	0	0	2	0	0	0	3
Q5VTR2	E3 ubiquitin-protein ligase BRE1A (BRE1-A) (hBRE1) (EC 2.3.2.27) (RING finger protein 20) (RING-type E3 ubiquitin transferase BRE1A)	RNF20	0	0	0	15	0	5	2	20	0	6	0	15	0	4	1	28	0	1	0	20	0	4	0	24	0	5	0	18	0	2	0	15	0	1	0	11
Q8ND24	RING finger protein 214	RNF214	0	0	0	0	0	0	0	0	0	0	1	0	0	0	0	0	1	0	1	0	0	0	2	0	1	0	0	1	1	1	0	1	1	0	1	1
Q5VTB9	E3 ubiquitin-protein ligase RNF220 (EC 2.3.2.27) (RING finger protein 220) (RING-type E3 ubiquitin transferase RNF220)	RNF220	0	0	0	0	0	0	0	0	1	1	0	0	0	1	0	0	1	0	0	0	2	0	0	0	0	0	0	0	0	0	0	0	0	0	0	0
O75150	E3 ubiquitin-protein ligase BRE1B (BRE1-B) (EC 2.3.2.27) (95 kDa retinoblastoma-associated protein) (RBP95) (RING finger protein 40) (RING-type E3 ubiquitin transferase BRE1B)	RNF40	0	0	1	20	0	9	1	28	0	4	0	21	0	10	0	37	0	2	0	20	0	5	0	28	0	3	0	24	0	4	0	17	0	1	0	22
O60942	mRNA-capping enzyme (HCAP1) (HCE) [Includes: Polynucleotide 5'-triphosphatase (EC 3.1.3.33) (mRNA 5'-triphosphatase) (TPase); mRNA guanylyltransferase (EC 2.7.7.50) (GTP--RNA guanylyltransferase) (GTase)]	RNGTT	0	0	0	0	0	0	0	0	0	0	0	0	0	0	0	1	0	0	0	2	0	0	0	1	0	0	0	0	0	0	0	0	0	0	0	1
P13489	Ribonuclease inhibitor (Placental ribonuclease inhibitor) (Placental RNase inhibitor) (Ribonuclease/angiogenin inhibitor 1) (RAI)	RNH1	0	0	0	0	0	2	0	0	0	0	0	0	1	0	1	0	0	1	0	2	0	1	0	0	0	0	0	2	0	0	0	0	0	0	0	0
O43148	mRNA cap guanine-N7 methyltransferase (EC 2.1.1.56) (RG7MT1) (mRNA (guanine-N(7)-)-methyltransferase) (mRNA cap methyltransferase) (hCMT1) (hMet) (hcm1p)	RNMT	0	0	0	0	0	0	0	0	0	0	0	0	0	0	0	0	0	0	0	0	0	0	0	0	0	0	0	2	0	0	0	2	0	0	0	2
H3BTC0	RNA-binding protein with serine-rich domain 1 (Fragment)	RNPS1	2	1	1	5	1	1	0	4	1	1	1	5	1	1	1	3	1	1	0	4	2	1	0	3	0	0	0	6	1	1	1	6	0	1	1	9
Q8TA86	Retinitis pigmentosa 9 protein (Pim-1-associated protein) (PAP-1)	RP9	4	1	9	10	10	10	14	11	8	18	12	11	12	13	7	8	10	9	10	10	15	10	16	13	12	11	8	5	11	9	13	4	10	7	12	5
P27694	Replication protein A 70 kDa DNA-binding subunit (RP-A p70) (Replication factor A protein 1) (RF-A protein 1) (Single-stranded DNA-binding protein) [Cleaved into: Replication protein A 70 kDa DNA-binding subunit, N-terminally processed]	RPA1	0	0	0	1	0	2	0	7	0	1	0	3	0	4	0	7	0	3	0	10	0	2	2	5	0	3	0	11	0	5	0	10	0	9	0	16
P15927	Replication protein A 32 kDa subunit (RP-A p32) (Replication factor A protein 2) (RF-A protein 2) (Replication protein A 34 kDa subunit) (RP-A p34)	RPA2	0	1	0	0	0	1	0	1	0	0	0	0	0	0	0	1	0	1	0	1	0	2	0	0	0	0	0	2	0	2	0	2	0	2	0	5
P35244	Replication protein A 14 kDa subunit (RP-A p14) (Replication factor A protein 3) (RF-A protein 3)	RPA3	0	0	0	0	0	0	0	0	0	0	0	0	0	0	0	0	0	0	0	0	0	0	0	0	0	0	0	2	0	0	0	1	0	0	0	1
Q9BWH6	RNA polymerase II-associated protein 1	RPAP1	0	0	0	0	0	0	0	0	0	0	0	0	0	0	0	0	0	0	0	0	0	0	0	0	0	0	0	0	0	0	0	0	0	2	0	0
Q9H6T3	RNA polymerase II-associated protein 3	RPAP3	0	1	0	1	0	1	0	2	0	3	0	3	0	4	0	0	0	1	0	0	0	3	0	0	0	5	0	0	0	5	0	1	0	2	0	1
F8W7C6	60S ribosomal protein L10	RPL10	0	0	3	1	7	4	7	4	11	4	8	6	9	5	2	3	7	2	4	2	13	2	8	3	3	2	2	3	4	3	3	3	5	3	4	3
P62906	60S ribosomal protein L10a (CSA-19) (Large ribosomal subunit protein uL1) (Neural precursor cell expressed developmentally down-regulated protein 6) (NEDD-6)	RPL10A	4	3	3	8	14	13	7	12	15	17	19	16	12	13	3	12	13	5	10	10	29	14	22	16	9	11	6	10	8	8	8	6	10	10	9	8
P62913	60S ribosomal protein L11 (CLL-associated antigen KW-12) (Large ribosomal subunit protein uL5)	RPL11	4	2	5	3	12	6	8	5	14	7	12	8	9	6	8	8	11	4	11	6	13	8	8	8	2	3	2	2	3	2	5	3	4	3	5	4
P30050	60S ribosomal protein L12 (Large ribosomal subunit protein uL11)	RPL12	9	5	2	12	13	14	10	14	12	18	17	11	11	12	11	10	13	7	13	13	18	16	16	12	5	4	4	5	5	5	7	3	6	4	7	3
P26373	60S ribosomal protein L13 (Breast basic conserved protein 1) (Large ribosomal subunit protein eL13)	RPL13	5	2	5	3	10	6	7	4	11	8	12	6	9	6	5	5	11	5	7	4	11	8	9	6	9	6	6	3	4	3	5	4	5	5	4	3
M0QYS1	60S ribosomal protein L13a (Fragment)	RPL13A	0	0	2	1	6	6	7	6	7	7	10	2	6	4	8	5	7	3	11	9	8	4	9	5	1	1	2	0	2	2	4	2	4	1	4	1
P50914	60S ribosomal protein L14 (CAG-ISL 7) (Large ribosomal subunit protein eL14)	RPL14	6	3	4	4	4	8	5	4	6	9	6	6	5	7	4	5	6	5	5	5	5	6	7	5	4	3	3	2	4	3	4	1	3	2	4	2
P61313	60S ribosomal protein L15 (Large ribosomal subunit protein eL15)	RPL15	1	1	1	1	2	4	5	5	5	3	9	4	2	5	6	5	9	4	4	4	6	3	4	3	1	2	1	2	1	2	2	2	2	2	1	2
A0A0A6YYL6	Protein RPL17-C18orf32	RPL17-C18orf32	0	0	0	1	5	3	3	2	9	5	4	2	6	4	4	2	7	4	4	3	9	4	4	3	5	3	3	6	4	3	4	2	6	2	5	3
J3QQ67	60S ribosomal protein L18 (Fragment)	RPL18	3	2	5	2	5	4	4	6	4	8	6	5	7	5	5	4	8	5	4	7	6	6	5	7	2	2	1	1	3	1	4	2	2	1	3	0
Q02543	60S ribosomal protein L18a (Large ribosomal subunit protein eL20)	RPL18A	1	1	3	2	4	4	3	6	5	6	10	6	5	7	4	5	10	2	8	5	9	5	6	3	4	2	3	1	5	2	4	1	5	1	4	0
P84098	60S ribosomal protein L19 (Large ribosomal subunit protein eL19)	RPL19	0	0	0	0	1	1	2	2	1	2	1	0	2	2	1	1	1	1	2	1	2	1	2	0	3	3	3	3	1	1	2	2	2	2	1	2
P46778	60S ribosomal protein L21 (Large ribosomal subunit protein eL21)	RPL21	6	4	3	4	16	6	11	7	21	14	21	11	11	5	9	7	13	6	14	7	15	7	17	8	13	8	13	7	11	8	10	6	13	4	9	5
K7ERI7	60S ribosomal protein L22 (Ribosomal protein L22, isoform CRA_b)	RPL22	3	2	4	5	11	3	8	4	11	6	9	9	10	5	6	4	11	4	6	3	11	2	8	7	3	0	2	2	3	1	3	2	4	0	5	1
P62829	60S ribosomal protein L23 (60S ribosomal protein L17) (Large ribosomal subunit protein uL14)	RPL23	10	2	8	9	32	11	20	15	50	17	45	19	34	12	15	10	32	6	24	11	51	12	36	14	7	3	7	4	9	4	9	3	14	4	10	2
P62750	60S ribosomal protein L23a (Large ribosomal subunit protein uL23)	RPL23A	7	6	3	3	4	6	7	6	13	6	12	11	8	6	11	5	12	5	15	7	14	11	16	7	8	7	7	5	9	7	9	9	10	5	9	2
P83731	60S ribosomal protein L24 (60S ribosomal protein L30) (Large ribosomal subunit protein eL24)	RPL24	3	0	7	6	16	6	12	8	25	10	19	10	17	6	7	6	18	2	14	7	22	7	20	11	8	5	6	5	7	6	10	6	11	5	8	5
P61254	60S ribosomal protein L26 (Large ribosomal subunit protein uL24)	RPL26	16	4	15	12	29	11	18	11	34	17	25	15	22	13	17	15	31	14	28	9	28	12	26	12	11	0	0	0	17	0	11	6	19	0	11	2
Q9UNX3	60S ribosomal protein L26-like 1 (Large ribosomal subunit protein uL24-like 1)	RPL26L1	15	4	13	10	25	10	14	9	30	14	23	13	20	10	15	13	27	11	23	7	26	10	22	9	8	5	11	1	15	6	11	5	18	4	10	2
P61353	60S ribosomal protein L27 (Large ribosomal subunit protein eL27)	RPL27	7	4	3	3	7	8	6	5	11	9	7	5	6	7	5	6	7	8	7	6	8	8	10	5	6	6	9	7	8	6	8	5	10	4	9	5
P46776	60S ribosomal protein L27a (Large ribosomal subunit protein uL15)	RPL27A	1	1	3	2	4	3	3	1	9	5	4	2	6	3	3	2	6	3	2	3	7	2	3	3	3	2	3	3	3	2	3	2	5	2	3	2
P46779	60S ribosomal protein L28 (Large ribosomal subunit protein eL28)	RPL28	8	6	9	6	12	9	11	9	13	19	12	11	12	9	8	8	12	7	10	7	16	11	17	13	6	4	4	3	3	1	2	2	4	2	2	2
P47914	60S ribosomal protein L29 (Cell surface heparin-binding protein HIP) (Large ribosomal subunit protein eL29)	RPL29	5	4	4	6	8	8	3	2	9	13	7	9	4	6	2	2	5	7	2	3	11	8	6	7	4	5	4	2	3	3	3	3	3	2	3	3
P39023	60S ribosomal protein L3 (HIV-1 TAR RNA-binding protein B) (TARBP-B) (Large ribosomal subunit protein uL3)	RPL3	3	2	4	4	6	7	11	10	11	19	14	5	5	7	8	8	15	7	13	5	6	9	9	7	6	6	4	4	9	5	8	7	9	4	7	6
P62888	60S ribosomal protein L30 (Large ribosomal subunit protein eL30)	RPL30	5	3	3	6	11	7	3	8	8	10	10	8	8	7	4	4	10	4	9	9	11	15	13	5	3	2	2	0	3	2	3	0	4	0	2	0
H7C2W9	60S ribosomal protein L31 (Fragment)	RPL31	3	1	5	3	12	4	6	4	11	4	9	4	11	4	7	3	12	4	10	4	10	4	7	3	3	3	2	2	7	4	5	4	9	3	7	4
D3YTB1	60S ribosomal protein L32 (Fragment)	RPL32	3	4	3	6	10	11	4	7	17	10	11	14	10	10	4	4	9	3	5	4	17	13	11	6	8	9	5	6	11	6	8	3	7	3	9	3
P49207	60S ribosomal protein L34 (Large ribosomal subunit protein eL34)	RPL34	1	2	2	2	1	4	2	2	2	4	2	1	2	3	1	2	2	4	2	2	2	3	2	4	2	1	2	0	2	1	1	0	1	0	0	0
P42766	60S ribosomal protein L35 (Large ribosomal subunit protein uL29)	RPL35	0	0	0	0	1	2	1	3	3	2	2	0	1	4	1	0	2	4	2	0	2	1	2	0	1	1	2	1	0	1	1	1	0	1	0	1
P18077	60S ribosomal protein L35a (Cell growth-inhibiting gene 33 protein) (Large ribosomal subunit protein eL33)	RPL35A	1	1	1	2	2	4	3	0	1	6	2	1	0	3	4	2	3	4	3	2	3	2	1	2	1	0	1	0	0	1	1	1	1	0	1	0
Q9Y3U8	60S ribosomal protein L36 (Large ribosomal subunit protein eL36)	RPL36	3	2	3	4	5	6	3	4	8	10	6	5	4	6	3	3	5	2	4	5	13	10	8	3	7	3	8	3	4	2	3	2	3	3	4	1
Q969Q0	60S ribosomal protein L36a-like (Large ribosomal subunit protein eL42-like)	RPL36AL	1	1	1	1	6	1	3	4	5	3	6	4	6	2	3	2	5	1	5	4	7	3	4	1	2	0	1	0	2	0	0	0	1	0	0	0
P61513	60S ribosomal protein L37a (Large ribosomal subunit protein eL43)	RPL37A	0	0	1	1	4	2	4	3	3	3	3	3	3	3	2	2	4	1	4	2	4	4	4	4	4	1	3	1	0	1	1	1	2	1	1	1
P63173	60S ribosomal protein L38 (Large ribosomal subunit protein eL38)	RPL38	8	0	2	3	14	5	11	7	16	5	13	10	14	7	9	11	16	7	11	8	15	7	12	9	8	4	6	2	5	3	5	0	11	1	5	2
P36578	60S ribosomal protein L4 (60S ribosomal protein L1) (Large ribosomal subunit protein uL4)	RPL4	5	5	4	4	3	11	6	6	9	19	7	6	2	9	6	5	5	12	5	5	11	11	5	12	8	5	5	3	5	4	5	3	4	1	4	2
P46777	60S ribosomal protein L5 (Large ribosomal subunit protein uL18)	RPL5	8	3	8	24	17	16	14	16	21	26	25	23	21	23	13	22	23	12	15	22	32	25	21	18	16	16	6	18	12	15	10	14	12	12	18	16
Q02878	60S ribosomal protein L6 (Large ribosomal subunit protein eL6) (Neoplasm-related protein C140) (Tax-responsive enhancer element-binding protein 107) (TaxREB107)	RPL6	7	6	6	9	15	18	15	19	15	24	21	15	14	21	19	16	19	21	20	19	21	17	19	16	11	10	9	10	14	12	14	12	11	6	11	9
P18124	60S ribosomal protein L7 (Large ribosomal subunit protein uL30)	RPL7	2	1	3	3	2	3	3	5	4	10	3	3	3	4	6	3	3	5	5	1	3	6	4	2	2	3	2	1	4	5	7	4	2	2	3	0
P62424	60S ribosomal protein L7a (Large ribosomal subunit protein eL8) (PLA-X polypeptide) (Surfeit locus protein 3)	RPL7A	16	9	12	17	23	24	19	22	30	29	28	25	22	21	19	20	27	18	26	19	31	27	27	19	16	11	15	14	13	13	14	8	13	9	13	11
R4GMU7	60S ribosomal protein L7-like 1 (Fragment)	RPL7L1	0	0	0	1	0	0	0	0	0	0	0	0	0	0	0	2	0	0	0	0	0	0	0	0	0	0	0	0	0	0	0	0	0	0	0	0
P62917	60S ribosomal protein L8 (Large ribosomal subunit protein uL2)	RPL8	5	4	4	14	6	10	7	7	10	20	7	8	9	7	6	6	11	7	5	4	11	11	10	13	5	5	4	2	6	4	5	3	3	3	3	2
H0Y9V9	60S ribosomal protein L9 (Fragment)	RPL9	4	1	4	5	15	5	11	9	16	5	16	11	9	7	9	3	11	6	10	9	17	5	15	4	3	2	3	4	1	3	2	4	5	5	5	3
P05388	60S acidic ribosomal protein P0 (60S ribosomal protein L10E) (Large ribosomal subunit protein uL10)	RPLP0	6	2	3	4	6	8	6	4	7	8	9	7	8	6	4	6	8	6	7	7	12	8	9	7	4	2	2	3	2	4	3	3	2	2	6	8
P05387	60S acidic ribosomal protein P2 (Large ribosomal subunit protein P2) (Renal carcinoma antigen NY-REN-44)	RPLP2	16	3	4	9	12	17	7	10	14	11	18	16	12	13	9	12	15	14	10	18	19	16	18	12	0	2	2	4	4	15	2	4	1	10	9	9
P04843	Dolichyl-diphosphooligosaccharide--protein glycosyltransferase subunit 1 (Dolichyl-diphosphooligosaccharide--protein glycosyltransferase 67 kDa subunit) (Ribophorin I) (RPN-I) (Ribophorin-1)	RPN1	1	0	0	3	5	3	7	9	2	2	6	6	7	7	9	5	7	4	5	7	6	3	10	6	0	1	0	2	0	6	1	5	0	1	4	4
P04844	Dolichyl-diphosphooligosaccharide--protein glycosyltransferase subunit 2 (Dolichyl-diphosphooligosaccharide--protein glycosyltransferase 63 kDa subunit) (RIBIIR) (Ribophorin II) (RPN-II) (Ribophorin-2)	RPN2	0	0	0	0	0	1	2	2	1	2	2	2	2	2	3	0	2	2	2	3	0	0	3	1	0	1	0	1	1	2	1	3	1	1	3	1
Q9BUL9	Ribonuclease P protein subunit p25 (RNase P protein subunit p25) (EC 3.1.26.5)	RPP25	0	0	0	2	0	1	0	0	0	1	0	1	0	0	0	1	1	0	0	1	0	1	0	1	0	0	0	0	0	0	0	0	0	0	0	2
Q8N5L8	Ribonuclease P protein subunit p25-like protein (RNase P protein subunit-like p25) (Rpp25-like protein)	RPP25L	0	0	0	0	0	0	0	1	0	1	0	0	0	0	0	1	0	0	0	1	0	0	0	0	0	1	0	2	0	0	0	1	0	1	0	3
P78346	Ribonuclease P protein subunit p30 (RNaseP protein p30) (EC 3.1.26.5) (RNase P subunit 2)	RPP30	0	0	0	7	4	2	1	9	2	0	7	3	3	1	0	5	1	0	2	4	5	1	2	1	0	0	0	2	0	2	0	2	0	2	0	2
P78345	Ribonuclease P protein subunit p38 (RNaseP protein p38) (EC 3.1.26.5)	RPP38	0	0	0	6	2	1	0	6	2	1	0	3	2	0	1	3	0	0	0	4	1	1	1	1	2	1	0	5	1	0	0	3	1	1	0	1
O75818	Ribonuclease P protein subunit p40 (RNaseP protein p40) (EC 3.1.26.5) (RNase P subunit 1)	RPP40	0	0	0	1	0	0	0	0	0	0	0	0	0	0	0	1	0	0	0	0	0	0	0	0	0	0	0	0	0	0	0	0	0	0	0	0
Q9NQG5	Regulation of nuclear pre-mRNA domain-containing protein 1B (Cell cycle-related and expression-elevated protein in tumor)	RPRD1B	1	0	1	4	4	3	1	5	4	1	4	9	3	4	2	7	1	1	1	8	5	2	2	9	0	3	0	5	0	4	3	6	0	2	1	8
Q5VT52	Regulation of nuclear pre-mRNA domain-containing protein 2	RPRD2	0	0	0	1	0	0	0	4	0	1	0	4	0	0	0	7	0	0	0	11	0	0	0	9	0	0	0	4	0	0	0	3	0	0	0	4
P46783	40S ribosomal protein S10 (Small ribosomal subunit protein eS10)	RPS10	3	0	0	1	3	1	2	1	5	4	5	1	2	4	2	1	4	5	3	2	15	9	3	2	4	5	3	5	1	5	4	3	4	2	3	4
P62280	40S ribosomal protein S11 (Small ribosomal subunit protein uS17)	RPS11	10	2	19	8	33	14	21	15	37	15	30	21	25	14	17	17	26	8	20	16	33	9	24	22	5	4	6	5	6	4	9	6	10	3	7	5
P25398	40S ribosomal protein S12 (Small ribosomal subunit protein eS12)	RPS12	9	12	0	8	9	6	9	6	11	12	10	8	9	9	5	6	10	6	8	7	14	13	11	9	3	1	2	3	2	3	2	2	2	2	4	3
P62277	40S ribosomal protein S13 (Small ribosomal subunit protein uS15)	RPS13	0	0	1	2	6	7	4	1	7	5	6	5	7	5	3	4	6	2	3	3	8	3	7	1	1	1	1	2	1	2	3	2	3	0	2	2
P62263	40S ribosomal protein S14 (Small ribosomal subunit protein uS11)	RPS14	13	5	7	9	49	11	23	16	50	15	31	24	49	13	14	19	45	12	28	18	41	14	25	18	15	9	12	10	13	8	15	13	17	6	15	11
S4R456	40S ribosomal protein S15 (Fragment)	RPS15	2	1	0	0	2	1	1	1	2	1	2	0	2	3	1	0	3	2	1	1	6	4	1	0	3	4	1	5	1	1	0	1	2	2	2	5
P62244	40S ribosomal protein S15a (Small ribosomal subunit protein uS8)	RPS15A	1	1	1	1	8	2	8	4	16	2	15	9	11	2	2	2	10	1	5	5	15	3	12	5	2	1	3	2	3	2	2	3	2	3	5	3
P62249	40S ribosomal protein S16 (Small ribosomal subunit protein uS9)	RPS16	8	3	2	4	11	9	9	6	10	17	15	8	11	11	7	8	10	10	10	4	22	13	12	7	9	7	3	9	2	4	3	2	4	3	7	3
P08708	40S ribosomal protein S17 (Small ribosomal subunit protein eS17)	RPS17	0	0	0	0	1	2	0	0	0	1	2	1	0	2	0	2	1	3	0	2	3	4	3	0	1	1	0	1	0	2	0	1	0	0	0	3
P62269	40S ribosomal protein S18 (Ke-3) (Ke3) (Small ribosomal subunit protein uS13)	RPS18	4	3	2	1	10	7	6	4	11	16	9	4	11	10	4	2	11	12	6	3	16	17	7	1	9	8	7	10	1	4	5	4	7	3	9	8
P39019	40S ribosomal protein S19 (Small ribosomal subunit protein eS19)	RPS19	6	3	1	0	2	4	0	0	7	13	1	0	4	6	2	0	5	7	2	0	14	11	2	0	8	7	6	5	2	1	3	1	7	2	5	5
P15880	40S ribosomal protein S2 (40S ribosomal protein S4) (Protein LLRep3) (Small ribosomal subunit protein uS5)	RPS2	6	1	6	6	17	9	13	10	9	2	22	14	14	6	6	12	10	3	14	12	11	7	20	12	8	6	6	8	4	7	6	8	6	5	12	5
P60866	40S ribosomal protein S20 (Small ribosomal subunit protein uS10)	RPS20	3	2	5	5	13	7	8	7	7	11	10	8	8	8	7	7	7	5	7	6	9	7	10	7	2	1	1	1	1	2	2	1	2	0	3	2
P63220	40S ribosomal protein S21 (Small ribosomal subunit protein eS21)	RPS21	1	0	1	0	2	1	2	2	1	0	2	0	2	0	1	1	1	1	2	2	2	1	2	2	0	0	0	0	0	0	0	0	0	0	0	0
P62266	40S ribosomal protein S23 (Small ribosomal subunit protein uS12)	RPS23	3	1	7	8	29	7	9	7	36	9	20	9	20	7	8	9	23	5	13	10	25	8	10	8	8	7	9	5	9	6	7	6	9	5	9	6
P62847	40S ribosomal protein S24 (Small ribosomal subunit protein eS24)	RPS24	3	3	6	6	12	4	10	8	21	10	19	11	10	6	8	7	25	3	21	8	21	6	17	7	11	6	7	8	6	5	11	8	13	6	12	6
P62851	40S ribosomal protein S25 (Small ribosomal subunit protein eS25)	RPS25	5	5	0	0	1	4	1	2	4	8	1	2	4	5	2	1	5	6	2	3	6	7	3	1	7	3	6	3	2	1	2	2	4	0	4	3
P62854	40S ribosomal protein S26 (Small ribosomal subunit protein eS26)	RPS26	2	2	1	2	3	2	2	2	3	1	2	2	2	2	2	2	2	2	2	1	2	2	2	2	2	1	3	2	1	1	1	1	1	1	2	1
P42677	40S ribosomal protein S27 (Metallopan-stimulin 1) (MPS-1) (Small ribosomal subunit protein eS27)	RPS27	1	0	3	2	15	4	9	5	20	8	13	7	15	5	4	3	15	2	9	6	17	5	8	6	7	3	3	3	7	4	5	4	8	3	5	3
P62979	Ubiquitin-40S ribosomal protein S27a (Ubiquitin carboxyl extension protein 80) [Cleaved into: Ubiquitin; 40S ribosomal protein S27a (Small ribosomal subunit protein eS31)]	RPS27A	9	3	0	1	3	1	0	3	3	2	3	4	3	4	2	1	4	1	3	1	3	4	3	1	1	1	0	0	0	2	1	1	1	0	2	1
P62857	40S ribosomal protein S28 (Small ribosomal subunit protein eS28)	RPS28	3	3	3	2	3	2	3	2	4	9	3	3	3	3	3	2	4	4	3	2	9	6	2	2	3	2	3	3	1	1	2	0	2	2	3	3
[truncated: 641 more rows]

## Sheet: Assigned Peptides
Biological sample name	File name	Sample name	Protein name	Accession numbers	Database sources	Molecular weight (Da)	Protein ID probability	Exclusive unique peptide count	Exclusive unique spectrum count	Exclusive spectrum count	Percentage of total spectra	Percentage sequence coverage	Peptide sequence	Previous amino acid	Next amino acid	Best Peptide identification probability	Best Mascot Ion Score	Best Mascot Identity Score	Best Mascot Homology Score	Best Mascot Delta Ion Score	Calculated +1H Peptide Mass (AMU)	Median Retention Time	Total TIC	Peptide start index	Peptide stop index
[truncated: 197,691 more rows]
