# Supplementary material for: Proximity-dependent Mapping of the Androgen Receptor Identifies Kruppel-like Factor 4 as a Functional Partner
Source: Mol Cell Proteomics. 2021 Feb 26;20:100064. doi: 10.1016/j.mcpro.2021.100064 (PMC8050775; doi:10.1016/j.mcpro.2021.100064)
Supplement: Supplemental Table S3 [file mmc4.xlsx]

## Sheet: KLF4_CTL_V
seqnames	start	end
chr1	266031	266237
chr1	827132	827823
chr1	869732	869992
chr1	905207	905704
chr1	927846	928084
chr1	933019	933386
chr1	940221	940662
chr1	941275	942107
chr1	959085	959431
chr1	960494	960924
chr1	999967	1000435
chr1	1020617	1021830
chr1	1037634	1037990
chr1	1062007	1062362
chr1	1073740	1074608
chr1	1079471	1080327
chr1	1115954	1116356
chr1	1124153	1125547
chr1	1132389	1133883
chr1	1136503	1137848
chr1	1157486	1157907
chr1	1158040	1158568
chr1	1206371	1206822
chr1	1225341	1225540
chr1	1239316	1239879
chr1	1258638	1259093
chr1	1272393	1273057
chr1	1273805	1274332
chr1	1283813	1284100
chr1	1291104	1291579
chr1	1293729	1294058
chr1	1300288	1301032
chr1	1318023	1318642
chr1	1331065	1331374
chr1	1332881	1333182
chr1	1375164	1375798
chr1	1399285	1399565
chr1	1433126	1433635
chr1	1461658	1461948
chr1	1504871	1505405
chr1	1575513	1575862
chr1	1658961	1659299
chr1	1678735	1679022
chr1	1692344	1693354
chr1	1724267	1724512
chr1	1758610	1759216
chr1	1762978	1763342
chr1	1782583	1783324
chr1	1858707	1859691
chr1	1873243	1873687
chr1	1894535	1895000
chr1	1908915	1909425
chr1	1919142	1919872
chr1	1928051	1928389
chr1	2082033	2082451
chr1	2194746	2195433
chr1	2204695	2205525
chr1	2208315	2208588
chr1	2212538	2213205
chr1	2251785	2252045
chr1	2391613	2391991
chr1	2410673	2411468
chr1	2412475	2413152
chr1	2437897	2438487
chr1	2465087	2465332
chr1	2527143	2527713
chr1	2528049	2528624
chr1	2531019	2531397
chr1	2537295	2537757
chr1	2548701	2548925
chr1	2576780	2577090
chr1	2580834	2581177
chr1	2588935	2589226
chr1	2843693	2844181
chr1	3319981	3320201
chr1	3333978	3334221
chr1	3335483	3335726
chr1	3359543	3360100
chr1	3459561	3460398
chr1	3482171	3482493
chr1	3485807	3486133
chr1	3489908	3490298
chr1	3492796	3493299
chr1	3529484	3529682
chr1	3530043	3530625
chr1	3531453	3531734
chr1	3539979	3540628
chr1	3542874	3543838
chr1	3547254	3547765
chr1	3553422	3553752
chr1	3554831	3555618
chr1	3650005	3650289
chr1	3668559	3669110
chr1	3670468	3670952
chr1	3796453	3796800
chr1	3857027	3857805
chr1	3942867	3943235
chr1	3975857	3976237
chr1	4108295	4108591
chr1	4618566	4618928
chr1	5099528	5099911
chr1	5927915	5928418
chr1	6017670	6018086
chr1	6059107	6059306
chr1	6157812	6158209
chr1	6178945	6179220
chr1	6199532	6199932
chr1	6209322	6209527
chr1	6236013	6236447
chr1	6325470	6325944
chr1	6343574	6344001
chr1	6350482	6350905
chr1	6353893	6354466
chr1	6363163	6363450
chr1	6364960	6365443
chr1	6393538	6394032
chr1	6404709	6404928
chr1	6427836	6428276
chr1	6446131	6446444
chr1	6513130	6513697
chr1	6623280	6623537
chr1	6648621	6648904
chr1	7230373	7231176
chr1	7278119	7278501
chr1	7332190	7332534
chr1	7388124	7388492
chr1	7549395	7549610
chr1	7572841	7573292
chr1	7574315	7574733
chr1	7589904	7590289
chr1	7783865	7784233
chr1	7961226	7962020
chr1	8004665	8005503
chr1	8017514	8017996
chr1	8020014	8020314
chr1	8058288	8058815
chr1	8169686	8170034
chr1	8172960	8173429
chr1	8174296	8174692
chr1	8182352	8183119
chr1	8194480	8194881
chr1	8239088	8239349
chr1	8258978	8259422
chr1	8285190	8285408
chr1	8394917	8395421
chr1	8412302	8412933
chr1	8467367	8467898
chr1	8482854	8483597
chr1	8547823	8548612
chr1	8607810	8608257
chr1	8611627	8611897
chr1	8702210	8702637
chr1	8703266	8703815
chr1	8706393	8706615
chr1	8726299	8727124
chr1	8822792	8823152
chr1	8903929	8904382
chr1	9124495	9124811
chr1	9129144	9129821
chr1	9203489	9203951
chr1	9385342	9385761
chr1	9428757	9429236
chr1	9438177	9438474
chr1	9472820	9473238
chr1	9539090	9539465
chr1	9555300	9555589
chr1	9561171	9561771
chr1	9770399	9770767
chr1	9824868	9825917
chr1	9839504	9840670
chr1	9842013	9842542
chr1	9842815	9843900
chr1	9902902	9903284
chr1	9910658	9911018
chr1	9943093	9943518
chr1	10209891	10210451
chr1	10240029	10240372
chr1	10510432	10510762
chr1	10635279	10635596
chr1	10675040	10675605
chr1	10679669	10680432
chr1	10687421	10687684
chr1	10698956	10699838
chr1	10700045	10700329
chr1	10724111	10724551
chr1	10726315	10726944
chr1	10733504	10734158
chr1	10738107	10738730
chr1	10765460	10766513
chr1	10774876	10775222
chr1	10779097	10779787
chr1	10796425	10796941
chr1	10803763	10804738
chr1	10893071	10893723
chr1	10899876	10900514
chr1	10900910	10901569
chr1	10935318	10935549
chr1	10962660	10963061
chr1	10980016	10980529
chr1	11012427	11013075
chr1	11099826	11100213
chr1	11134595	11134923
chr1	11152254	11152566
chr1	11178296	11178657
chr1	11256380	11256623
chr1	11281882	11282302
chr1	11341607	11342168
chr1	11354217	11354593
chr1	11617375	11617682
chr1	11787595	11787855
chr1	11804450	11805375
chr1	11805873	11806584
chr1	11907930	11909105
chr1	11909651	11910147
chr1	11967811	11968019
chr1	11979496	11980196
chr1	12001996	12002295
chr1	12132110	12132489
chr1	12132981	12133383
chr1	12161811	12162081
chr1	12230778	12231706
chr1	12232124	12232540
chr1	12278420	12279008
chr1	12376335	12376648
chr1	12412488	12412795
chr1	12461271	12461612
chr1	12464569	12464946
chr1	12475454	12476181
chr1	12478196	12478692
chr1	12597712	12598175
chr1	12615943	12616251
chr1	13801397	13801645
chr1	13832099	13832832
chr1	14498900	14499373
chr1	14955996	14956287
chr1	15229752	15230160
chr1	15284620	15285463
chr1	15352155	15352713
chr1	15524175	15525266
chr1	15526382	15526941
chr1	15610221	15610461
chr1	15799982	15800889
chr1	15834338	15835295
chr1	15886324	15886770
chr1	16076924	16077283
chr1	16120939	16121391
chr1	16173488	16173947
chr1	16179117	16179631
chr1	16217458	16217666
chr1	16236186	16236630
chr1	16248589	16249075
chr1	16352250	16352976
chr1	16366869	16367256
chr1	16440549	16441665
chr1	16513770	16514409
chr1	16608287	16608593
chr1	16612839	16613990
chr1	16623496	16624751
chr1	16765770	16766047
chr1	16888249	16888867
chr1	16895583	16896611
chr1	16905002	16905538
chr1	16960730	16961087
chr1	17011920	17012463
chr1	17027525	17027801
chr1	17191291	17191698
chr1	17233133	17233353
chr1	17233761	17234230
chr1	17292898	17293153
chr1	17304231	17305021
chr1	17399805	17400331
chr1	17403057	17403565
chr1	17412153	17412454
chr1	17441483	17441894
chr1	17491743	17492212
chr1	17892193	17892624
chr1	17904168	17904666
chr1	17911877	17912394
chr1	18107112	18107656
chr1	18258738	18259281
chr1	18298633	18299060
chr1	18326327	18326857
chr1	18354695	18354953
chr1	18464456	18465052
chr1	18535501	18535946
chr1	18599121	18599528
chr1	18607097	18607322
chr1	18640218	18640600
chr1	18666360	18667261
chr1	18668000	18668442
chr1	18668739	18669098
chr1	18670042	18670692
chr1	18886878	18887341
chr1	18903042	18903474
chr1	18962131	18962563
chr1	19232225	19232877
chr1	19430308	19430589
chr1	19504724	19505010
chr1	19596809	19597635
chr1	19619797	19620184
chr1	19639829	19640385
chr1	19754580	19754861
chr1	20032379	20032867
chr1	20033464	20033715
chr1	20187162	20187400
chr1	20194238	20194648
chr1	20212921	20213410
chr1	20476344	20476835
chr1	20611208	20611638
chr1	20613812	20614235
chr1	20696560	20697268
chr1	20784502	20785002
chr1	21164976	21165516
chr1	21338604	21339499
chr1	21340162	21340571
chr1	21623443	21624055
chr1	21624609	21624910
chr1	21625611	21625935
chr1	21626756	21627292
chr1	21632052	21632500
chr1	21634085	21634934
chr1	21638954	21639599
chr1	21765066	21765442
chr1	21782844	21784118
chr1	21869817	21870107
chr1	21956612	21957751
chr1	22039677	22040144
chr1	22052338	22053031
chr1	22205057	22205540
chr1	22259672	22260565
chr1	22412550	22412949
chr1	22451482	22451996
chr1	22472580	22473287
chr1	22826788	22827097
chr1	23149159	23149598
chr1	23159348	23159917
chr1	23177797	23178026
chr1	23367976	23369170
chr1	23403739	23404188
chr1	23407348	23407662
chr1	23423650	23424875
chr1	23450106	23450398
chr1	23451969	23452342
chr1	23482922	23483650
chr1	23484193	23484994
chr1	23520558	23520906
chr1	23524117	23525418
chr1	23527857	23528894
chr1	23830268	23830739
chr1	23942670	23943450
chr1	23957165	23957447
chr1	24018799	24019256
chr1	24150480	24150804
chr1	24201948	24202405
chr1	24203301	24203761
chr1	24206624	24207050
chr1	24285589	24285904
chr1	24294852	24295218
chr1	24415510	24416200
chr1	24419257	24419573
chr1	24476113	24476727
chr1	24502433	24504036
chr1	24515621	24516020
chr1	24551522	24551842
chr1	24562618	24563090
chr1	24567985	24568480
chr1	24724669	24725216
chr1	24744784	24745253
chr1	24862236	24862658
chr1	24896512	24896829
chr1	25032094	25032616
chr1	25179132	25179589
chr1	25246826	25247798
chr1	25252718	25253078
chr1	25338730	25339118
chr1	25350445	25351138
chr1	25462661	25462940
chr1	25544453	25544700
chr1	25556653	25557329
chr1	25566211	25566588
chr1	25568247	25569118
chr1	25572981	25574217
chr1	25590250	25590760
chr1	25633878	25634205
chr1	25659089	25659453
chr1	25773566	25773845
chr1	25780288	25780708
chr1	25785368	25785655
chr1	25872026	25872492
chr1	25998104	25998613
chr1	26126402	26127007
chr1	26177888	26178415
chr1	26222337	26222564
chr1	26354109	26354339
chr1	26390687	26391116
chr1	26432078	26432580
chr1	26500292	26501377
chr1	26620270	26621782
chr1	26695548	26695765
chr1	26705791	26706091
chr1	26723576	26724036
chr1	26768718	26769107
chr1	26787983	26788235
chr1	26789056	26789463
chr1	26862723	26863083
chr1	26907474	26907701
chr1	27008149	27008500
chr1	27008836	27010574
chr1	27012788	27013320
chr1	27097477	27097673
chr1	27115783	27116039
chr1	27141622	27142064
chr1	27144255	27144950
chr1	27154841	27155634
chr1	27161625	27161905
chr1	27192085	27192483
chr1	27267213	27267552
chr1	27321907	27322338
chr1	27436497	27436901
chr1	27487936	27488201
chr1	27490019	27490901
chr1	27500043	27500417
chr1	27528250	27528862
chr1	27599843	27600125
chr1	27601754	27602135
chr1	27686515	27687051
chr1	28346289	28346819
chr1	28366021	28366252
chr1	28369652	28370213
chr1	28479518	28480075
chr1	28482158	28482528
chr1	28482895	28483170
chr1	28505651	28506255
chr1	28540601	28541017
chr1	28552465	28553336
chr1	28581610	28582116
chr1	28648067	28649211
chr1	28791203	28791623
chr1	28884755	28885173
chr1	28956146	28956510
chr1	29136528	29136888
chr1	29181724	29182403
chr1	29230809	29231226
chr1	29271772	29272020
chr1	30418318	30419456
chr1	30469408	30469725
chr1	30807406	30807755
chr1	30824031	30824408
chr1	30977021	30977399
chr1	31024615	31025135
chr1	31154118	31155077
chr1	31155283	31155757
chr1	31170740	31171328
chr1	31390067	31390500
chr1	31416335	31416635
chr1	31548911	31549277
chr1	31584161	31584379
chr1	31627345	31627697
chr1	31644788	31645281
chr1	31704639	31705041
chr1	31815917	31816215
chr1	31837799	31838141
chr1	31842862	31843340
chr1	31897561	31897887
chr1	32013113	32013955
chr1	32222136	32222479
chr1	32351166	32351688
chr1	32393878	32394870
chr1	32676804	32677531
chr1	32716540	32716942
chr1	32742949	32743467
chr1	32743841	32744240
chr1	32759265	32759874
chr1	32760199	32760685
chr1	32761077	32762066
chr1	32817393	32817832
chr1	32904660	32905078
chr1	32934054	32934402
chr1	32981786	32982064
chr1	33011111	33011486
chr1	33025210	33025440
chr1	33127077	33127497
chr1	33149829	33150128
chr1	33182033	33182737
chr1	33659653	33659973
chr1	33795907	33796198
chr1	33901035	33901567
chr1	35031598	35032017
chr1	35261717	35262099
chr1	35263462	35263842
chr1	35320000	35320370
chr1	35354537	35354941
chr1	35365717	35365992
chr1	35505911	35506326
chr1	35641547	35642075
chr1	35918441	35918726
chr1	36088723	36089120
chr1	36163450	36163977
chr1	36223858	36224484
chr1	36258598	36259101
chr1	36268819	36269744
chr1	36385495	36386817
chr1	36450400	36450820
chr1	36464321	36464675
chr1	37479739	37480122
chr1	37495922	37496233
chr1	37497975	37498302
chr1	37498987	37499777
chr1	37554238	37554621
chr1	37605121	37605698
chr1	37606105	37606386
chr1	37692083	37692473
chr1	37859338	37859841
chr1	38859774	38860020
chr1	38990844	38991277
chr1	39065675	39065941
chr1	39102609	39103036
chr1	39103554	39104106
chr1	39128923	39129530
chr1	39130194	39130734
chr1	39132190	39132681
chr1	39133068	39133528
chr1	39142727	39143107
chr1	39150788	39151057
chr1	39183662	39184052
chr1	39249195	39249437
chr1	39359152	39359576
chr1	39417678	39418030
chr1	39500728	39501213
chr1	39544358	39544638
chr1	39662209	39662526
chr1	39696265	39696607
chr1	39738616	39738961
chr1	39892530	39892788
chr1	39893123	39893495
chr1	39960544	39960765
chr1	39980498	39980953
chr1	39987931	39988311
chr1	40024778	40025081
chr1	40029558	40029920
chr1	40030598	40031092
chr1	40036200	40037268
chr1	40039475	40041202
chr1	40140206	40140685
chr1	40143885	40144289
chr1	40257867	40258298
chr1	40711296	40711805
chr1	40712480	40712789
chr1	40944234	40944641
chr1	40944899	40945479
chr1	41046592	41046989
chr1	41360896	41361455
chr1	41370406	41370765
chr1	41371777	41372712
chr1	41387472	41388040
chr1	41418945	41419863
chr1	41438749	41438967
chr1	41442764	41443161
chr1	41448375	41448722
chr1	41449463	41450415
chr1	41452687	41453103
chr1	41476762	41477102
chr1	41482459	41483613
chr1	41484586	41484980
chr1	41498683	41499144
chr1	41500367	41500878
chr1	41514450	41515754
chr1	41516111	41516344
chr1	41622416	41622655
chr1	41772821	41773386
chr1	41789420	41790534
chr1	41802677	41803274
chr1	41822894	41823870
chr1	41858964	41859426
chr1	41860255	41862106
chr1	41868197	41868638
chr1	41882008	41882344
chr1	41914504	41914941
chr1	41915996	41916412
chr1	41927205	41927524
chr1	42081544	42081907
chr1	42146958	42147272
chr1	42152021	42152499
chr1	42165724	42166385
chr1	42169798	42170379
chr1	42174044	42174256
chr1	42209678	42210156
chr1	42273030	42273330
chr1	42340129	42340474
chr1	42393554	42393766
chr1	42689939	42690238
chr1	42693591	42694129
chr1	42736207	42736434
chr1	42817114	42817545
chr1	42849771	42850006
chr1	42931690	42932481
chr1	42936385	42936786
chr1	42937506	42938162
chr1	42941742	42942667
chr1	42943230	42943606
chr1	42949126	42949559
chr1	42958864	42959348
chr1	43021413	43022195
chr1	43172222	43172459
chr1	43256672	43257182
chr1	43285354	43285878
chr1	43313879	43314114
chr1	43358522	43358874
chr1	43367438	43368367
chr1	43389597	43389941
chr1	43455022	43455700
chr1	43492802	43493090
chr1	43532985	43533401
chr1	43536169	43536932
chr1	43537146	43537979
chr1	43549555	43550564
chr1	43552665	43553204
chr1	43557631	43558159
chr1	43704858	43705112
chr1	43991362	43992024
chr1	44029814	44030597
chr1	44327921	44328483
chr1	44631515	44631933
chr1	44730456	44731388
chr1	44775348	44775670
chr1	44799736	44800346
chr1	44807785	44808109
chr1	44810070	44810583
chr1	44813818	44814504
chr1	44819521	44820219
chr1	45238911	45239141
chr1	45303329	45304273
chr1	45314455	45314716
chr1	45446666	45446876
chr1	45516487	45516843
chr1	45521779	45522154
chr1	45554228	45554702
chr1	45556809	45557766
chr1	45566794	45567077
chr1	45568432	45568820
chr1	45685211	45685733
chr1	46039023	46040165
chr1	46053822	46054321
chr1	46128441	46128676
chr1	46135066	46135756
chr1	46169565	46169874
chr1	46171319	46171607
chr1	46171814	46172708
chr1	46174602	46175029
chr1	46180179	46180582
chr1	46181282	46182049
chr1	46182981	46183708
chr1	46187177	46189163
chr1	46340454	46340995
chr1	46402066	46402706
chr1	46522517	46522792
chr1	46687228	46687747
chr1	46719109	46719530
chr1	46719755	46719979
chr1	46749982	46750381
chr1	46756662	46757057
chr1	47013327	47014006
chr1	47031103	47031344
chr1	47313933	47314933
chr1	47334102	47334849
chr1	47363469	47363853
chr1	47380589	47381007
chr1	47437492	47438063
chr1	47478042	47478484
chr1	47536720	47537075
chr1	47569860	47570114
chr1	47578031	47578390
chr1	47584354	47584676
chr1	47763481	47764271
chr1	47781160	47781427
chr1	47782683	47782987
chr1	47805024	47805439
chr1	47805729	47806340
chr1	47809511	47811007
chr1	47914256	47914652
chr1	47926621	47927540
chr1	47963604	47964104
chr1	48066308	48066506
chr1	48093766	48094036
chr1	48186395	48186719
chr1	48442707	48443545
chr1	48619466	48619764
chr1	48693853	48694240
chr1	48695208	48695702
chr1	48777314	48777655
chr1	48817257	48817763
chr1	49189953	49190493
chr1	49639464	49639679
chr1	49802191	49802500
chr1	49825747	49826039
chr1	50180925	50181391
chr1	50280072	50280416
chr1	50286581	50287071
chr1	50960286	50960805
chr1	51111514	51112332
chr1	51237274	51237700
chr1	51296882	51297225
chr1	51309413	51309707
chr1	51324236	51324699
chr1	51329162	51330109
chr1	51567646	51568049
chr1	51616841	51617406
chr1	51649583	51650069
chr1	51660655	51660964
chr1	51684277	51684800
chr1	51733632	51734624
chr1	51842334	51842531
chr1	51949304	51949565
chr1	52365896	52366613
chr1	52662701	52662924
chr1	52707408	52707649
chr1	52905897	52906240
chr1	53880314	53880699
chr1	53899042	53899510
chr1	54015879	54016820
chr1	54077426	54077955
chr1	54163037	54163381
chr1	54290593	54291050
chr1	54298423	54299363
chr1	54309120	54309453
chr1	54339912	54340368
chr1	54371333	54371961
chr1	54407584	54407900
chr1	54488149	54488762
chr1	54542040	54542341
chr1	54795885	54796728
chr1	54887371	54887825
chr1	55035756	55036262
chr1	55049992	55050221
chr1	55211422	55211905
chr1	55245863	55246167
chr1	55373187	55373518
chr1	55404539	55405026
chr1	55408945	55409250
chr1	55447555	55447786
chr1	55694266	55694739
chr1	55699203	55699459
chr1	55727033	55727315
chr1	55767970	55768216
chr1	55785144	55785509
chr1	55916548	55916916
chr1	56012008	56012373
chr1	56032424	56032658
chr1	56073847	56074662
chr1	56387289	56387579
chr1	56389845	56390166
chr1	56543287	56543864
chr1	56545664	56546030
chr1	56547872	56548307
chr1	56631943	56632270
chr1	56797378	56797772
chr1	57012509	57012909
chr1	57027073	57027390
chr1	57067923	57068322
chr1	57083855	57084263
chr1	57119013	57119383
chr1	57464667	57465128
chr1	57494558	57495015
chr1	57541930	57542381
chr1	57576606	57577068
chr1	57824483	57824874
chr1	58024512	58024824
chr1	58076523	58076828
chr1	58136473	58136792
chr1	58183219	58183667
chr1	58619381	58619832
chr1	58620291	58620697
chr1	58699649	58700222
chr1	58779688	58780210
chr1	58783977	58784609
chr1	58785552	58786010
chr1	58803895	58804166
chr1	58816257	58816843
chr1	58824910	58825373
chr1	58903613	58903981
chr1	58922419	58922658
chr1	58942730	58943252
chr1	58968630	58969142
chr1	59052273	59052590
chr1	59902086	59902445
chr1	61049740	61050228
chr1	61079914	61080390
chr1	61081228	61081570
chr1	61090895	61091173
chr1	61091555	61091947
chr1	61149018	61149796
chr1	61153994	61154354
chr1	61244068	61244474
chr1	61642463	61643294
chr1	61644179	61644756
chr1	61711642	61711905
chr1	61724967	61725639
chr1	61743767	61744472
chr1	61825460	61825880
chr1	61842964	61843642
chr1	61866071	61866547
chr1	62180677	62180993
chr1	62189064	62189440
chr1	62210286	62210561
chr1	62436113	62437210
chr1	62742724	62743022
chr1	62783662	62784235
chr1	63367218	63367589
chr1	63594384	63594681
chr1	63669316	63670037
chr1	63674074	63674569
chr1	63675121	63675806
chr1	63917122	63917395
chr1	63967559	63967958
chr1	63968549	63969305
chr1	63981108	63981358
chr1	64152290	64152722
chr1	64172546	64172935
chr1	64282400	64282786
chr1	64343328	64344204
chr1	64405026	64405562
chr1	64474580	64475072
chr1	64484598	64485114
chr1	64537177	64537536
chr1	64542122	64542359
chr1	64548126	64548386
chr1	64564927	64565235
chr1	64625932	64626405
chr1	64686773	64687069
chr1	64864100	64864470
chr1	64908598	64908898
chr1	65527175	65527473
chr1	65816116	65816350
chr1	65949992	65950225
chr1	65955170	65955655
chr1	66142208	66142575
chr1	66262230	66262513
chr1	66266344	66266688
chr1	66271324	66271588
chr1	66302996	66303569
chr1	66344136	66344467
chr1	66388983	66389242
chr1	66696882	66697180
chr1	66924664	66925434
chr1	66929870	66930487
chr1	67052893	67053311
chr1	67348645	67349358
chr1	67376322	67376804
chr1	67387597	67387823
chr1	67393109	67394099
chr1	67427188	67427840
chr1	67461193	67461460
chr1	67479241	67479547
chr1	67561750	67562032
chr1	67572706	67573238
chr1	67629783	67630161
chr1	67645450	67646584
chr1	67647102	67647556
chr1	67713481	67713729
chr1	67724875	67725197
chr1	67761141	67761339
chr1	67814092	67814786
chr1	67815825	67816183
chr1	68267483	68267837
chr1	69383029	69383312
chr1	69993850	69994065
chr1	70410850	70411381
chr1	70462696	70463015
chr1	70751783	70752260
chr1	71081103	71081577
chr1	72606847	72607279
chr1	72858925	72859291
chr1	72885846	72886161
chr1	73107057	73107411
chr1	73143261	73143534
chr1	76059502	76059813
chr1	76069044	76069434
chr1	76081237	76081483
chr1	76082053	76082286
chr1	76390508	76390811
chr1	76529882	76530218
chr1	76595149	76595464
chr1	76687200	76687739
chr1	76806951	76807437
chr1	77447525	77447991
chr1	77509157	77509496
chr1	77824099	77824494
chr1	77832220	77832571
chr1	78004370	78004766
chr1	78157126	78157509
chr1	78237459	78238024
chr1	78480052	78480313
chr1	78501137	78501640
chr1	78549594	78549927
chr1	78833625	78833886
chr1	78856188	78856573
chr1	78977008	78977313
chr1	78978652	78979159
chr1	79010665	79011056
chr1	79150858	79151595
chr1	79255449	79255772
chr1	79442747	79443056
chr1	79517461	79517816
chr1	79842062	79842474
chr1	80024923	80025382
chr1	80054175	80054718
chr1	80056260	80056664
chr1	80084657	80085157
chr1	80197781	80198003
chr1	80392118	80392873
chr1	80403282	80403713
chr1	80593961	80594458
chr1	80634275	80635369
chr1	80656090	80656544
chr1	80731182	80731497
chr1	80776381	80776626
chr1	81008228	81008560
chr1	81061357	81061618
chr1	81097851	81098233
chr1	81241881	81242176
chr1	81269553	81270021
chr1	81325404	81325765
chr1	81330678	81331101
chr1	81404006	81404591
chr1	81407398	81407848
chr1	81413681	81414071
chr1	81453340	81453862
chr1	81478255	81478681
chr1	81493527	81493945
chr1	81498533	81499062
chr1	81550701	81551193
chr1	81554143	81554353
chr1	81672872	81673123
chr1	81678799	81679156
chr1	81681557	81681880
chr1	81689455	81689787
chr1	81699258	81699715
chr1	81700874	81701145
chr1	81827861	81828284
chr1	81834402	81834604
chr1	81912389	81912718
chr1	81974956	81975516
chr1	82161517	82161921
chr1	82163156	82163769
chr1	82167218	82167663
chr1	82225226	82225782
chr1	82227345	82228087
chr1	82453255	82453531
chr1	82464423	82465008
chr1	82522402	82522712
chr1	82562360	82562771
chr1	82565078	82565364
chr1	82642717	82643114
chr1	82644280	82644643
chr1	83216926	83217295
chr1	83227454	83227949
chr1	83828214	83828538
chr1	84020279	84020718
chr1	84272471	84273286
chr1	84407563	84407839
chr1	84409744	84410234
chr1	84471432	84471752
chr1	84506024	84506695
chr1	84603943	84604383
chr1	84620517	84620851
chr1	84775040	84775247
chr1	84833074	84833442
chr1	84847288	84847635
chr1	85203773	85204197
chr1	85214824	85215207
chr1	85225040	85225356
chr1	85259558	85259946
chr1	85276500	85277111
chr1	85297797	85298169
chr1	85460613	85461058
chr1	85580465	85580695
chr1	85975864	85976706
chr1	85982183	85982554
chr1	86061551	86062002
chr1	86105084	86105361
chr1	86429872	86430138
chr1	86433858	86434716
chr1	86500070	86500342
chr1	86504950	86505210
chr1	86705369	86705973
chr1	86716422	86716668
chr1	86792718	86793442
chr1	86871045	86871442
chr1	86926948	86927242
chr1	87200999	87201342
chr1	87329182	87329577
chr1	87330042	87330296
chr1	87331092	87332165
chr1	87334737	87335849
chr1	87386328	87386659
chr1	87389084	87389783
chr1	87410419	87411242
chr1	87423856	87424088
chr1	87450676	87451172
chr1	87497580	87498240
chr1	87588025	87588253
chr1	87688121	87688418
chr1	87718205	87718844
chr1	87766611	87766898
chr1	87811509	87812043
chr1	87977154	87977549
chr1	89553222	89553502
chr1	89890159	89890599
chr1	89990422	89990886
chr1	90262657	90263187
chr1	90381548	90381941
chr1	90443337	90443804
chr1	91500520	91501044
chr1	91765302	91765624
chr1	91796351	91796606
chr1	91890100	91890435
chr1	92043525	92043944
chr1	92064212	92064774
chr1	92411777	92412044
chr1	92441830	92442374
chr1	92490548	92490907
chr1	92831867	92832300
chr1	93322402	93322732
chr1	93339230	93339654
chr1	93345592	93345952
chr1	93442344	93442662
chr1	93446907	93447269
chr1	93448576	93449528
chr1	93554149	93554430
chr1	93573768	93574314
chr1	93577561	93578122
chr1	93579766	93580151
chr1	93581919	93582236
chr1	93584815	93585598
chr1	93614506	93614837
chr1	93622682	93623007
chr1	93638257	93638749
chr1	93666563	93667058
chr1	93671903	93672544
chr1	93673178	93673721
chr1	93731279	93731610
chr1	93779537	93780160
chr1	93798308	93798666
chr1	93847531	93847858
chr1	93879059	93879469
chr1	94069569	94069944
chr1	94094628	94095038
chr1	94286898	94287374
chr1	94321625	94322273
chr1	94325653	94326389
chr1	94382071	94382471
chr1	94527533	94527927
chr1	94532135	94532344
chr1	94595423	94596085
chr1	94621344	94622060
chr1	94676679	94676983
chr1	94678213	94678554
chr1	94783320	94783995
chr1	94820869	94821626
chr1	94854483	94855044
chr1	94896469	94896863
chr1	95167448	95167785
chr1	96046358	96046572
chr1	96075576	96076131
chr1	96151751	96152060
chr1	96552420	96552786
chr1	96865751	96866195
chr1	97174167	97174679
chr1	97525650	97525913
chr1	97745027	97745432
chr1	97758462	97759100
chr1	98430152	98430520
chr1	99207331	99207557
chr1	99559228	99559511
chr1	99662678	99663082
chr1	99766397	99766866
chr1	99965651	99966101
chr1	100037892	100038255
chr1	100430269	100430694
chr1	100448419	100448728
chr1	100452759	100453072
chr1	100528915	100529280
chr1	100924814	100925141
chr1	100982749	100983147
chr1	101245260	101245611
chr1	101257774	101258413
chr1	101264566	101265094
chr1	101288445	101288853
chr1	101653549	101654001
chr1	101781349	101781645
chr1	101797803	101798215
chr1	101905289	101905728
chr1	101966945	101967330
chr1	102097264	102097845
chr1	102190461	102190842
chr1	102588634	102588867
chr1	102610051	102610347
chr1	102743322	102743563
chr1	102823192	102823622
chr1	102837594	102837878
chr1	103295861	103296173
chr1	103369047	103369306
chr1	103525712	103525993
chr1	103557980	103558300
chr1	103949908	103950272
chr1	104953659	104954132
chr1	105016358	105016888
chr1	105072534	105073159
chr1	105392594	105392806
chr1	106384736	106385100
chr1	106494131	106494388
chr1	106607918	106608196
chr1	106644304	106644637
chr1	106668456	106669004
chr1	106688681	106688914
chr1	106690020	106690454
chr1	106737406	106737934
chr1	106755013	106755413
chr1	106774246	106774703
chr1	106879392	106879878
chr1	106978311	106978982
chr1	106979840	106980078
chr1	106998526	106998806
chr1	107152427	107152713
chr1	107355380	107355864
chr1	107414618	107414951
chr1	107536188	107536854
chr1	107544293	107544576
chr1	107593946	107594453
chr1	107626001	107626429
chr1	107626558	107626905
chr1	107670089	107670642
chr1	107682442	107683739
chr1	107702872	107703193
chr1	107738929	107739608
chr1	107767111	107767581
chr1	107854253	107854579
chr1	107936495	107936828
chr1	108033555	108033886
chr1	108034334	108035664
chr1	108533479	108533840
chr1	108561109	108561447
chr1	108746429	108746876
chr1	108876480	108877413
chr1	109090576	109090916
chr1	109116192	109116801
chr1	109159272	109159722
chr1	109213690	109214102
chr1	109503902	109504298
chr1	109548405	109549176
chr1	110049316	110049592
chr1	110337701	110338758
chr1	110356515	110356722
chr1	110407542	110407888
chr1	110547794	110548093
chr1	111406019	111406789
chr1	111513345	111513991
chr1	111576641	111576882
chr1	111592923	111593394
chr1	111755472	111755874
chr1	111772330	111772587
chr1	112390683	112391407
chr1	112464531	112464823
chr1	112466122	112466390
chr1	112498150	112498506
chr1	112688180	112688443
chr1	112698941	112699365
chr1	112700724	112701507
chr1	112704968	112705550
chr1	112707071	112707558
chr1	112721998	112722215
chr1	113072711	113073259
chr1	113103005	113103378
chr1	113248516	113248890
chr1	113253255	113253549
chr1	113255231	113256083
chr1	113320342	113320698
chr1	113812367	113812714
chr1	113905106	113905503
chr1	113929274	113929654
chr1	114716229	114717068
chr1	114757914	114758247
chr1	114884645	114884899
chr1	115241589	115241780
chr1	115317568	115317998
chr1	115411680	115412039
chr1	115566551	115567105
chr1	115625052	115625606
chr1	115665255	115665793
chr1	115666792	115667076
chr1	115676499	115676840
chr1	115714414	115715249
chr1	115726096	115726509
chr1	115753707	115754236
chr1	115764578	115764873
chr1	115807850	115808221
chr1	115810859	115811467
chr1	115814990	115815337
chr1	115881328	115881652
chr1	115906627	115906982
chr1	115946030	115946404
chr1	115952430	115953108
chr1	115954425	115954920
chr1	116111206	116111908
chr1	116125756	116126014
chr1	116139086	116139359
chr1	116172690	116173034
chr1	116189534	116189789
chr1	116194803	116195910
chr1	116203086	116203445
chr1	116242696	116243194
chr1	116309113	116309710
chr1	116311529	116312400
chr1	116326440	116326928
chr1	116334186	116334465
chr1	116373987	116374440
chr1	116389045	116389287
chr1	116569790	116570042
chr1	116581264	116581585
chr1	116619114	116619499
chr1	116623057	116623540
chr1	116632578	116632880
chr1	116674752	116675102
chr1	117161929	117162388
chr1	117231449	117232267
chr1	117268870	117269241
chr1	117278589	117279115
chr1	117527146	117527486
chr1	117541165	117541487
chr1	117562436	117563455
chr1	117570975	117571688
chr1	117574542	117574968
chr1	117590132	117590878
chr1	117591164	117591683
chr1	117605111	117606102
chr1	117607569	117607827
chr1	117612264	117612749
chr1	117627714	117628056
chr1	117675136	117675362
chr1	117857462	117857790
chr1	118116433	118117267
chr1	118122290	118122538
chr1	118479423	118479793
chr1	118480852	118481479
chr1	118487992	118488335
chr1	118635829	118636539
chr1	118650084	118650507
chr1	118660748	118661022
chr1	119140243	119141077
chr1	119388400	119388822
chr1	119389685	119390194
chr1	119453060	119453398
chr1	119565202	119565586
chr1	119621839	119622053
chr1	119765267	119765530
chr1	119766337	119766813
chr1	119767525	119767893
chr1	119773698	119774602
chr1	119779965	119780595
chr1	119786361	119786921
chr1	119861590	119861962
chr1	120060514	120060758
chr1	120176467	120176747
chr1	120345442	120345719
chr1	120688886	120689128
chr1	120731816	120732072
chr1	120844040	120844397
chr1	120850486	120851618
chr1	144412065	144412858
chr1	144546243	144547090
chr1	144551642	144552339
chr1	144963636	144963916
chr1	145280542	145281604
chr1	145465337	145465871
chr1	145690555	145690929
chr1	145979327	145979980
chr1	145983280	145983660
chr1	145998239	145998499
chr1	145999380	145999983
chr1	146001283	146001587
chr1	146007346	146007697
chr1	146039344	146039567
chr1	146051784	146052461
chr1	146376253	146377325
chr1	146386505	146387703
chr1	146399850	146400511
chr1	146409711	146410281
chr1	146691878	146692175
chr1	146699403	146699832
chr1	146756667	146757230
chr1	146771338	146771819
chr1	146778159	146778738
chr1	146943504	146943763
chr1	147104024	147104605
chr1	147172273	147172840
chr1	147215479	147215831
chr1	147270570	147271108
chr1	147273842	147274054
chr1	147541002	147541561
chr1	147560846	147561103
chr1	148038531	148039063
chr1	148151985	148152387
chr1	148263269	148263732
chr1	148334446	148335110
chr1	148432844	148433317
chr1	148452956	148453283
chr1	148522590	148523135
chr1	148637813	148638110
chr1	148951618	148952107
chr1	149172175	149172495
chr1	149398491	149399053
chr1	149636513	149637007
chr1	149810883	149811520
chr1	149812128	149812785
chr1	149885611	149886086
chr1	149886587	149887089
chr1	149887351	149887635
chr1	149919217	149919892
chr1	149927571	149928102
chr1	150008683	150009241
chr1	150010553	150011276
chr1	150017217	150017753
chr1	150021241	150021699
chr1	150205954	150206701
chr1	150259722	150260269
chr1	150268823	150269305
chr1	150293814	150294243
chr1	150561017	150562328
chr1	150624227	150624675
chr1	150671363	150671721
chr1	150974615	150975059
chr1	151036112	151036663
chr1	151048311	151049058
chr1	151058544	151059243
chr1	151070381	151070839
chr1	151072036	151072687
chr1	151190039	151190324
chr1	151194991	151195670
chr1	151259472	151259700
chr1	151281224	151282075
chr1	151372293	151373090
chr1	151458181	151458509
chr1	151511526	151512085
chr1	151512496	151513428
chr1	151539502	151540531
chr1	151542621	151543144
chr1	151548784	151549187
chr1	151568644	151569209
chr1	151615933	151616273
chr1	151624703	151625169
chr1	151626866	151627202
chr1	151739829	151740302
chr1	151768369	151768867
chr1	151836967	151837311
chr1	151945696	151946085
chr1	151966014	151966397
chr1	151972389	151973312
chr1	151988455	151988888
chr1	151990823	151991144
chr1	151992239	151992824
chr1	151993411	151994262
chr1	152034517	152035319
chr1	152035782	152037140
chr1	152047668	152049068
chr1	152070357	152070717
chr1	152104737	152105288
chr1	152191732	152192249
chr1	152196887	152197175
chr1	152199120	152199397
chr1	152392910	152393432
chr1	152643969	152644223
chr1	153122864	153123313
chr1	153544942	153545391
chr1	153566541	153566818
chr1	153572534	153572776
chr1	153617553	153617997
chr1	153631052	153631418
chr1	153633194	153634097
chr1	153649891	153650153
chr1	153727561	153728285
chr1	153775080	153775493
chr1	153783376	153784027
chr1	153923060	153923786
chr1	154141322	154141579
chr1	154182528	154183665
chr1	154220489	154220893
chr1	154385416	154385918
chr1	154433390	154433619
chr1	154518603	154520012
chr1	154520367	154520591
chr1	154627590	154628240
chr1	154671547	154672059
chr1	154680143	154680640
chr1	154936360	154937515
chr1	154972499	154973193
chr1	154973540	154974016
chr1	154974495	154975284
chr1	154999767	155002754
chr1	155003174	155004445
chr1	155004884	155005947
chr1	155006990	155009167
chr1	155011851	155012616
chr1	155012969	155013421
chr1	155013445	155014029
chr1	155016859	155017768
chr1	155022105	155022553
chr1	155022705	155023191
chr1	155038586	155039235
chr1	155044766	155045191
chr1	155050273	155050720
chr1	155050914	155051349
chr1	155052009	155052685
chr1	155062879	155063230
chr1	155063521	155063869
chr1	155069912	155070425
chr1	155077158	155077759
chr1	155082313	155083579
chr1	155083964	155084560
chr1	155084772	155085908
chr1	155120212	155120566
chr1	155124238	155124953
chr1	155125709	155126350
chr1	155127730	155128050
chr1	155129741	155130269
chr1	155135002	155135373
chr1	155167786	155168132
chr1	155173244	155173486
chr1	155184666	155185587
chr1	155186317	155187010
chr1	155192827	155194197
chr1	155244661	155244943
chr1	155262087	155262872
chr1	155273194	155273734
chr1	155309577	155309874
chr1	155323759	155324613
chr1	155486880	155487469
chr1	155591796	155592077
chr1	155695054	155695498
chr1	156053597	156053963
chr1	156054567	156055020
chr1	156060691	156061317
chr1	156086223	156086591
chr1	156123257	156124233
chr1	156282181	156283149
chr1	156295476	156295953
chr1	156456423	156457955
chr1	156462213	156463019
chr1	156463871	156464633
chr1	156471514	156472439
chr1	156501479	156501731
chr1	156504982	156505671
chr1	156518207	156519058
chr1	156572373	156572871
chr1	156586891	156587277
chr1	156709824	156710307
chr1	156712472	156713170
chr1	156717284	156717960
chr1	156718598	156719099
chr1	156728576	156729002
chr1	156748613	156748942
chr1	156851820	156852886
chr1	157132074	157133158
chr1	157135646	157137152
chr1	157138197	157138679
chr1	157312020	157312437
chr1	157313251	157313615
chr1	157438610	157438949
chr1	157537473	157537726
chr1	158782068	158782425
chr1	158813247	158813567
chr1	159132389	159132682
chr1	159780623	159781463
chr1	159867579	159868042
chr1	159899951	159900782
chr1	159913443	159914798
chr1	159915732	159917039
chr1	159917355	159917900
chr1	159923067	159924099
chr1	159924184	159924752
chr1	159945388	159946487
chr1	159949164	159949548
chr1	159958091	159958433
chr1	159959517	159959925
chr1	159960655	159961419
chr1	159961763	159962148
chr1	160131038	160131266
chr1	160183475	160183730
chr1	160217762	160218103
chr1	160343058	160343427
chr1	160832822	160833217
chr1	160978358	160978866
chr1	160989792	160990500
chr1	161020543	161021648
chr1	161038211	161038560
chr1	161038721	161039290
chr1	161045887	161046333
chr1	161073732	161074011
chr1	161079161	161079416
chr1	161083339	161083909
chr1	161086281	161086998
chr1	161166094	161166739
chr1	161172363	161172670
chr1	161179760	161180059
chr1	161198456	161198850
chr1	161201068	161201390
chr1	161202012	161202513
chr1	161225722	161226200
chr1	161399434	161399898
chr1	161487217	161487741
chr1	161530777	161531537
chr1	161540045	161540619
chr1	161595584	161596139
chr1	161609813	161610366
chr1	161612431	161612873
chr1	161621313	161621829
chr1	161765072	161765475
chr1	161827368	161827798
chr1	161905320	161905671
chr1	161974053	161974601
chr1	162019025	162019278
chr1	162140832	162141315
chr1	162159410	162159798
chr1	162165583	162165883
chr1	162167169	162167458
chr1	162168254	162168568
chr1	162178856	162179497
chr1	162189389	162189974
chr1	162192040	162192347
chr1	162207169	162207714
chr1	162213524	162213950
chr1	162217931	162218274
chr1	162223487	162223823
chr1	162224349	162224633
chr1	162240534	162241003
chr1	162285083	162285582
chr1	162369578	162369863
chr1	162372088	162372858
chr1	162381469	162381812
chr1	162548292	162548588
chr1	162560567	162561496
chr1	162568870	162569148
chr1	162570645	162571312
chr1	162571829	162572095
chr1	162587188	162587665
chr1	162614421	162614683
chr1	162696330	162696744
chr1	162790302	162790683
chr1	163240690	163241205
chr1	163243674	163243993
chr1	163258210	163258867
chr1	163290293	163290673
chr1	163321652	163322147
chr1	163726596	163727350
chr1	163730329	163730600
chr1	164598711	164599167
chr1	164601918	164603133
chr1	164611286	164612238
chr1	164613207	164613614
chr1	164631428	164631786
chr1	164659987	164660368
chr1	164668307	164668800
chr1	164719343	164719658
chr1	165284429	165284858
chr1	165364746	165364999
chr1	165376237	165376571
chr1	165482202	165482476
chr1	165630576	165631414
chr1	165645950	165646369
chr1	165696627	165696921
chr1	166355147	166355423
chr1	166492047	166492363
chr1	166839092	166839379
chr1	167250502	167250768
chr1	167442091	167442403
chr1	167594633	167595235
chr1	167601324	167601691
chr1	167627878	167628478
chr1	167634302	167634909
chr1	167645028	167645454
chr1	167664039	167664529
chr1	167671757	167672165
chr1	167676209	167676604
chr1	167685917	167686277
chr1	167701632	167701877
chr1	167715408	167715794
chr1	167742288	167742796
chr1	167790163	167790660
chr1	167803307	167803653
chr1	167864563	167865019
chr1	167899303	167899781
chr1	167928963	167929304
chr1	167936075	167936683
chr1	168121712	168122172
chr1	168178693	168179231
chr1	168236014	168236263
chr1	168243198	168243533
chr1	168266735	168267155
chr1	168342784	168343082
chr1	168397075	168397656
chr1	168606197	168606450
chr1	168608794	168609399
chr1	168639715	168640342
chr1	168710047	168710480
chr1	168713399	168713669
chr1	168714066	168714368
chr1	168734892	168735266
chr1	168751184	168751504
chr1	168752147	168752710
chr1	168771249	168771729
chr1	168772451	168772806
chr1	168803649	168804402
chr1	168861370	168862099
chr1	168863675	168864372
chr1	168867975	168868308
chr1	168880125	168880509
chr1	168882734	168883140
chr1	168907096	168907449
chr1	168920425	168921141
chr1	168960123	168960528
chr1	169004140	169004598
chr1	169016889	169017874
chr1	169059985	169060615
chr1	169070369	169070882
chr1	169073396	169073901
chr1	169109868	169110404
chr1	169119257	169119792
chr1	169168015	169168309
chr1	169245287	169246018
chr1	169249882	169250277
chr1	169367770	169368374
chr1	169443978	169444270
chr1	169529201	169529690
chr1	169891388	169891687
chr1	169893779	169894776
chr1	169934406	169934785
chr1	169942442	169943082
chr1	170597517	170598208
chr1	171128347	171128823
chr1	171141470	171141885
chr1	171142658	171143017
chr1	171210347	171210753
chr1	171217650	171218012
chr1	171257221	171257500
chr1	171313876	171314227
chr1	172451073	172451565
chr1	172473635	172474388
chr1	172484370	172484618
chr1	172497284	172497672
chr1	172499624	172500365
chr1	172532556	172533173
chr1	172952646	172952922
chr1	172976427	172976940
chr1	173034976	173035337
chr1	173056188	173056882
chr1	173062211	173062659
chr1	173123065	173123353
chr1	173477700	173478041
chr1	173506457	173506777
chr1	173824221	173825643
chr1	173867949	173869436
chr1	174022255	174022708
chr1	174159015	174159241
chr1	174963610	174963871
chr1	175126335	175126620
chr1	175169387	175169784
chr1	175174793	175175142
chr1	175197576	175197952
chr1	175232213	175232632
chr1	175312090	175312347
chr1	175383358	175383659
chr1	175391530	175392073
chr1	175397183	175397757
chr1	175520188	175520827
chr1	175521259	175521649
chr1	175635190	175635523
chr1	175702226	175702590
chr1	175810376	175810748
chr1	176137019	176137258
chr1	176207242	176207657
chr1	176591046	176591347
chr1	176694261	176694526
chr1	176744091	176744473
chr1	176752345	176752846
chr1	176813461	176813819
chr1	176814428	176814849
chr1	176823239	176823486
chr1	176837543	176838144
chr1	176986860	176987462
chr1	177017992	177018405
chr1	177274827	177275324
chr1	177276516	177277005
chr1	177419977	177420288
chr1	177425560	177425831
chr1	177440836	177441149
chr1	177442369	177442852
chr1	177444949	177445371
chr1	177585279	177586001
chr1	177589136	177589668
chr1	177601041	177601355
chr1	178093472	178093852
chr1	178301099	178301487
chr1	178506187	178506926
chr1	178536832	178537205
chr1	178619555	178619864
chr1	178655762	178656067
chr1	179010648	179011455
chr1	179017076	179017507
chr1	179081644	179082253
chr1	179125094	179125493
chr1	179155963	179156305
chr1	179877597	179877891
chr1	180073897	180074143
chr1	180096565	180097152
chr1	180114348	180115163
chr1	180123482	180123743
chr1	180126703	180127329
chr1	180157532	180158312
chr1	180165637	180166157
chr1	180166945	180168452
chr1	180168886	180169413
chr1	180173859	180174382
chr1	180577366	180577822
chr1	180615468	180616063
chr1	181022922	181023322
chr1	181043127	181043768
chr1	181073669	181074060
chr1	181084090	181084549
chr1	181088214	181088921
chr1	181104683	181105450
chr1	181117583	181118073
chr1	181119177	181119671
chr1	181127170	181127443
chr1	181159851	181160331
chr1	181251057	181251529
chr1	181266545	181266834
chr1	182029388	182030286
chr1	182141134	182141548
chr1	182146376	182146818
chr1	182249343	182249577
chr1	182344286	182344655
chr1	182391209	182392017
chr1	182603334	182603598
chr1	182614748	182615287
chr1	182633694	182634044
chr1	182679780	182680057
chr1	182687337	182687987
chr1	182688295	182688673
chr1	182699385	182699674
chr1	182703684	182703975
chr1	182707216	182707604
chr1	182732191	182732464
chr1	182780515	182780857
chr1	182962576	182962825
chr1	182988888	182989242
chr1	183025609	183026041
chr1	183060507	183060855
chr1	183086880	183087278
chr1	183088069	183088517
chr1	183159958	183160511
chr1	183304511	183305020
chr1	183461415	183461797
chr1	183471888	183472271
chr1	183635482	183635732
chr1	183719360	183719813
chr1	183784143	183784569
chr1	183804786	183805183
chr1	183930816	183931026
chr1	184425741	184426233
chr1	184622154	184622649
chr1	184623807	184624408
chr1	184627552	184628047
chr1	184650574	184650841
chr1	184743066	184743297
chr1	184757988	184758231
chr1	184802938	184803500
chr1	184905601	184906147
chr1	184929990	184930666
chr1	185317357	185317773
chr1	185393895	185394116
chr1	185412796	185413107
chr1	185477818	185478106
chr1	185488997	185489313
chr1	185505517	185506236
chr1	185595149	185595459
chr1	185646312	185646577
chr1	185650771	185651098
chr1	185696824	185697273
chr1	185858442	185858791
chr1	186082132	186082809
chr1	186375183	186375916
chr1	186450277	186450750
chr1	186566403	186566857
chr1	186568181	186568542
chr1	186575562	186575848
chr1	186578320	186578934
chr1	186634490	186634864
chr1	186938055	186938434
chr1	186997808	186998369
chr1	187009313	187009817
chr1	187010676	187011087
chr1	187156929	187157273
chr1	187517519	187517903
chr1	187518445	187518698
chr1	187650240	187650536
chr1	187687959	187688348
chr1	187688993	187689449
chr1	187692823	187693381
chr1	187771976	187772202
chr1	187836696	187837131
chr1	187837820	187838178
chr1	187842781	187843133
chr1	188061501	188062333
chr1	188072735	188073083
chr1	188128876	188129089
chr1	188169928	188170829
chr1	188171117	188171420
chr1	188302839	188303149
chr1	188372807	188373151
chr1	188377641	188377885
chr1	188592232	188592501
chr1	188729122	188729522
chr1	188729783	188730507
chr1	188769972	188770237
chr1	188986724	188987007
chr1	189039159	189039440
chr1	189093941	189094441
chr1	189259796	189260441
chr1	189597086	189597424
chr1	189749734	189750109
chr1	190332634	190332883
chr1	190478560	190478917
chr1	190612553	190612834
chr1	190798654	190798928
chr1	191737960	191738251
chr1	191767598	191767892
chr1	192476735	192477027
chr1	192579050	192579407
chr1	192612578	192612784
chr1	192631760	192632080
chr1	192690901	192691507
chr1	192701916	192702726
chr1	192808079	192808439
chr1	192846360	192846811
chr1	192849449	192849952
chr1	192861930	192862522
chr1	193009428	193009867
chr1	193059316	193059680
chr1	193121693	193122143
chr1	193655315	193655839
chr1	194044050	194044359
chr1	194055604	194055949
chr1	194427564	194428192
chr1	194471352	194471681
chr1	194809152	194809564
chr1	194852150	194852513
chr1	195245803	195246085
chr1	195597882	195598181
chr1	196002305	196002727
chr1	196014429	196014762
chr1	196016261	196016595
chr1	196400852	196401093
chr1	197151291	197151701
chr1	197183241	197183834
chr1	197222326	197222603
chr1	197469853	197470172
chr1	197485891	197486273
chr1	197768352	197769181
chr1	197783517	197784062
chr1	197921733	197922094
chr1	197950333	197950700
chr1	197976396	197976649
chr1	198079614	198079975
chr1	198382284	198382718
chr1	198479301	198479850
chr1	199237250	199237526
chr1	199242081	199242418
chr1	200160479	200160788
chr1	200184207	200184516
chr1	200194496	200194990
chr1	200195919	200196165
chr1	200199091	200199523
chr1	200410592	200411137
chr1	200654120	200654496
chr1	200966925	200967281
chr1	201045692	201046002
chr1	201170630	201171171
chr1	201275189	201275854
chr1	201299985	201300305
chr1	201307708	201308480
chr1	201309386	201309835
chr1	201310808	201311821
chr1	201353239	201353597
chr1	201381139	201381406
chr1	201399372	201400016
chr1	201435527	201436290
chr1	201480392	201480933
chr1	201489123	201490064
chr1	201495883	201496370
chr1	201506492	201506811
chr1	201559737	201559940
chr1	201593365	201593575
chr1	201597791	201598225
chr1	201604936	201605233
chr1	201649622	201650587
chr1	201696322	201696678
chr1	201718818	201719077
chr1	201766029	201766452
chr1	201859422	201859855
chr1	201955243	201955748
chr1	201983255	201983602
chr1	202006761	202007168
chr1	202008140	202009144
chr1	202009442	202011126
chr1	202017232	202019552
chr1	202022694	202023979
chr1	202034701	202035628
chr1	202046232	202047483
chr1	202047892	202048481
chr1	202056579	202057579
chr1	202084556	202086436
chr1	202086900	202087601
chr1	202101074	202101809
chr1	202105912	202106788
chr1	202107139	202108955
chr1	202112623	202113683
chr1	202118601	202119369
chr1	202129080	202129399
chr1	202184753	202185074
chr1	202199135	202199761
chr1	202200055	202200606
chr1	202211644	202212010
chr1	202214673	202215074
chr1	202220805	202221089
chr1	202241454	202241720
chr1	202283373	202284193
chr1	202288258	202288593
chr1	202292355	202292611
chr1	202307993	202308427
chr1	202504606	202504846
chr1	202508885	202509212
chr1	202557746	202558002
chr1	202810733	202811068
chr1	202812463	202812809
chr1	202860751	202861141
chr1	202888589	202889133
chr1	202926776	202927487
chr1	202954143	202954855
chr1	202964599	202965100
chr1	203007021	203007249
chr1	203316551	203317120
chr1	203327091	203327788
chr1	203526578	203526925
chr1	203650543	203650879
chr1	203795445	203795869
chr1	203861173	203861695
chr1	203916884	203917166
chr1	203931881	203932320
chr1	203968800	203969039
chr1	204003631	204003913
chr1	204073018	204073741
chr1	204080191	204080746
chr1	204084346	204084812
chr1	204129500	204129928
chr1	204131057	204131574
chr1	204149145	204149721
chr1	204162443	204162876
chr1	204214085	204214486
chr1	204331347	204331632
chr1	204380504	204380767
chr1	204417137	204417476
chr1	204443201	204443604
chr1	204448311	204448927
chr1	204450681	204451118
chr1	204493443	204494286
chr1	204494590	204495204
chr1	204506162	204506690
chr1	204506946	204507218
chr1	204541607	204541882
chr1	204565678	204566173
chr1	204692886	204693274
chr1	204697875	204698278
chr1	204731003	204731336
chr1	205003450	205003909
chr1	205354926	205355542
chr1	205477789	205478401
chr1	205543140	205543803
chr1	205563727	205564408
chr1	205565395	205566186
chr1	205579241	205579724
chr1	205585013	205585803
chr1	205664497	205665338
chr1	205798631	205798967
chr1	205913626	205913898
chr1	205946974	205947434
chr1	205949642	205949998
chr1	205951026	205951490
chr1	205961936	205962411
chr1	205975726	205975983
chr1	206112682	206113451
[truncated: 24,892 more rows]

## Sheet: KLF4_CTL_DHT
seqnames	start	end
chr1	588252	588496
chr1	591083	591372
chr1	778473	779193
chr1	805903	806167
chr1	827045	827868
chr1	858723	858973
chr1	869713	870051
chr1	904265	904997
chr1	905147	905706
chr1	920451	920866
chr1	924734	925108
chr1	927767	928083
chr1	933092	933964
chr1	938156	938362
chr1	940112	940867
chr1	941086	942221
chr1	942322	942639
chr1	958945	959514
chr1	960381	961118
chr1	966378	967209
chr1	975761	976756
chr1	998065	1001425
chr1	1001572	1002182
chr1	1013157	1013659
chr1	1019236	1020334
chr1	1020493	1021913
chr1	1024578	1025022
chr1	1037463	1038071
chr1	1040671	1040996
chr1	1048829	1049187
chr1	1050857	1051081
chr1	1056944	1057231
chr1	1059319	1060186
chr1	1061962	1062419
chr1	1063761	1064130
chr1	1068453	1069630
chr1	1073733	1074572
chr1	1079404	1080410
chr1	1091547	1091932
chr1	1115870	1116886
chr1	1122098	1122434
chr1	1122808	1123654
chr1	1124255	1125617
chr1	1132378	1132980
chr1	1133031	1134061
chr1	1136283	1138107
chr1	1153952	1154275
chr1	1157441	1158763
chr1	1205966	1206942
chr1	1225215	1225599
chr1	1230612	1231214
chr1	1231764	1232793
chr1	1239245	1239957
chr1	1258638	1259253
chr1	1272424	1273132
chr1	1273648	1274407
chr1	1275674	1275911
chr1	1281661	1282419
chr1	1283716	1284073
chr1	1291005	1291624
chr1	1293604	1294081
chr1	1300190	1301105
chr1	1304884	1305298
chr1	1307136	1309755
chr1	1317905	1318677
chr1	1330879	1331453
chr1	1332565	1333376
chr1	1337694	1337996
chr1	1343966	1344442
chr1	1356745	1357091
chr1	1364123	1364584
chr1	1374989	1375820
chr1	1399129	1400059
chr1	1407081	1407917
chr1	1433091	1434057
chr1	1434309	1434815
chr1	1435144	1435868
chr1	1461481	1462006
chr1	1470916	1471245
chr1	1471460	1471992
chr1	1504787	1506026
chr1	1511720	1512434
chr1	1528286	1528675
chr1	1574467	1576067
chr1	1614567	1616319
chr1	1638574	1638831
chr1	1658812	1659599
chr1	1662580	1662964
chr1	1678606	1679142
chr1	1679445	1679788
chr1	1692314	1693383
chr1	1724095	1724713
chr1	1728616	1728865
chr1	1746384	1746677
chr1	1758502	1759371
chr1	1759707	1759923
chr1	1762946	1763360
chr1	1763617	1763958
chr1	1777551	1777839
chr1	1778050	1779207
chr1	1782512	1783378
chr1	1802943	1803203
chr1	1853554	1854003
chr1	1858670	1859664
chr1	1873174	1873714
chr1	1889879	1891932
chr1	1892519	1892988
chr1	1894442	1895242
chr1	1897354	1897925
chr1	1908902	1909670
chr1	1918959	1920069
chr1	1960088	1960309
chr1	2042863	2043173
chr1	2049934	2051178
chr1	2082100	2082459
chr1	2104911	2105419
chr1	2189298	2189975
chr1	2194510	2195459
chr1	2199395	2199722
chr1	2204794	2205670
chr1	2207572	2208078
chr1	2208224	2208766
chr1	2212176	2213450
chr1	2227019	2228138
chr1	2248517	2248819
chr1	2251794	2252143
chr1	2260380	2260722
chr1	2303348	2303678
chr1	2311608	2312320
chr1	2391159	2392008
chr1	2400404	2400672
chr1	2410790	2411463
chr1	2412218	2413399
chr1	2416318	2416708
chr1	2437808	2438476
chr1	2441697	2442273
chr1	2454099	2454414
chr1	2455742	2456436
chr1	2464971	2465380
chr1	2480728	2481312
chr1	2481992	2482320
chr1	2526120	2528623
chr1	2528793	2529721
chr1	2530237	2531524
chr1	2537264	2537751
chr1	2546766	2547260
chr1	2547951	2549114
chr1	2550190	2550447
chr1	2575946	2576228
chr1	2576720	2577279
chr1	2580909	2581317
chr1	2584082	2584524
chr1	2586198	2587453
chr1	2588928	2589286
chr1	2653956	2655112
chr1	2843556	2844152
chr1	3127124	3127512
chr1	3186480	3186889
chr1	3319908	3320206
chr1	3333891	3334234
chr1	3335278	3335666
chr1	3337329	3337549
chr1	3359352	3360146
chr1	3419447	3419679
chr1	3429983	3430352
chr1	3434414	3434704
chr1	3453218	3453466
chr1	3454062	3455514
chr1	3458662	3458852
chr1	3459636	3460379
chr1	3466559	3466779
chr1	3482052	3482633
chr1	3485500	3486156
chr1	3489901	3490741
chr1	3491161	3491961
chr1	3492174	3493281
chr1	3529335	3529766
chr1	3530043	3531895
chr1	3539951	3540702
chr1	3542053	3542362
chr1	3542803	3543807
chr1	3547120	3547821
chr1	3548219	3548484
chr1	3553166	3553850
chr1	3554761	3555891
chr1	3587382	3587755
chr1	3599378	3599660
chr1	3611337	3612120
chr1	3621205	3621491
chr1	3624395	3625174
chr1	3640361	3640740
chr1	3649911	3650364
chr1	3668429	3669123
chr1	3670553	3671013
chr1	3708942	3709255
chr1	3747202	3747658
chr1	3796317	3796795
chr1	3857028	3858430
chr1	3899790	3901584
chr1	3942783	3943324
chr1	3975806	3976201
chr1	4108305	4108612
chr1	4435577	4435802
chr1	4618365	4618930
chr1	5099586	5099902
chr1	5927726	5928591
chr1	5991442	5991838
chr1	5992036	5992530
chr1	6017639	6018315
chr1	6025944	6026400
chr1	6052587	6052953
chr1	6058554	6059444
chr1	6075836	6076050
chr1	6127717	6128153
chr1	6129468	6129772
chr1	6157807	6158323
chr1	6178750	6179484
chr1	6199416	6199943
chr1	6205241	6205461
chr1	6205949	6206390
chr1	6209223	6209566
chr1	6235227	6236681
chr1	6260697	6260879
chr1	6325365	6325946
chr1	6343508	6343963
chr1	6350461	6351049
chr1	6351774	6352124
chr1	6353589	6354569
chr1	6363120	6363442
chr1	6364891	6365646
chr1	6373975	6374296
chr1	6392759	6394404
chr1	6404701	6405027
chr1	6418564	6418795
chr1	6427349	6428310
chr1	6431062	6431357
chr1	6440346	6440740
chr1	6446175	6446502
chr1	6464548	6464960
chr1	6471373	6471948
chr1	6489898	6491057
chr1	6497288	6497976
chr1	6512863	6513656
chr1	6554313	6554774
chr1	6579813	6580254
chr1	6601089	6601447
chr1	6612643	6613915
chr1	6614066	6614960
chr1	6624979	6625355
chr1	6625715	6626108
chr1	6648654	6648867
chr1	6701654	6702168
chr1	6960363	6960867
chr1	6962215	6962861
chr1	6963084	6963514
chr1	7198971	7199241
chr1	7228658	7228981
chr1	7230219	7231251
chr1	7259984	7260291
chr1	7262779	7263114
chr1	7278095	7278382
chr1	7289822	7290084
chr1	7332192	7332639
chr1	7335358	7335935
chr1	7380631	7381149
chr1	7388145	7388552
chr1	7490980	7491843
chr1	7549346	7549602
chr1	7572845	7573366
chr1	7573940	7574716
chr1	7589861	7590265
chr1	7591735	7591936
chr1	7646177	7646424
chr1	7770938	7771693
chr1	7783067	7784448
chr1	7961249	7961941
chr1	7964946	7965288
chr1	7971088	7971388
chr1	7975258	7975534
chr1	8004712	8005499
chr1	8006403	8006790
chr1	8016656	8017046
chr1	8017552	8017914
chr1	8026083	8026554
chr1	8048958	8049485
chr1	8058151	8058909
chr1	8061218	8061562
chr1	8070292	8070670
chr1	8070944	8071424
chr1	8078148	8078445
chr1	8140711	8141062
chr1	8169707	8170025
chr1	8173146	8173456
chr1	8174373	8174744
chr1	8182129	8183175
chr1	8194507	8194904
chr1	8238933	8239365
chr1	8258609	8260021
chr1	8314291	8314565
chr1	8349020	8349342
chr1	8364513	8365019
chr1	8391085	8391469
chr1	8394843	8395369
chr1	8408027	8408431
chr1	8412266	8412957
chr1	8415314	8416070
chr1	8423637	8424029
chr1	8463067	8463491
chr1	8466185	8466418
chr1	8467308	8467914
chr1	8482915	8483919
chr1	8489870	8490622
chr1	8547545	8548803
chr1	8603187	8603481
chr1	8607694	8608362
chr1	8609316	8609662
chr1	8612193	8612516
chr1	8702114	8702550
chr1	8703139	8703918
chr1	8706395	8706643
chr1	8726259	8727111
chr1	8822790	8823135
chr1	8848939	8849149
chr1	8878472	8879427
chr1	8889958	8890670
chr1	8903972	8904372
chr1	9079142	9079402
chr1	9080738	9080960
chr1	9086218	9086425
chr1	9114709	9115022
chr1	9115775	9116106
chr1	9124336	9124767
chr1	9126602	9126821
chr1	9128891	9129848
chr1	9162020	9162213
chr1	9165076	9165316
chr1	9170811	9171041
chr1	9203565	9203941
chr1	9234383	9235437
chr1	9238631	9239040
chr1	9270589	9270823
chr1	9292674	9293193
chr1	9384762	9385184
chr1	9385362	9385766
chr1	9428843	9429295
chr1	9436385	9436600
chr1	9438221	9438599
chr1	9447265	9447568
chr1	9465641	9466069
chr1	9472562	9473278
chr1	9482196	9482491
chr1	9491139	9491320
chr1	9537995	9538377
chr1	9538914	9539578
chr1	9541073	9541629
chr1	9555179	9555621
chr1	9561480	9561746
chr1	9588487	9588951
chr1	9606971	9607145
chr1	9616521	9616860
chr1	9689048	9689658
chr1	9746687	9747088
chr1	9755545	9755739
chr1	9770601	9770849
chr1	9782694	9783076
chr1	9823887	9826250
chr1	9835893	9836572
chr1	9839585	9840611
chr1	9842024	9842501
chr1	9842738	9844048
chr1	9881857	9882221
chr1	9901705	9902480
chr1	9902896	9903256
chr1	9910147	9911047
chr1	9939603	9939826
chr1	9943173	9943704
chr1	9950391	9950653
chr1	10032455	10033134
chr1	10050546	10051015
chr1	10109427	10109708
chr1	10117200	10117496
chr1	10209820	10210729
chr1	10211447	10212046
chr1	10240032	10240579
chr1	10299173	10299520
chr1	10398746	10400037
chr1	10430179	10431109
chr1	10474687	10475193
chr1	10510402	10510795
chr1	10517468	10517812
chr1	10631140	10631386
chr1	10635030	10636406
chr1	10640221	10640690
chr1	10674957	10675695
chr1	10675943	10676242
chr1	10679619	10680114
chr1	10680422	10680757
chr1	10687391	10687707
chr1	10698780	10700468
chr1	10710572	10710919
chr1	10724150	10724581
chr1	10725144	10725728
chr1	10726169	10726737
chr1	10733721	10734067
chr1	10735343	10735638
chr1	10737954	10738705
chr1	10746051	10746228
chr1	10755871	10756250
chr1	10762931	10763208
chr1	10765392	10765616
chr1	10765797	10766418
chr1	10774814	10775343
chr1	10776577	10776823
chr1	10779057	10779588
chr1	10787372	10787768
chr1	10791691	10792645
chr1	10793382	10794718
chr1	10795530	10797039
chr1	10803907	10804782
chr1	10815454	10816186
chr1	10818709	10818969
chr1	10835911	10836169
chr1	10848151	10848520
chr1	10858286	10858536
chr1	10866755	10867505
chr1	10890846	10891018
chr1	10893079	10893736
chr1	10899855	10900569
chr1	10900698	10901619
chr1	10910107	10910386
chr1	10935275	10935599
chr1	10962464	10963106
chr1	10979977	10980514
chr1	11012111	11013228
chr1	11060081	11060649
chr1	11063907	11064198
chr1	11099131	11099546
chr1	11099656	11100344
chr1	11134454	11134898
chr1	11152193	11152640
chr1	11178284	11178649
chr1	11256061	11256731
chr1	11262488	11262944
chr1	11272830	11273940
chr1	11281950	11282421
chr1	11341706	11342523
chr1	11354290	11354600
chr1	11483917	11484666
chr1	11485281	11485599
chr1	11590531	11590726
chr1	11617191	11617670
chr1	11642501	11642869
chr1	11654456	11654906
chr1	11680857	11681599
chr1	11735828	11736255
chr1	11736674	11737037
chr1	11737272	11737639
chr1	11749210	11749475
chr1	11787549	11787823
chr1	11790950	11791230
chr1	11803347	11803681
chr1	11804303	11805311
chr1	11805618	11806647
chr1	11907633	11909368
chr1	11909550	11910144
chr1	11979836	11980520
chr1	12001983	12002313
chr1	12019015	12019689
chr1	12131900	12132564
chr1	12132996	12133533
chr1	12161476	12162112
chr1	12230664	12231646
chr1	12231936	12232602
chr1	12278317	12279064
chr1	12304043	12304334
chr1	12376226	12376740
chr1	12381519	12381873
chr1	12412478	12412838
chr1	12453620	12454228
chr1	12455111	12455420
chr1	12461225	12461582
chr1	12464570	12465019
chr1	12475414	12476389
chr1	12478159	12478693
chr1	12595908	12596222
chr1	12597785	12598272
chr1	12598995	12599206
chr1	12600315	12600614
chr1	12604412	12604700
chr1	12615802	12617277
chr1	12619935	12620123
chr1	12621953	12622305
chr1	13749078	13749492
chr1	13759122	13759391
chr1	13801356	13802060
chr1	13829478	13829690
chr1	13831969	13832925
chr1	14486600	14486988
chr1	14498841	14499167
chr1	14738327	14738548
chr1	14954040	14954652
chr1	15152394	15153209
chr1	15229838	15230185
chr1	15276408	15276623
chr1	15284501	15285447
chr1	15350587	15350826
chr1	15352071	15352759
chr1	15409635	15409998
chr1	15524069	15525385
chr1	15526464	15527137
chr1	15538826	15539094
chr1	15595124	15595407
chr1	15603388	15603905
chr1	15610220	15610534
chr1	15616983	15617547
chr1	15617766	15618441
chr1	15741361	15741716
chr1	15764435	15764706
chr1	15799807	15800878
chr1	15829762	15829947
chr1	15834193	15835509
chr1	15835552	15836300
chr1	15847191	15847921
chr1	15849381	15849848
chr1	15886281	15886779
chr1	15950746	15951008
chr1	15975707	15976180
chr1	16032911	16033116
chr1	16076913	16077320
chr1	16091234	16091584
chr1	16120924	16121517
chr1	16121770	16122060
chr1	16154649	16155223
chr1	16155976	16156230
chr1	16173241	16174114
chr1	16175815	16176682
chr1	16179162	16179612
chr1	16187722	16188054
chr1	16189061	16189350
chr1	16206411	16207007
chr1	16217249	16217820
chr1	16236213	16236655
chr1	16248510	16249114
chr1	16334645	16335013
chr1	16352253	16352860
chr1	16366835	16367826
chr1	16440452	16441123
chr1	16441349	16441711
chr1	16444039	16444228
chr1	16457106	16457325
chr1	16498751	16499447
chr1	16513509	16514683
chr1	16545844	16546091
chr1	16608230	16608661
chr1	16612551	16614068
chr1	16622792	16623102
chr1	16623356	16624798
chr1	16644478	16645204
chr1	16765696	16766068
chr1	16888271	16888723
chr1	16895859	16896681
chr1	16904719	16905551
chr1	16913704	16914834
chr1	16948347	16949042
chr1	16951744	16952084
chr1	16952802	16953015
chr1	16960595	16961342
chr1	17011747	17012462
chr1	17027473	17027794
chr1	17053847	17054292
chr1	17125761	17126129
chr1	17191263	17191733
chr1	17193908	17194186
chr1	17229464	17229855
chr1	17233068	17234112
chr1	17236834	17237436
chr1	17243453	17243765
chr1	17250683	17250939
chr1	17276641	17277078
chr1	17289686	17290177
chr1	17292318	17293221
chr1	17297922	17298766
chr1	17304278	17305115
chr1	17377422	17377971
chr1	17399802	17400582
chr1	17402977	17403530
chr1	17412178	17412471
chr1	17428218	17428618
chr1	17439137	17440027
chr1	17441479	17441909
chr1	17491647	17492198
chr1	17540065	17540539
chr1	17582361	17582615
chr1	17892193	17892797
chr1	17903417	17903660
chr1	17904155	17904696
chr1	17911745	17912503
chr1	18107139	18109528
chr1	18109834	18110692
chr1	18160327	18160549
chr1	18165633	18166003
chr1	18166342	18166611
chr1	18190371	18190809
chr1	18201976	18202754
chr1	18258863	18259539
chr1	18298387	18299100
chr1	18320054	18320343
chr1	18325896	18326866
chr1	18354622	18354972
chr1	18440856	18441019
chr1	18464372	18465311
chr1	18534273	18534536
chr1	18535534	18536020
chr1	18599071	18599652
chr1	18631059	18631576
chr1	18640123	18640624
chr1	18655595	18655892
chr1	18664143	18664508
chr1	18666469	18667073
chr1	18667965	18669197
chr1	18669783	18670591
chr1	18886546	18887475
chr1	18902291	18903640
chr1	18922366	18922575
chr1	18956664	18957232
chr1	18962160	18962630
chr1	18999288	18999726
chr1	19062074	19062578
chr1	19075036	19075334
chr1	19209708	19210559
chr1	19232230	19232982
chr1	19251355	19251795
chr1	19311961	19312687
chr1	19344409	19344691
chr1	19385938	19386267
chr1	19424742	19425069
chr1	19427069	19427641
chr1	19430256	19430940
chr1	19433339	19433878
chr1	19445837	19446288
chr1	19458857	19459369
chr1	19467050	19467314
chr1	19485141	19486187
chr1	19504752	19505062
chr1	19514538	19514803
chr1	19547874	19548233
chr1	19552052	19552536
chr1	19564566	19564874
chr1	19596809	19597627
chr1	19607153	19607551
chr1	19613471	19613769
chr1	19619639	19620201
chr1	19629241	19629693
chr1	19639888	19640405
chr1	19646511	19646744
chr1	19650780	19651309
chr1	19661817	19662083
chr1	19735625	19736165
chr1	19738165	19738472
chr1	19754369	19754890
chr1	19799550	19800659
chr1	19878320	19878552
chr1	19921207	19921702
chr1	19980389	19980583
chr1	20021569	20022110
chr1	20032307	20033136
chr1	20033351	20033791
chr1	20073963	20074299
chr1	20137035	20137337
chr1	20165644	20165917
chr1	20166223	20166413
chr1	20172198	20172542
chr1	20187061	20187529
chr1	20194246	20194684
chr1	20212750	20213274
chr1	20232661	20232904
chr1	20269310	20269647
chr1	20358690	20359116
chr1	20434175	20434368
chr1	20476244	20476899
chr1	20485552	20486021
chr1	20486366	20486906
chr1	20493903	20494094
chr1	20507933	20508275
chr1	20522426	20522598
chr1	20538329	20538673
chr1	20538813	20539376
chr1	20588845	20589130
chr1	20611267	20611655
chr1	20612435	20612769
chr1	20613825	20614276
chr1	20633233	20634118
chr1	20696601	20697282
chr1	20728439	20728774
chr1	20784610	20785015
chr1	20787273	20787891
chr1	21016438	21016743
chr1	21083271	21083615
chr1	21149465	21149699
chr1	21163208	21163406
chr1	21164920	21165494
chr1	21195131	21195448
chr1	21278354	21278716
chr1	21300905	21301174
chr1	21308791	21309094
chr1	21323065	21323293
chr1	21324717	21324945
chr1	21332211	21332578
chr1	21335831	21336150
chr1	21338077	21339512
chr1	21340177	21340540
chr1	21345298	21346162
chr1	21368496	21368736
chr1	21417936	21418130
chr1	21539924	21540309
chr1	21574145	21574551
chr1	21623230	21624043
chr1	21624606	21625005
chr1	21625454	21626104
chr1	21626526	21627485
chr1	21631825	21632557
chr1	21634078	21635037
chr1	21638985	21639778
chr1	21648014	21648260
chr1	21651598	21652034
chr1	21659089	21659480
chr1	21671286	21671491
chr1	21673248	21673666
chr1	21761086	21761647
chr1	21764604	21765434
chr1	21782749	21784236
chr1	21787915	21788572
chr1	21853078	21853317
chr1	21869747	21870098
chr1	21896607	21896986
chr1	21937210	21937918
chr1	21956557	21957976
chr1	22025290	22026234
chr1	22039594	22040251
chr1	22043257	22043508
chr1	22052322	22053644
chr1	22142700	22142925
chr1	22143830	22144150
chr1	22204889	22205754
chr1	22257305	22258253
chr1	22259458	22260466
chr1	22412586	22412957
chr1	22414328	22414590
chr1	22416683	22416885
chr1	22451445	22452522
chr1	22472603	22473364
chr1	22475337	22475573
chr1	22629199	22629595
chr1	22642081	22642282
chr1	22751250	22751506
chr1	22826646	22827126
chr1	23019218	23019545
chr1	23149054	23149460
chr1	23159293	23159933
chr1	23168662	23168972
chr1	23177562	23178091
chr1	23278977	23279310
chr1	23344047	23345017
chr1	23367801	23368365
chr1	23368548	23369496
chr1	23369685	23370129
chr1	23403717	23404479
chr1	23407344	23407671
chr1	23423703	23425259
chr1	23442845	23443131
chr1	23450038	23450408
chr1	23451919	23452426
chr1	23478912	23479495
chr1	23482815	23483776
chr1	23483996	23485008
chr1	23520686	23520974
chr1	23524009	23525397
chr1	23527746	23529477
chr1	23530571	23531723
chr1	23531905	23532097
chr1	23539859	23540275
chr1	23554547	23555319
chr1	23558079	23558744
chr1	23559267	23560085
chr1	23637484	23637712
chr1	23727529	23727858
chr1	23778086	23778655
chr1	23790863	23791371
chr1	23799545	23800382
chr1	23800561	23801218
chr1	23830298	23830586
chr1	23942746	23943549
chr1	23957141	23957443
chr1	23958965	23960147
chr1	23980026	23980838
chr1	23984405	23985030
chr1	24018515	24019135
chr1	24120073	24120485
chr1	24150454	24150855
chr1	24161250	24161597
chr1	24182138	24182401
chr1	24201966	24202419
chr1	24203308	24203996
chr1	24206453	24207238
chr1	24216219	24216736
chr1	24283720	24284208
chr1	24285534	24286000
chr1	24290055	24290459
chr1	24294706	24295212
chr1	24386213	24386563
chr1	24389422	24390359
chr1	24391864	24392191
chr1	24415504	24415786
chr1	24417693	24418086
chr1	24419259	24419647
chr1	24476226	24476702
chr1	24501968	24504197
chr1	24508282	24508548
chr1	24515559	24516095
chr1	24551501	24551753
chr1	24562536	24563112
chr1	24567928	24568508
chr1	24594174	24594539
chr1	24597631	24597994
chr1	24635296	24635620
chr1	24642256	24643316
chr1	24705430	24706119
chr1	24724357	24725256
chr1	24744797	24745507
chr1	24862375	24862673
chr1	24893595	24893842
chr1	24896506	24897129
chr1	25032173	25032665
chr1	25179103	25179588
chr1	25233088	25233483
chr1	25246884	25248116
chr1	25252612	25253079
chr1	25338146	25339132
chr1	25350441	25351059
chr1	25429990	25430585
chr1	25430716	25431047
chr1	25458806	25459295
chr1	25460088	25460303
chr1	25462709	25463031
chr1	25543364	25544173
chr1	25544349	25544722
chr1	25549677	25549922
chr1	25556694	25557362
chr1	25565980	25567341
chr1	25568189	25569315
chr1	25572888	25574269
chr1	25577390	25577611
chr1	25584847	25585165
chr1	25587815	25588500
chr1	25590206	25590791
chr1	25615852	25617058
chr1	25659061	25659472
chr1	25773524	25773897
chr1	25780478	25780745
chr1	25796655	25797116
chr1	25819577	25820260
chr1	25859124	25859938
chr1	25871760	25872504
chr1	25895420	25895719
chr1	25905310	25907246
chr1	25997916	25998728
chr1	26005557	26005873
chr1	26035520	26036326
chr1	26079962	26080472
chr1	26094815	26095289
chr1	26097655	26097965
chr1	26104938	26105320
chr1	26110912	26112423
chr1	26114644	26114853
chr1	26126432	26126827
chr1	26145191	26145367
chr1	26169745	26170189
chr1	26178080	26178515
chr1	26222246	26222878
chr1	26233720	26234586
chr1	26275575	26275977
chr1	26279491	26280387
chr1	26336393	26336868
chr1	26353977	26354443
chr1	26390829	26391211
chr1	26431979	26432580
chr1	26468842	26469264
chr1	26472407	26473191
chr1	26500174	26501502
chr1	26529486	26530835
chr1	26531028	26532177
chr1	26532510	26532719
chr1	26620229	26621980
chr1	26677628	26677861
chr1	26692174	26692771
chr1	26692891	26693357
chr1	26695391	26696004
chr1	26705747	26706048
chr1	26723371	26724051
chr1	26768649	26769115
chr1	26771797	26771985
chr1	26784042	26784337
chr1	26787676	26788432
chr1	26789100	26789457
chr1	26799487	26799938
chr1	26826159	26827131
chr1	26835194	26835552
chr1	26862740	26863143
chr1	26864252	26864591
chr1	26864764	26865706
chr1	26878017	26878277
chr1	26907467	26907752
chr1	26960162	26960991
chr1	26993493	26994004
chr1	26997710	26998070
chr1	27007986	27008619
chr1	27008788	27010791
chr1	27012698	27013426
chr1	27097457	27097699
chr1	27122702	27122974
chr1	27138910	27139272
chr1	27141232	27142804
chr1	27144284	27145024
chr1	27154881	27155667
chr1	27161509	27161961
chr1	27181924	27182236
chr1	27189628	27189928
chr1	27191979	27192418
chr1	27267211	27267517
chr1	27321895	27322431
chr1	27349332	27350358
chr1	27365443	27367257
chr1	27392320	27392693
chr1	27436434	27436959
chr1	27487980	27488264
chr1	27489953	27490987
chr1	27500238	27500477
chr1	27528196	27528902
chr1	27568423	27568888
chr1	27570391	27570689
chr1	27590036	27590358
chr1	27599824	27600064
chr1	27601725	27602170
chr1	27603783	27604476
chr1	27606357	27606572
chr1	27672250	27672537
chr1	27686485	27687085
chr1	27725453	27726450
chr1	27788803	27789042
chr1	27830333	27830998
chr1	27858143	27858390
chr1	27971757	27971977
chr1	28088502	28089015
chr1	28091146	28091405
chr1	28170155	28170387
chr1	28235728	28236568
chr1	28249648	28249833
chr1	28328915	28329264
chr1	28346227	28346472
chr1	28365876	28366380
chr1	28369421	28371013
chr1	28437977	28438278
chr1	28479474	28480038
chr1	28480420	28480681
chr1	28482178	28482668
chr1	28482871	28483331
chr1	28483460	28483969
chr1	28505431	28506228
chr1	28508906	28509306
chr1	28512048	28512424
chr1	28514113	28514474
chr1	28517954	28519110
chr1	28526682	28527264
chr1	28537500	28537828
chr1	28540608	28540987
chr1	28552694	28553296
chr1	28581267	28582372
chr1	28642927	28643553
chr1	28643795	28644175
chr1	28648109	28649269
chr1	28668507	28669151
chr1	28736432	28737014
chr1	28737683	28738169
chr1	28748292	28748503
chr1	28791072	28791647
chr1	28882082	28882346
chr1	28884715	28885348
chr1	28886817	28887303
chr1	28956256	28956543
chr1	29047703	29047892
chr1	29111163	29111562
chr1	29136425	29136970
chr1	29162042	29162255
chr1	29181340	29182408
chr1	29202882	29203136
chr1	29230758	29231234
chr1	29239305	29239549
chr1	29271756	29272129
chr1	29320633	29320857
chr1	29682931	29683261
chr1	29849025	29849333
chr1	30191295	30191595
chr1	30418222	30419445
chr1	30469431	30469787
chr1	30500439	30500747
chr1	30717885	30718957
chr1	30807173	30807761
chr1	30823797	30824360
chr1	30911414	30911610
chr1	30977041	30977458
chr1	31021347	31021734
chr1	31024697	31024962
chr1	31065329	31065991
chr1	31154076	31155697
chr1	31162609	31162958
chr1	31170644	31171416
chr1	31196657	31196970
chr1	31216145	31216660
chr1	31228988	31229311
chr1	31374802	31375114
chr1	31390072	31390523
chr1	31394683	31394964
chr1	31412959	31414048
chr1	31414669	31414884
chr1	31416258	31416682
chr1	31431399	31431634
chr1	31471624	31472018
chr1	31584165	31584541
chr1	31627262	31627725
chr1	31644346	31645445
chr1	31669499	31670950
chr1	31701197	31701715
chr1	31704720	31704973
chr1	31723768	31724017
chr1	31769484	31770351
chr1	31788314	31789628
chr1	31815949	31816294
chr1	31837785	31838190
chr1	31842847	31843314
chr1	31897574	31897967
chr1	31938163	31938867
chr1	31964142	31964365
chr1	32013196	32014070
chr1	32020483	32020694
chr1	32072615	32073549
chr1	32107900	32108162
chr1	32179291	32180082
chr1	32222088	32222565
chr1	32289264	32289667
chr1	32290260	32290588
chr1	32300943	32301126
chr1	32332236	32333090
chr1	32335165	32335552
chr1	32335956	32336298
chr1	32351001	32351860
chr1	32394268	32394932
chr1	32400935	32401236
chr1	32539064	32539526
chr1	32650961	32651550
chr1	32676951	32677351
chr1	32684159	32684580
chr1	32695217	32695566
chr1	32702746	32703397
chr1	32706588	32706787
chr1	32712170	32712479
chr1	32716316	32717042
chr1	32736047	32736499
chr1	32741351	32742449
chr1	32742701	32743464
chr1	32743741	32744224
chr1	32745182	32745451
chr1	32746113	32746486
chr1	32753606	32754261
chr1	32754404	32755124
chr1	32759200	32759872
chr1	32760053	32762073
chr1	32762434	32763070
chr1	32763407	32763856
chr1	32767093	32767990
chr1	32768991	32769742
chr1	32775245	32775698
chr1	32789480	32789683
chr1	32817234	32818541
chr1	32877601	32878024
chr1	32901193	32901801
chr1	32904524	32905198
chr1	32908773	32908964
chr1	32933343	32933675
chr1	32934021	32934318
chr1	32963581	32964365
chr1	32964578	32965178
chr1	32972815	32973297
chr1	32981703	32982378
chr1	33008705	33009001
chr1	33011066	33011491
chr1	33036892	33037185
chr1	33055653	33055925
chr1	33081613	33081991
chr1	33127032	33127444
chr1	33149788	33150139
chr1	33182001	33182288
chr1	33255536	33256136
chr1	33298724	33298922
chr1	33349891	33350624
chr1	33377044	33377283
chr1	33634829	33635150
chr1	33635460	33635870
chr1	33640219	33640596
chr1	33659620	33660014
chr1	33660353	33660671
chr1	33795926	33796214
chr1	33897274	33897644
chr1	33901061	33901757
chr1	34400766	34401050
chr1	34414715	34414991
chr1	34425836	34426048
chr1	34755315	34755570
chr1	34793969	34794204
chr1	34842133	34842437
chr1	34852733	34852985
chr1	34859616	34860063
chr1	34866267	34866600
chr1	35031514	35032114
chr1	35079124	35080061
chr1	35128602	35128964
chr1	35172951	35173498
chr1	35175058	35175477
chr1	35199040	35199697
chr1	35202188	35202574
chr1	35261706	35262200
chr1	35263559	35263867
chr1	35264740	35265243
chr1	35320015	35320384
chr1	35326441	35326749
chr1	35365778	35366006
chr1	35452225	35452476
chr1	35500166	35500556
chr1	35505869	35506356
chr1	35557128	35558292
chr1	35560755	35561168
chr1	35641348	35642098
chr1	35715520	35715781
chr1	35718472	35718950
chr1	35918376	35918757
chr1	35930218	35931707
chr1	36088685	36089479
chr1	36149255	36149941
chr1	36150831	36151146
chr1	36155791	36155954
chr1	36163403	36163834
chr1	36223894	36225063
chr1	36239836	36240208
chr1	36258549	36259265
chr1	36266573	36266823
chr1	36268726	36269748
chr1	36297046	36297411
chr1	36328682	36329015
chr1	36385695	36386763
chr1	36450300	36451014
chr1	36464277	36464602
chr1	37374395	37374668
chr1	37461707	37462311
chr1	37474182	37474822
chr1	37479662	37480131
chr1	37484622	37485081
chr1	37487390	37487737
chr1	37495950	37496247
chr1	37497764	37498309
chr1	37498852	37499789
chr1	37514723	37515022
chr1	37534390	37534785
chr1	37554099	37554637
chr1	37595712	37596195
chr1	37605159	37605836
chr1	37606090	37606453
chr1	37606871	37607244
chr1	37690351	37690816
chr1	37692063	37692843
chr1	37795401	37795616
chr1	37807377	37808756
chr1	37859263	37859985
chr1	37890501	37890735
chr1	37931254	37931998
chr1	37989581	37990304
chr1	38012228	38012840
chr1	38142673	38142969
chr1	38858916	38860051
chr1	38873165	38873762
chr1	38951165	38951674
chr1	38990899	38991407
chr1	39062007	39062312
chr1	39065548	39065957
chr1	39102632	39103052
chr1	39103541	39104175
chr1	39105254	39106828
chr1	39116927	39117517
chr1	39127471	39127943
chr1	39128945	39129584
chr1	39130158	39130734
chr1	39132177	39133457
chr1	39142669	39143112
chr1	39150811	39151083
chr1	39158290	39158709
chr1	39183515	39184063
chr1	39245527	39245707
chr1	39249053	39249486
chr1	39305546	39305893
chr1	39358976	39359769
chr1	39394368	39394912
chr1	39395346	39395825
chr1	39408478	39409221
chr1	39417675	39417994
chr1	39500713	39501265
chr1	39544382	39544850
chr1	39559476	39559813
chr1	39576584	39577027
chr1	39606274	39606504
chr1	39653261	39653949
chr1	39662163	39662697
chr1	39696237	39696743
chr1	39738375	39739128
chr1	39859888	39860099
chr1	39892500	39892877
chr1	39893224	39893509
chr1	39902048	39902537
chr1	39954937	39955423
chr1	39955779	39956023
chr1	39957315	39957620
chr1	39960263	39960871
chr1	39980501	39980952
chr1	39987900	39988265
chr1	39988622	39988969
chr1	40024636	40025281
chr1	40029219	40029940
chr1	40030499	40031181
chr1	40036334	40037011
chr1	40039382	40041144
chr1	40094805	40095016
chr1	40097040	40097677
chr1	40140274	40140582
chr1	40143849	40144315
chr1	40161154	40161571
chr1	40257788	40258556
chr1	40315369	40315689
chr1	40373479	40373898
chr1	40374475	40374946
chr1	40508428	40509187
chr1	40531279	40531810
chr1	40651494	40651734
chr1	40665450	40666109
chr1	40691258	40691911
chr1	40711366	40711818
chr1	40712327	40712825
chr1	40862412	40863066
chr1	40864231	40864468
chr1	40868277	40868631
chr1	40899563	40899823
chr1	40911219	40911584
chr1	40919359	40919793
chr1	40944921	40945533
chr1	40979251	40980183
chr1	40982758	40983114
chr1	41044073	41044667
chr1	41045676	41046161
chr1	41046403	41047053
chr1	41102295	41102504
chr1	41110028	41110239
chr1	41342179	41342449
chr1	41360926	41361673
chr1	41365691	41366231
chr1	41366543	41366767
chr1	41369821	41370062
chr1	41370399	41370903
chr1	41371677	41372772
chr1	41387519	41387989
chr1	41418845	41419858
chr1	41436723	41437101
chr1	41438702	41439014
chr1	41442767	41443187
chr1	41448394	41448779
chr1	41449441	41450283
chr1	41450716	41451345
chr1	41452685	41453094
chr1	41469792	41469975
chr1	41475877	41476165
chr1	41476750	41477117
chr1	41478997	41479369
chr1	41482337	41482834
chr1	41483124	41483856
chr1	41484297	41485040
chr1	41496228	41496611
chr1	41498669	41499305
chr1	41500454	41500881
chr1	41514438	41515700
chr1	41516036	41516519
chr1	41546553	41546768
chr1	41622387	41622686
chr1	41667333	41667630
chr1	41672335	41672548
chr1	41771455	41771750
chr1	41772949	41773418
chr1	41776745	41777336
chr1	41789201	41790587
chr1	41802627	41803212
chr1	41803738	41804020
chr1	41812059	41812343
chr1	41822915	41823884
chr1	41824538	41824934
chr1	41856505	41857189
chr1	41858955	41859547
chr1	41860210	41862164
chr1	41862289	41863126
chr1	41866424	41866748
chr1	41868170	41868783
chr1	41878550	41878886
chr1	41882064	41882329
chr1	41914332	41915077
chr1	41915671	41916452
chr1	41927182	41927529
chr1	42035062	42035831
chr1	42035954	42036253
chr1	42081358	42081995
chr1	42146947	42147276
chr1	42152103	42152518
chr1	42165592	42166473
chr1	42169630	42170324
chr1	42173954	42174293
chr1	42176901	42177135
chr1	42177540	42177878
chr1	42179294	42179558
chr1	42198180	42198587
chr1	42209673	42210268
chr1	42218282	42218554
chr1	42266388	42266689
chr1	42273009	42273271
chr1	42334838	42335700
chr1	42340119	42340610
chr1	42344357	42344651
chr1	42393504	42393779
chr1	42455700	42456744
chr1	42658110	42658762
chr1	42681399	42682687
chr1	42683010	42683271
chr1	42689926	42690243
chr1	42693480	42693951
chr1	42736211	42736434
chr1	42737410	42737676
chr1	42766812	42767378
chr1	42816672	42817551
chr1	42846254	42846635
chr1	42849679	42850071
chr1	42852778	42853098
chr1	42924330	42925198
chr1	42928081	42928438
chr1	42931735	42932514
chr1	42936402	42936921
chr1	42937658	42938228
chr1	42938361	42938635
chr1	42941638	42942854
chr1	42943105	42943598
chr1	42944264	42944674
chr1	42948958	42949696
chr1	42957702	42958042
chr1	42958506	42959522
chr1	43021315	43022230
chr1	43147607	43147885
chr1	43172113	43172859
chr1	43227248	43227564
chr1	43235850	43236165
chr1	43256582	43257232
chr1	43270391	43271113
chr1	43285252	43285871
chr1	43303835	43304144
chr1	43313879	43314148
chr1	43348730	43349672
chr1	43358185	43359133
chr1	43366285	43368518
chr1	43389468	43390374
chr1	43453769	43454158
chr1	43455257	43455754
chr1	43492807	43493143
chr1	43529201	43529474
chr1	43530671	43531053
chr1	43532099	43532382
chr1	43533158	43533408
chr1	43536032	43538014
chr1	43541528	43541789
chr1	43542005	43542395
chr1	43545640	43546313
chr1	43549514	43550603
chr1	43552576	43553203
chr1	43557471	43558116
chr1	43580539	43580993
chr1	43649558	43649976
chr1	43650115	43650731
chr1	43704763	43705132
chr1	43858372	43858730
chr1	43946230	43947154
chr1	43969767	43970214
chr1	43974364	43975104
chr1	43978971	43980127
chr1	43991099	43992231
chr1	44029784	44031638
chr1	44213226	44213678
chr1	44326450	44326646
chr1	44327880	44328522
chr1	44423732	44423930
chr1	44631465	44632466
chr1	44674106	44674966
chr1	44721608	44721851
chr1	44730467	44731518
chr1	44739443	44740084
chr1	44775065	44775830
chr1	44783705	44783954
chr1	44799728	44800496
chr1	44807130	44808230
chr1	44809751	44810441
chr1	44813748	44814357
chr1	44819410	44820385
chr1	44986389	44986876
chr1	45010937	45011485
chr1	45011900	45012381
chr1	45238760	45239170
chr1	45303390	45304311
chr1	45314405	45314780
chr1	45315658	45315919
chr1	45339794	45340533
chr1	45348929	45349415
chr1	45443539	45444136
chr1	45446566	45446876
chr1	45490873	45491595
chr1	45516539	45516866
chr1	45521629	45522200
chr1	45522827	45523069
chr1	45525028	45525635
chr1	45550207	45551187
chr1	45554203	45554677
chr1	45556776	45557784
chr1	45566430	45567150
chr1	45568409	45568876
chr1	45570142	45570354
chr1	45583820	45585077
chr1	45685223	45687526
chr1	45688027	45688262
chr1	45750388	45750981
chr1	45768196	45768493
chr1	45803302	45803677
chr1	45979181	45979352
chr1	46037138	46037420
chr1	46038932	46040069
chr1	46053824	46054111
chr1	46110423	46110816
chr1	46128404	46128725
chr1	46132395	46133399
chr1	46134882	46135839
chr1	46169591	46169999
chr1	46171229	46172765
chr1	46173479	46173886
chr1	46174434	46175068
chr1	46179625	46179956
chr1	46180145	46180665
chr1	46181165	46182176
chr1	46182966	46184012
chr1	46187361	46188059
chr1	46188226	46189213
chr1	46197835	46198655
chr1	46223532	46223988
chr1	46246960	46247938
chr1	46303113	46303672
chr1	46340443	46341293
chr1	46395122	46395518
chr1	46395966	46397004
chr1	46401950	46402735
chr1	46406453	46406790
chr1	46516902	46517611
chr1	46522347	46522891
chr1	46603845	46604624
chr1	46668327	46668706
chr1	46687331	46687796
chr1	46718932	46719528
chr1	46719688	46720108
chr1	46749884	46750485
chr1	46756724	46757396
chr1	46757707	46757996
chr1	46798758	46799036
chr1	46809169	46809401
chr1	46830706	46830948
chr1	46908131	46908417
chr1	47013042	47013828
chr1	47023427	47024237
chr1	47030978	47031393
chr1	47059422	47059725
chr1	47089351	47089618
chr1	47091450	47091792
chr1	47179078	47179482
chr1	47190040	47190629
chr1	47267172	47267457
chr1	47313887	47315033
chr1	47333492	47334009
chr1	47334481	47334776
chr1	47363428	47363847
chr1	47380636	47381101
chr1	47436505	47438263
chr1	47444612	47445005
chr1	47477582	47477891
chr1	47478089	47478646
chr1	47478839	47479080
chr1	47507900	47508389
chr1	47536669	47537195
chr1	47555404	47555653
chr1	47556953	47557148
chr1	47558879	47559579
chr1	47569891	47570099
chr1	47577952	47578467
chr1	47584182	47584710
chr1	47618936	47619265
chr1	47726326	47726532
chr1	47763481	47764166
chr1	47781053	47781467
chr1	47782546	47783173
chr1	47803963	47804357
chr1	47805088	47805439
chr1	47805701	47806566
chr1	47809306	47811098
chr1	47905935	47906203
chr1	47914260	47914763
chr1	47926481	47927547
chr1	47963437	47964297
chr1	47997593	47997897
chr1	48004187	48004740
chr1	48060402	48060658
chr1	48061826	48062154
chr1	48066244	48066536
chr1	48069988	48070358
chr1	48093762	48094051
chr1	48099111	48099367
chr1	48186413	48186713
chr1	48214886	48215122
chr1	48246814	48247019
chr1	48250592	48251000
chr1	48442614	48443670
chr1	48530793	48531025
chr1	48600110	48600363
chr1	48619427	48619711
chr1	48662085	48662377
chr1	48662670	48662900
chr1	48670161	48670574
chr1	48677407	48677753
chr1	48693882	48694241
chr1	48695209	48695709
chr1	48776964	48777614
chr1	48789994	48790246
chr1	48792951	48793699
chr1	48817111	48817825
chr1	48931594	48931873
chr1	49140211	49140779
chr1	49229476	49229868
chr1	49333049	49333375
chr1	49413204	49413487
chr1	49639372	49639707
chr1	49686290	49686495
chr1	49802196	49802654
chr1	49824163	49824410
chr1	49825655	49826095
chr1	49981687	49981946
chr1	50086698	50086924
chr1	50180936	50181352
chr1	50280034	50280246
chr1	50286480	50287188
chr1	50931250	50931534
chr1	50959984	50960791
chr1	50968324	50968824
chr1	51072119	51072377
chr1	51111666	51112385
chr1	51119274	51119627
chr1	51220610	51221136
chr1	51236099	51236487
chr1	51236827	51237696
chr1	51296899	51297425
chr1	51306936	51307302
chr1	51309444	51309846
chr1	51324216	51324625
chr1	51329078	51330853
chr1	51331253	51331450
chr1	51333374	51333750
chr1	51354432	51354785
chr1	51495649	51495892
chr1	51517990	51519636
chr1	51551681	51552123
chr1	51559880	51560173
chr1	51567567	51568212
chr1	51616905	51617569
chr1	51660661	51661184
chr1	51684257	51684823
chr1	51733849	51734392
chr1	51736796	51737069
chr1	51788948	51789337
chr1	51842241	51842643
chr1	51878645	51879231
chr1	51948263	51949019
chr1	51949245	51949653
chr1	51955388	51955722
chr1	51957624	51957924
chr1	52054980	52055590
chr1	52192081	52192278
chr1	52206899	52207171
chr1	52365303	52366592
chr1	52404318	52404614
chr1	52552372	52553122
chr1	52604475	52604703
chr1	52697766	52698665
chr1	52707377	52707664
chr1	52893954	52894277
chr1	52905894	52906235
chr1	52967736	52968029
chr1	53107593	53107976
chr1	53176663	53176965
chr1	53182092	53182306
chr1	53220068	53220883
chr1	53455640	53455906
chr1	53880309	53880722
chr1	53895972	53896224
chr1	53896672	53896921
chr1	53899015	53899472
chr1	53945436	53946935
chr1	53957336	53957584
chr1	54015780	54016885
chr1	54077415	54077709
chr1	54163123	54163479
chr1	54199834	54200418
chr1	54218531	54219298
chr1	54278151	54278431
chr1	54287167	54287544
chr1	54290429	54291193
chr1	54298810	54299450
chr1	54308995	54309450
chr1	54340069	54340361
chr1	54370598	54370805
chr1	54371391	54372049
chr1	54407051	54407895
chr1	54488163	54488693
chr1	54542026	54542443
chr1	54564312	54564624
chr1	54715598	54715952
chr1	54764582	54764993
chr1	54795924	54796776
chr1	54804256	54804625
chr1	54882542	54882942
chr1	54886088	54886850
chr1	54887344	54887967
chr1	54942988	54943255
chr1	54996429	54996608
chr1	55022000	55022338
chr1	55035857	55036307
chr1	55039232	55039733
chr1	55049872	55050214
chr1	55064851	55065274
chr1	55137760	55137989
chr1	55211496	55211804
chr1	55215186	55215857
chr1	55245882	55246124
chr1	55255912	55256295
chr1	55373134	55373537
chr1	55404482	55405096
chr1	55408792	55409244
chr1	55447572	55447795
chr1	55466456	55466762
chr1	55472784	55473145
chr1	55474928	55475236
chr1	55593434	55593761
chr1	55606836	55607209
chr1	55634567	55634859
chr1	55694340	55694747
chr1	55727040	55727362
chr1	55768012	55768186
chr1	55768538	55768794
chr1	55781001	55781472
chr1	55785114	55785487
chr1	55916551	55916883
chr1	56011987	56012352
chr1	56032395	56032726
chr1	56036607	56036890
chr1	56073810	56074773
chr1	56174187	56174650
chr1	56189170	56189456
chr1	56191473	56191737
chr1	56284965	56285173
chr1	56387326	56387570
chr1	56389784	56390327
chr1	56414737	56415010
chr1	56543262	56543747
chr1	56545603	56546149
chr1	56547827	56548329
chr1	56558129	56558439
chr1	56569756	56570056
chr1	56573362	56573657
chr1	56578237	56578640
chr1	56579143	56579922
chr1	56627495	56627933
chr1	56631866	56632301
chr1	56638296	56638518
chr1	56639221	56639569
chr1	56788122	56788907
chr1	56797370	56797765
chr1	56818839	56819655
chr1	56821026	56821322
chr1	57011752	57012106
chr1	57012594	57012929
chr1	57013496	57013956
chr1	57026940	57027793
chr1	57034573	57034888
chr1	57044033	57044365
chr1	57083833	57084263
chr1	57119013	57119543
chr1	57150515	57150791
chr1	57307448	57307744
chr1	57463431	57463650
chr1	57464701	57465127
chr1	57494516	57495066
chr1	57512429	57512795
chr1	57541815	57542679
chr1	57558106	57558588
chr1	57576766	57577081
chr1	57610786	57611306
chr1	57799734	57800243
chr1	57824512	57824870
chr1	57826625	57826861
chr1	57839402	57839833
chr1	58024555	58024816
chr1	58060684	58060984
chr1	58072167	58072826
chr1	58074517	58074891
chr1	58076412	58076800
chr1	58136524	58136751
chr1	58183179	58183738
chr1	58188839	58189159
chr1	58546625	58546932
chr1	58572779	58573137
chr1	58577180	58577723
chr1	58578715	58579105
chr1	58583999	58584479
chr1	58619387	58619912
chr1	58620192	58621130
chr1	58652681	58652904
chr1	58687109	58687981
chr1	58689026	58689279
chr1	58699637	58700527
chr1	58731885	58732490
chr1	58779673	58780356
chr1	58781674	58782091
chr1	58783791	58786121
chr1	58800309	58800562
chr1	58803854	58804189
chr1	58811257	58811586
chr1	58816065	58817098
chr1	58824577	58825432
chr1	58870396	58870673
chr1	58885392	58885732
chr1	58886092	58886332
chr1	58896434	58896989
chr1	58903570	58904464
chr1	58922238	58922915
chr1	58932861	58933435
chr1	58942762	58943277
chr1	58964472	58964800
chr1	58968554	58969011
chr1	58982612	58983051
chr1	59052024	59052665
chr1	59071342	59071573
chr1	59296436	59297235
chr1	59355011	59355283
chr1	59445115	59445365
chr1	59653231	59653432
chr1	59768839	59769198
chr1	59814292	59815086
chr1	59902074	59902563
chr1	59921573	59921875
chr1	60636808	60637224
chr1	60637637	60637892
chr1	61049716	61050269
chr1	61077788	61078263
chr1	61079399	61079607
chr1	61079915	61080346
chr1	61090827	61091896
chr1	61133115	61133536
chr1	61149037	61150000
chr1	61152834	61153433
chr1	61153933	61154382
chr1	61183491	61183996
chr1	61184048	61184737
chr1	61220580	61221046
chr1	61241324	61241832
chr1	61244090	61244424
chr1	61319842	61320104
chr1	61353229	61353614
chr1	61353781	61354085
chr1	61585768	61586053
chr1	61588706	61589002
chr1	61642415	61643254
chr1	61644389	61644746
chr1	61692394	61692581
chr1	61711604	61711967
chr1	61724803	61725671
chr1	61741953	61744483
chr1	61758482	61758666
chr1	61825490	61825906
chr1	61842916	61843673
chr1	61926662	61926866
chr1	61949959	61950295
chr1	61965773	61966149
chr1	62180666	62181013
chr1	62189116	62189527
chr1	62210280	62210560
chr1	62241447	62241678
chr1	62435896	62437277
chr1	62687424	62688556
chr1	62751197	62751435
chr1	62768629	62768858
chr1	62783400	62784248
chr1	63317055	63317550
chr1	63405114	63405295
chr1	63523219	63523496
chr1	63593947	63594653
chr1	63669338	63670358
chr1	63672201	63672591
chr1	63674151	63674801
chr1	63675127	63675683
chr1	63692027	63692199
chr1	63773848	63774369
chr1	63775862	63776093
chr1	63871520	63871797
chr1	63912700	63913071
chr1	63917039	63917467
chr1	63928757	63929111
chr1	63965992	63966254
chr1	63967572	63967969
chr1	63968525	63969326
chr1	63975541	63975802
chr1	63981077	63981464
chr1	63983755	63984014
chr1	64072493	64073101
chr1	64152313	64152878
chr1	64166518	64166914
chr1	64172529	64172980
chr1	64236586	64236798
chr1	64282340	64282748
chr1	64343462	64344100
chr1	64404665	64405525
chr1	64435312	64435513
chr1	64435882	64436280
chr1	64474676	64475110
chr1	64484510	64485139
chr1	64495897	64496228
chr1	64536107	64536793
chr1	64537080	64537571
chr1	64542138	64542364
chr1	64564835	64565234
chr1	64565859	64566047
chr1	64625934	64626420
chr1	64686822	64687087
chr1	64864014	64864429
chr1	64872491	64872774
chr1	64896417	64896785
chr1	64908649	64908862
chr1	64966118	64966905
chr1	64989564	64990017
chr1	65066542	65067219
chr1	65072888	65073197
chr1	65147170	65147805
chr1	65147967	65148406
chr1	65151755	65152093
chr1	65170479	65171001
chr1	65174563	65174818
chr1	65254246	65254667
chr1	65420563	65421102
chr1	65493808	65494377
chr1	65527064	65527459
chr1	65757553	65757842
chr1	65813906	65814240
chr1	65816070	65816380
chr1	65949826	65950152
chr1	65955054	65955675
chr1	65958944	65959167
chr1	66142260	66142599
chr1	66175028	66175350
chr1	66177341	66177888
chr1	66242751	66242953
chr1	66262168	66262480
chr1	66266261	66266672
chr1	66271247	66271882
chr1	66298504	66298712
chr1	66303006	66303460
chr1	66316362	66317069
chr1	66331665	66331867
chr1	66339970	66340329
chr1	66344126	66344440
chr1	66388791	66389262
chr1	66451291	66451475
chr1	66481219	66481523
chr1	66543399	66543698
chr1	66636566	66636843
chr1	66696858	66697451
chr1	66705065	66705427
chr1	66924661	66925846
chr1	66929846	66930536
chr1	67052870	67054760
chr1	67105645	67105878
chr1	67190455	67190691
chr1	67348570	67349300
chr1	67352286	67352584
chr1	67376358	67376807
chr1	67393098	67393975
chr1	67405054	67405321
chr1	67427329	67427900
chr1	67430180	67431285
chr1	67436559	67436865
chr1	67461158	67461498
chr1	67530303	67530582
chr1	67555420	67555840
chr1	67556205	67556540
chr1	67561709	67562115
chr1	67572707	67573257
chr1	67579678	67580031
chr1	67618601	67618966
chr1	67627974	67628211
chr1	67629774	67630129
chr1	67645588	67646615
chr1	67646814	67647483
chr1	67684924	67685686
chr1	67686634	67687044
chr1	67713497	67713725
chr1	67715590	67715977
chr1	67716902	67717361
chr1	67724942	67725247
chr1	67749528	67750281
chr1	67755703	67755940
chr1	67760323	67760886
chr1	67761137	67761415
chr1	67771240	67771488
chr1	67792109	67792337
chr1	67795453	67795800
chr1	67814133	67814722
chr1	67815652	67816214
chr1	67831764	67832441
chr1	67833187	67834152
chr1	67835939	67836217
chr1	67840353	67840843
chr1	67880107	67880412
chr1	68168719	68169100
chr1	68232387	68232640
chr1	68267485	68267844
chr1	68276286	68276703
chr1	68342649	68343017
chr1	68525855	68526178
chr1	68644360	68644630
chr1	69060326	69060556
chr1	69088586	69088878
chr1	69340063	69340279
chr1	69383042	69383274
chr1	69428261	69428528
chr1	69447560	69447784
chr1	69578989	69579332
chr1	69747249	69747524
chr1	69938664	69938910
chr1	69993742	69994076
chr1	70034528	70034737
chr1	70130207	70130425
chr1	70205188	70206152
chr1	70354475	70355212
chr1	70410822	70411438
chr1	70462657	70462987
chr1	70483086	70483342
chr1	70486634	70486920
chr1	70495358	70495635
chr1	70588091	70588355
chr1	70718427	70718657
chr1	70751780	70752349
chr1	70840300	70840572
chr1	70874093	70874410
chr1	71030418	71030687
chr1	71080899	71081560
chr1	71296797	71297100
chr1	71301222	71301429
chr1	71303541	71304165
chr1	71321181	71321525
chr1	72606672	72607237
chr1	72635742	72635972
chr1	72693376	72693712
chr1	72846115	72846301
chr1	72846776	72847178
chr1	72858941	72859285
chr1	72885835	72886201
chr1	73107016	73107416
chr1	73143222	73143485
chr1	73183406	73183795
chr1	73457161	73457415
chr1	74197945	74198391
chr1	74403513	74403841
chr1	74732866	74733367
[truncated: 57,807 more rows]

## Sheet: AR_CTL_V
seqnames	start	end
chr1	815536	815799
chr1	904612	904932
chr1	1074132	1074412
chr1	1079482	1079747
chr1	1300425	1300836
chr1	1433255	1433587
chr1	1724232	1724513
chr1	1758597	1759055
chr1	1859359	1859652
chr1	2208314	2208640
chr1	2410754	2411330
chr1	2437923	2438312
chr1	2441818	2442096
chr1	2455900	2456163
chr1	2527203	2527617
chr1	2528078	2528418
chr1	2529393	2529792
chr1	3333973	3334248
chr1	3529426	3529743
chr1	3540141	3540550
chr1	3542902	3543551
chr1	3553455	3553696
chr1	3942848	3943211
chr1	6157889	6158149
chr1	6199579	6199938
chr1	6350487	6350734
chr1	6427743	6428175
chr1	6513153	6513642
chr1	6520058	6520307
chr1	7228645	7228919
chr1	7230385	7230816
chr1	7380824	7381038
chr1	7549356	7549599
chr1	7572957	7573285
chr1	7574346	7574831
chr1	7971123	7971403
chr1	8004808	8005284
chr1	8017538	8017935
chr1	8020077	8020354
chr1	8058443	8058720
chr1	8070034	8070629
chr1	8070934	8071313
chr1	8169772	8169981
chr1	8182466	8182749
chr1	8258964	8259504
chr1	8259707	8259979
chr1	8394902	8395262
chr1	8412330	8412858
chr1	8467370	8467753
chr1	8483004	8483330
chr1	8490309	8490502
chr1	8702188	8702487
chr1	8703429	8703715
chr1	8706406	8706662
chr1	8726464	8726737
chr1	8822850	8823130
chr1	8903991	8904263
chr1	9438179	9438492
chr1	9472930	9473156
chr1	9561459	9561743
chr1	9825247	9825804
chr1	9840112	9840540
chr1	9842823	9843234
chr1	9843518	9843884
chr1	9881913	9882201
chr1	9902217	9902436
chr1	10109409	10109702
chr1	10117239	10117507
chr1	10635353	10635612
chr1	10635980	10636305
chr1	10675042	10675341
chr1	10724068	10724510
chr1	10726448	10726901
chr1	10738269	10738480
chr1	10765785	10766395
chr1	11080326	11080542
chr1	11134617	11134953
chr1	11152157	11152663
chr1	11178317	11178679
chr1	11256231	11256683
chr1	11281886	11282299
chr1	11737312	11737641
chr1	11907773	11908508
chr1	11909666	11910010
chr1	12133068	12133319
chr1	12231151	12231614
chr1	12232207	12232491
chr1	12376341	12376658
chr1	12464690	12464968
chr1	12475511	12476321
chr1	12478198	12478632
chr1	12597856	12598138
chr1	12615948	12616271
chr1	14424675	14424956
chr1	14498860	14499217
chr1	14738283	14738622
chr1	14954180	14954495
chr1	15538696	15539073
chr1	15800189	15800795
chr1	16120997	16121418
chr1	16173326	16173899
chr1	16175986	16176424
chr1	16179141	16179591
chr1	16248855	16249117
chr1	16513580	16514332
chr1	16608278	16608606
chr1	16622862	16623088
chr1	16623880	16624619
chr1	16896094	16896624
chr1	16905030	16905449
chr1	17233756	17234071
chr1	17250668	17250934
chr1	17292902	17293148
chr1	17298056	17298284
chr1	17304283	17304870
chr1	17428364	17428723
chr1	17491736	17492134
chr1	17498257	17498479
chr1	17582311	17582646
chr1	17892316	17892639
chr1	17903443	17903705
chr1	17904173	17904645
chr1	17911846	17912306
chr1	18165656	18165950
chr1	18190386	18190870
chr1	18258909	18259308
chr1	18298737	18299130
chr1	18320046	18320331
chr1	18464443	18464996
chr1	18535553	18535835
chr1	18599122	18599498
chr1	18655593	18655829
chr1	18666691	18666971
chr1	18887010	18887251
chr1	18903140	18903606
chr1	19427237	19427503
chr1	19430238	19430610
chr1	19433576	19433863
chr1	19547898	19548164
chr1	19619741	19620199
chr1	20021679	20021985
chr1	20032354	20032874
chr1	20074109	20074326
chr1	20194277	20194616
chr1	20212985	20213282
chr1	20341651	20341930
chr1	20613812	20614128
chr1	20680105	20680467
chr1	21164994	21165417
chr1	21332238	21332507
chr1	21540016	21540298
chr1	21623617	21623997
chr1	21625561	21625940
chr1	21626874	21627175
chr1	21639047	21639505
chr1	21761119	21761428
chr1	21783591	21784024
chr1	21788090	21788320
chr1	21956754	21957659
chr1	22052290	22052687
chr1	22070262	22070459
chr1	22205016	22205547
chr1	22257411	22257624
chr1	22259881	22260307
chr1	22457451	22457703
chr1	22472608	22473198
chr1	22826824	22827114
chr1	23159424	23159767
chr1	23279000	23279247
chr1	23452029	23452336
chr1	23524218	23524495
chr1	23657354	23657570
chr1	23667441	23667733
chr1	23830265	23830683
chr1	23942983	23943497
chr1	23957156	23957435
chr1	23984418	23984939
chr1	24201940	24202428
chr1	24203379	24203781
chr1	24206595	24206870
chr1	24216332	24216715
chr1	24283868	24284111
chr1	24285531	24285895
chr1	24389697	24390009
chr1	24503550	24504004
chr1	24515619	24515911
chr1	24562740	24563094
chr1	24567999	24568370
chr1	25032176	25032640
chr1	25252801	25253078
chr1	25350627	25350957
chr1	25458762	25459374
chr1	25566245	25566543
chr1	25568423	25568682
chr1	25573637	25573970
chr1	25587963	25588185
chr1	25590369	25590738
chr1	25633443	25634269
chr1	26080049	26080502
chr1	26114674	26114875
chr1	26390800	26391150
chr1	26532492	26532736
chr1	26705786	26706073
chr1	26768794	26769095
chr1	27010229	27010581
chr1	27141750	27142025
chr1	27144441	27144845
chr1	27155161	27155647
chr1	27686661	27686952
chr1	28526998	28527215
chr1	28648448	28649051
chr1	28956251	28956509
chr1	29136528	29136936
chr1	29682896	29683226
chr1	30418344	30418613
chr1	30807540	30807747
chr1	30823960	30824317
chr1	30977064	30977352
chr1	31170741	31171008
chr1	31216383	31216634
chr1	31471630	31472053
chr1	31627415	31627661
chr1	31669718	31670245
chr1	31701193	31701649
chr1	31704705	31704981
chr1	31837817	31838082
chr1	31842850	31843209
chr1	31897597	31897923
chr1	32743871	32744098
chr1	32746105	32746426
chr1	32759412	32759726
chr1	32763388	32763731
chr1	32767128	32767467
chr1	32981729	32982029
chr1	33149850	33150139
chr1	33640251	33640560
chr1	33659662	33660593
chr1	33668825	33669121
chr1	33901087	33901492
chr1	35175114	35175345
chr1	35320015	35320381
chr1	35500135	35500436
chr1	35505896	35506391
chr1	36163482	36163766
chr1	36239842	36240189
chr1	36258698	36258943
chr1	36268909	36269719
chr1	37465728	37466140
chr1	37495828	37496333
chr1	37497968	37498255
chr1	37499083	37499772
chr1	37534464	37534844
chr1	38142679	38143044
chr1	39065612	39065934
chr1	39103669	39104097
chr1	39128938	39129290
chr1	39133160	39133628
chr1	39142739	39143073
chr1	39183753	39184006
chr1	39249214	39249490
chr1	39358576	39358829
chr1	39359102	39359541
chr1	39395355	39395631
chr1	39500853	39501101
chr1	39544329	39544713
chr1	39892533	39892798
chr1	39957420	39957616
chr1	39980493	39980892
chr1	39987905	39988246
chr1	39988721	39988993
chr1	40024766	40025067
chr1	40030589	40031040
chr1	40140328	40140565
chr1	40143947	40144259
chr1	40391815	40392040
chr1	40711419	40711815
chr1	40712413	40712828
chr1	40919457	40919733
chr1	40944434	40944672
chr1	40944853	40945225
chr1	41216563	41216763
chr1	41371741	41372546
chr1	41436775	41437043
chr1	41448419	41448788
chr1	41449602	41450005
chr1	41476794	41477054
chr1	41482493	41482724
chr1	41483192	41483420
chr1	41484577	41484875
chr1	41500482	41500828
chr1	41514431	41514765
chr1	41515103	41515560
chr1	41773038	41773334
chr1	41776996	41777209
chr1	41789366	41790208
chr1	41802592	41803143
chr1	41823384	41823681
chr1	41856916	41857183
chr1	41858988	41859326
chr1	41860257	41861103
chr1	41861481	41862047
chr1	41868194	41868683
chr1	42146953	42147254
chr1	42152136	42152462
chr1	42165811	42166342
chr1	42174062	42174311
chr1	42176862	42177174
chr1	42266244	42266536
chr1	42340143	42340529
chr1	42937759	42938038
chr1	42941731	42942656
chr1	42943297	42943595
chr1	43021657	43021866
chr1	43492823	43493199
chr1	43536263	43536816
chr1	43537543	43537899
chr1	43550008	43550501
chr1	43552789	43553133
chr1	43858346	43858642
chr1	44327935	44328242
chr1	44799785	44800461
chr1	44810209	44810437
chr1	44813904	44814162
chr1	44871436	44871671
chr1	45443421	45443970
chr1	45446515	45446917
chr1	45568488	45568784
chr1	46039546	46040045
chr1	46128426	46128642
chr1	46135047	46135353
chr1	46171820	46172241
chr1	46172428	46172622
chr1	46183043	46183458
chr1	46188797	46189091
chr1	46396503	46396958
chr1	46402092	46402523
chr1	46643382	46643665
chr1	46750156	46750420
chr1	46756816	46757041
chr1	46908118	46908330
chr1	47013304	47013840
chr1	47030990	47031485
chr1	47380692	47381013
chr1	47478079	47478446
chr1	47536696	47536995
chr1	47763524	47764065
chr1	47805745	47806375
chr1	47809765	47810154
chr1	47914372	47914624
chr1	47926621	47926937
chr1	47927270	47927513
chr1	47963527	47963984
chr1	48061832	48062132
chr1	48093757	48094004
chr1	48662120	48662362
chr1	48695211	48695593
chr1	48793023	48793274
chr1	48903213	48903467
chr1	49140185	49140749
chr1	49190147	49190481
chr1	49229423	49229901
chr1	49275049	49275600
chr1	49639346	49639695
chr1	49956988	49957259
chr1	50286586	50287091
chr1	50960066	50960597
chr1	51112045	51112381
chr1	51324327	51324567
chr1	51329320	51329702
chr1	51551838	51552104
chr1	51567674	51568058
chr1	51660671	51660975
chr1	51733782	51734439
chr1	51789049	51789328
chr1	51842287	51842711
chr1	51948352	51949029
chr1	51949321	51949553
chr1	51956656	51957018
chr1	52192055	52192432
chr1	53107581	53107891
chr1	53176604	53176890
chr1	53899008	53899463
chr1	54016289	54016734
chr1	54077462	54077797
chr1	54309150	54309426
chr1	55245827	55246123
chr1	55404658	55405003
chr1	55472839	55473136
chr1	55474928	55475234
chr1	55548697	55548949
chr1	55585030	55585234
chr1	55694300	55694785
chr1	55781059	55781304
chr1	55782239	55782439
chr1	55785133	55785501
chr1	56070668	56070897
chr1	56073894	56074627
chr1	56174211	56174604
chr1	56191498	56191709
chr1	56389857	56390180
chr1	56543401	56543784
chr1	56545632	56546047
chr1	56547897	56548350
chr1	56558095	56558490
chr1	56569726	56569969
chr1	56627561	56627853
chr1	56631930	56632265
chr1	56788137	56788857
chr1	56797463	56797676
chr1	57011752	57011987
chr1	57034539	57034796
chr1	57067959	57068271
chr1	57494567	57494973
chr1	57512469	57512789
chr1	57541955	57542395
chr1	57576846	57577042
chr1	57610914	57611185
chr1	57799735	57800097
chr1	57826624	57827014
chr1	57839509	57839826
chr1	58072174	58072802
chr1	58074440	58074873
chr1	58076539	58076790
chr1	58136591	58136817
chr1	58183160	58183708
chr1	58619379	58619718
chr1	58620315	58620550
chr1	58689056	58689362
chr1	58779860	58780222
chr1	58783971	58784611
chr1	58824918	58825352
chr1	58885344	58885738
chr1	58922343	58922610
chr1	58942837	58943273
chr1	59052219	59052567
chr1	59071278	59071633
chr1	59667089	59667335
chr1	59902072	59902439
chr1	60274768	60275052
chr1	60573102	60573395
chr1	60727616	60727929
chr1	61079956	61080558
chr1	61081049	61081532
chr1	61091605	61091877
chr1	61149449	61149806
chr1	61241282	61241859
chr1	61244092	61244471
chr1	61353311	61353626
chr1	61642464	61643213
chr1	61644409	61644619
chr1	61743772	61744620
chr1	61825487	61825838
chr1	61976061	61976333
chr1	62436711	62437000
chr1	62742793	62743038
chr1	62768544	62768864
chr1	63669325	63669818
chr1	63674282	63674656
chr1	63675169	63675752
chr1	63871500	63871716
chr1	63917047	63917399
chr1	63928800	63929077
chr1	63967563	63967976
chr1	63968619	63969302
chr1	63981028	63981435
chr1	64172554	64172970
chr1	64282441	64282759
chr1	64343412	64343970
chr1	64404985	64405550
chr1	64435293	64435568
chr1	64435911	64436175
chr1	64474723	64475015
chr1	64484600	64485112
chr1	64495864	64496198
chr1	64536205	64536825
chr1	64537136	64537532
chr1	64542134	64542393
chr1	64564866	64565195
chr1	64565829	64566065
chr1	64625860	64626449
chr1	64872522	64872793
chr1	65527218	65527461
chr1	65754584	65754849
chr1	65949975	65950233
chr1	66142265	66142583
chr1	66177566	66177908
chr1	66262287	66262507
chr1	66266397	66266662
chr1	66271323	66271587
chr1	66291489	66291754
chr1	66316377	66316748
chr1	66344160	66344382
chr1	66388924	66389255
chr1	66543497	66543846
chr1	66696846	66697511
chr1	66705040	66705392
chr1	67190401	67190771
chr1	67314835	67315062
chr1	67376392	67376857
chr1	67393208	67393624
chr1	67572779	67573184
chr1	67579694	67579945
chr1	67618779	67619020
chr1	67629775	67630148
chr1	67645543	67646610
chr1	67647086	67647364
chr1	67715661	67715927
chr1	67716869	67717352
chr1	67724860	67725226
chr1	67814182	67814841
chr1	67840510	67840811
chr1	67880101	67880430
chr1	68168765	68169017
chr1	68276367	68276736
chr1	68644367	68644619
chr1	69060329	69060589
chr1	69088476	69088840
chr1	69428017	69428624
chr1	69447502	69447805
chr1	69993717	69994231
chr1	70130223	70130495
chr1	70483133	70483576
chr1	70499895	70500135
chr1	70751734	70752192
chr1	70840286	70840569
chr1	71303626	71303992
chr1	71746696	71747062
chr1	72693487	72693713
chr1	72846026	72846319
chr1	72858856	72859322
chr1	72888828	72889035
chr1	73106974	73107428
chr1	73143240	73143541
chr1	73150736	73150993
chr1	74531003	74531297
chr1	74531844	74532044
chr1	75003288	75003632
chr1	75079999	75080207
chr1	75368424	75368659
chr1	76059507	76059817
chr1	76068942	76069431
chr1	76081210	76081557
chr1	76086772	76087147
chr1	76390425	76390844
chr1	76495039	76495345
chr1	76529939	76530228
chr1	76531215	76531613
chr1	76551410	76551658
chr1	76595137	76595530
chr1	76687316	76687662
chr1	76751739	76752322
chr1	76752871	76753247
chr1	76796208	76796448
chr1	76807043	76807450
chr1	77509184	77509527
chr1	77796665	77797186
chr1	77832205	77832527
chr1	77833026	77833363
chr1	77834744	77835101
chr1	78148260	78148565
chr1	78157225	78157471
chr1	78222250	78222554
chr1	78472876	78473367
chr1	78480008	78480273
chr1	78501113	78501527
chr1	78549364	78549846
chr1	78833537	78833853
chr1	78855981	78856531
chr1	78887820	78888218
chr1	78977011	78977335
chr1	78997883	78998155
chr1	79010645	79010917
chr1	79124187	79124419
chr1	79151030	79151649
chr1	79291071	79291279
chr1	79346809	79347078
chr1	79517452	79517980
chr1	79646851	79647066
chr1	79716514	79716829
chr1	79967336	79967616
chr1	79982072	79982481
chr1	80054097	80054546
chr1	80056296	80056634
chr1	80057304	80057558
chr1	80058474	80058724
chr1	80083956	80084329
chr1	80392073	80392886
chr1	80403298	80403721
chr1	80594031	80594335
chr1	80634382	80635071
chr1	80656124	80656535
chr1	80730139	80730350
chr1	80731310	80731540
chr1	80755196	80755464
chr1	80776357	80776696
chr1	80987197	80987439
chr1	80987923	80988239
chr1	81007124	81007454
chr1	81015116	81015713
chr1	81044684	81044952
chr1	81097885	81098310
chr1	81242654	81242894
chr1	81269528	81270031
chr1	81325374	81325709
chr1	81330711	81331087
chr1	81404095	81404564
chr1	81407541	81408153
chr1	81413740	81414081
chr1	81478237	81478678
chr1	81484390	81484598
chr1	81493546	81493843
chr1	81498500	81499078
chr1	81523237	81523436
chr1	81550797	81551037
chr1	81672852	81673094
chr1	81678790	81679112
chr1	81700871	81701140
chr1	81728009	81728370
chr1	81827874	81828340
chr1	81834310	81834569
chr1	81848901	81849137
chr1	81912383	81912712
chr1	81915956	81916157
chr1	81936888	81937235
chr1	81974909	81975485
chr1	82028059	82028355
chr1	82064761	82065075
chr1	82161619	82161912
chr1	82163117	82163529
chr1	82185095	82185319
chr1	82197411	82198262
chr1	82225449	82225759
chr1	82227369	82228136
chr1	82347586	82347916
chr1	82453244	82453512
chr1	82463019	82463258
chr1	82464455	82464978
chr1	82522369	82522714
chr1	82523039	82523517
chr1	82562377	82562790
chr1	82565021	82565450
chr1	82642745	82643082
chr1	82644273	82644625
chr1	82806711	82807034
chr1	83055861	83056139
chr1	83754244	83754636
chr1	83872507	83872835
chr1	84020223	84020712
chr1	84143837	84144153
chr1	84160149	84160390
chr1	84192775	84193008
chr1	84227329	84227592
chr1	84272528	84272777
chr1	84402199	84402445
chr1	84402942	84403191
chr1	84407531	84407893
chr1	84409845	84410648
chr1	84833135	84833514
chr1	84834442	84834701
chr1	84899991	84900348
chr1	85125919	85126186
chr1	85137612	85137903
chr1	85146513	85146791
chr1	85203782	85204204
chr1	85214731	85215088
chr1	85225108	85225358
chr1	85295047	85295506
chr1	85297743	85298221
chr1	85460658	85460931
chr1	85952526	85952771
chr1	85959625	85960181
chr1	85976056	85976301
chr1	86105134	86105368
chr1	86423557	86423825
chr1	86429872	86430115
chr1	86433831	86434665
chr1	86435391	86435629
chr1	86504932	86505189
chr1	86714827	86715241
chr1	86792735	86793402
chr1	86870966	86871368
chr1	86872191	86872462
chr1	86914183	86914479
chr1	86937317	86937581
chr1	86993305	86993676
chr1	87201052	87201285
chr1	87214109	87214342
chr1	87386401	87386622
chr1	87389110	87389422
chr1	87392260	87392640
chr1	87410420	87411173
chr1	87423827	87424083
chr1	87449351	87449574
chr1	87450769	87451272
chr1	87491071	87491309
chr1	87497690	87498207
chr1	87588013	87588304
chr1	87688135	87688378
chr1	87718191	87718779
chr1	87723094	87723379
chr1	87750723	87751096
chr1	87811589	87811936
chr1	87977188	87977448
chr1	89508965	89509217
chr1	89553211	89553516
chr1	89890076	89890612
chr1	90241563	90241980
chr1	90262796	90263283
chr1	90279520	90279794
chr1	90317642	90318028
chr1	90381557	90381829
chr1	90459951	90460173
chr1	90480314	90480744
chr1	91268277	91268506
chr1	91450344	91450569
chr1	91742828	91743212
chr1	91745091	91745707
chr1	91760392	91760603
chr1	91765322	91765583
chr1	91815328	91815601
chr1	91846105	91846493
chr1	91864278	91864530
chr1	91890151	91890503
chr1	92004225	92004537
chr1	92718058	92718414
chr1	93322394	93322658
chr1	93345628	93345941
chr1	93483619	93484030
chr1	93554146	93554667
chr1	93573996	93574334
chr1	93579731	93580065
chr1	93585081	93585568
chr1	93638359	93638753
chr1	93666641	93667007
chr1	93670178	93670410
chr1	93673222	93673639
chr1	93779864	93780135
chr1	94069422	94069903
chr1	94253637	94253980
chr1	94321633	94322324
chr1	94325688	94326169
chr1	94527690	94527933
chr1	94595645	94596104
chr1	94657996	94658537
chr1	94676659	94677028
chr1	94743873	94744250
chr1	94745826	94746059
chr1	94778689	94779186
chr1	94783276	94783958
chr1	95167490	95167772
chr1	95179194	95179514
chr1	95209328	95209593
chr1	95370403	95370676
chr1	96075789	96075999
chr1	96510942	96511302
chr1	96552486	96552760
chr1	96865889	96866219
chr1	96962840	96963190
chr1	97052265	97052512
chr1	97077356	97077580
chr1	97145626	97145921
chr1	97174188	97174661
chr1	97252507	97252923
chr1	97474147	97474470
chr1	97525711	97525978
chr1	97745010	97745392
chr1	97758448	97759098
chr1	98066723	98067346
chr1	98087985	98089032
chr1	98205312	98205511
chr1	98430036	98430359
chr1	99456630	99456955
chr1	99457625	99457978
chr1	99662723	99662988
chr1	99766602	99766882
chr1	99963417	99963675
chr1	99965661	99966275
chr1	100413098	100413386
chr1	100448448	100448689
chr1	100451376	100451681
chr1	100452732	100453086
chr1	100485818	100486383
chr1	100502393	100502723
chr1	100528888	100529270
chr1	100924809	100925165
chr1	100982832	100983156
chr1	101219919	101220237
chr1	101245193	101245635
chr1	101257881	101258248
chr1	101264685	101265048
chr1	101521476	101521906
chr1	101781369	101781703
chr1	101797772	101798245
chr1	101816913	101817330
chr1	101900309	101900571
chr1	101905201	101905717
chr1	101966980	101967399
chr1	102097533	102097796
chr1	102190497	102190836
chr1	102235372	102235725
chr1	102251598	102251902
chr1	102588569	102588911
chr1	102610029	102610339
chr1	102724821	102725127
chr1	102743360	102743787
chr1	102766237	102766499
chr1	102823344	102823684
chr1	102837594	102837853
chr1	103004540	103004966
chr1	103018003	103018476
chr1	103025542	103025790
chr1	103091449	103091819
chr1	103100568	103100877
chr1	103177826	103178117
chr1	103231217	103231565
chr1	103348175	103348588
chr1	103369035	103369334
chr1	103496063	103496413
chr1	103949841	103950169
chr1	104631899	104632298
chr1	104813571	104813821
chr1	104953239	104954187
chr1	104996250	104996584
chr1	105016334	105016697
chr1	105072537	105072790
chr1	105353335	105353623
chr1	105395979	105396329
chr1	105399733	105400213
chr1	105621404	105621713
chr1	105724277	105724746
chr1	106001643	106002103
chr1	106044787	106045037
chr1	106052884	106053261
chr1	106070049	106070472
chr1	106124646	106124934
chr1	106276351	106276879
chr1	106316816	106317299
chr1	106378336	106378603
chr1	106384759	106385173
chr1	106480706	106480997
chr1	106494118	106494422
chr1	106498294	106498542
chr1	106607926	106608227
chr1	106644252	106644717
chr1	106648159	106648514
chr1	106673471	106673883
chr1	106678829	106679185
chr1	106681511	106681862
chr1	106688675	106688894
chr1	106690003	106690541
chr1	106719385	106719654
chr1	106754995	106755391
chr1	106879606	106879844
chr1	106923123	106923312
chr1	106978286	106978949
chr1	106979727	106980132
chr1	106998533	106998840
chr1	107152428	107152685
chr1	107162792	107163096
chr1	107355454	107355867
chr1	107359115	107359365
chr1	107414595	107415005
chr1	107448156	107448394
chr1	107529429	107529777
chr1	107536362	107536754
chr1	107544340	107544646
chr1	107593833	107594218
chr1	107626003	107626829
chr1	107670120	107670606
chr1	107682468	107682763
chr1	107683112	107683474
chr1	107689344	107689618
chr1	107702957	107703221
chr1	107727998	107728201
chr1	107738856	107739574
chr1	107767042	107767692
chr1	107782458	107782835
chr1	107936467	107936830
chr1	107940161	107940604
chr1	108033573	108033818
chr1	108034436	108035317
chr1	108041310	108041624
chr1	108533533	108533778
chr1	109152202	109152519
chr1	109159441	109159720
chr1	109160678	109161015
chr1	109548455	109548676
chr1	110049374	110049619
chr1	110356474	110356729
chr1	110424548	110424958
chr1	111099331	111099545
chr1	111406106	111406649
chr1	111513259	111513708
chr1	111570586	111570810
chr1	111576598	111576895
chr1	111593146	111593487
chr1	112443777	112444025
chr1	112905842	112906115
chr1	112934707	112935039
chr1	113021784	113022088
chr1	113050145	113050826
chr1	113103089	113103356
chr1	115143246	115143864
chr1	115317604	115318057
chr1	115450423	115450663
chr1	115566564	115566979
chr1	115625317	115625576
chr1	115665304	115665752
chr1	115666787	115667051
chr1	115676503	115676865
chr1	115714870	115715254
chr1	115753848	115754132
chr1	115811052	115811535
chr1	115881335	115881612
chr1	115952614	115953046
chr1	115954376	115955000
chr1	116015494	116015911
chr1	116172644	116173129
chr1	116189235	116189889
chr1	116194692	116195831
chr1	116203088	116203786
chr1	116207210	116207563
chr1	116242749	116243121
chr1	116311899	116312406
chr1	116326496	116326940
chr1	116329569	116329792
chr1	116581294	116581588
chr1	116619188	116619448
chr1	116623082	116623428
chr1	116674789	116675157
chr1	116689097	116689327
chr1	116706178	116706466
chr1	117128678	117128963
chr1	117231879	117232161
chr1	117232618	117232879
chr1	117255238	117255544
chr1	117268888	117269251
chr1	117278689	117279112
chr1	117541170	117541519
chr1	117548037	117548292
chr1	117562574	117563376
chr1	117574541	117575103
chr1	117591367	117591644
chr1	117612304	117612715
chr1	117627710	117628083
chr1	117959489	117959906
chr1	118059512	118059718
chr1	118100977	118101270
chr1	118116930	118117210
chr1	118122335	118122644
chr1	118479424	118479760
chr1	118480795	118481412
chr1	118487912	118488394
chr1	118635928	118636398
chr1	118650076	118650374
chr1	118651435	118651833
chr1	118660317	118661115
chr1	118689711	118690001
chr1	118785280	118785587
chr1	119346656	119346990
chr1	119388420	119388820
chr1	119389675	119390209
chr1	119766440	119766761
chr1	119767512	119767796
chr1	119773769	119774558
chr1	119779918	119780332
chr1	119786507	119786813
chr1	119790858	119791114
chr1	119867765	119867991
chr1	119868307	119868569
chr1	120061547	120061741
chr1	120420108	120420358
chr1	120731837	120732057
chr1	120850489	120851047
chr1	144546260	144546706
chr1	144551605	144551995
chr1	145281123	145281653
chr1	145465344	145465825
chr1	145891961	145892314
chr1	145918728	145918967
chr1	145983302	145983644
chr1	145999342	145999573
chr1	146051922	146052684
chr1	146376751	146377289
chr1	146387256	146387698
chr1	146399856	146400334
chr1	146409886	146410224
chr1	146756865	146757235
chr1	146771419	146771788
chr1	147101514	147102052
chr1	147104044	147104375
chr1	147215445	147215842
chr1	147270613	147271078
chr1	147541000	147541449
chr1	148038504	148038979
chr1	148334504	148335154
chr1	148432863	148433233
chr1	148452946	148453236
chr1	148951645	148952425
chr1	149098326	149098638
chr1	149172191	149172527
chr1	149398515	149399049
chr1	149919139	149919534
chr1	150008624	150009061
chr1	150021299	150021608
chr1	150205880	150206833
chr1	150561099	150561582
chr1	150568124	150568455
chr1	150624195	150624490
chr1	150866738	150866956
chr1	151058701	151058935
chr1	151372507	151373015
chr1	151511679	151512064
chr1	151513150	151513414
chr1	151542690	151543009
chr1	151547084	151547560
chr1	151548857	151549160
chr1	151568678	151568914
chr1	151596566	151596977
chr1	151615932	151616330
chr1	151624852	151625253
chr1	151670386	151670708
chr1	151739958	151740272
chr1	151748985	151749226
chr1	151768391	151768644
chr1	151945750	151946030
chr1	151966090	151966391
chr1	151973046	151973324
chr1	151992397	151992664
chr1	152047704	152047989
chr1	152103035	152103281
chr1	152104945	152105196
chr1	152191699	152192243
chr1	152196940	152197171
chr1	152199016	152199408
chr1	152372679	152373002
chr1	152392896	152393380
chr1	152643968	152644181
chr1	152645078	152645454
chr1	153122796	153123218
chr1	153627434	153627771
chr1	153631063	153631388
chr1	153649883	153650136
chr1	153875612	153875858
chr1	154141392	154141623
chr1	154519653	154519875
chr1	154539627	154539831
chr1	154911270	154911492
chr1	155000771	155001399
chr1	155005559	155005909
chr1	155008615	155009117
chr1	155012989	155013282
chr1	155017257	155017694
chr1	155022907	155023171
chr1	155044811	155045159
chr1	155077426	155077627
chr1	155083104	155083533
chr1	155124463	155124915
chr1	155127153	155127905
chr1	155129773	155130140
chr1	155244688	155244938
chr1	155695038	155695487
chr1	156456498	156456694
chr1	156457116	156457723
chr1	156471521	156471972
chr1	156559790	156560120
chr1	156709873	156710109
chr1	156712605	156712912
chr1	156717436	156717902
chr1	156718630	156718948
chr1	157132114	157132383
chr1	157132532	157133047
chr1	157136485	157136853
chr1	157438569	157439031
chr1	157710564	157710881
chr1	158694505	158694811
chr1	158782058	158782407
chr1	158813230	158813563
chr1	159900485	159900741
chr1	159914408	159914665
chr1	159916121	159916689
chr1	159945748	159946428
chr1	159949159	159949486
chr1	159958089	159958336
chr1	159960953	159961235
chr1	160159908	160160177
chr1	160989895	160990169
chr1	161172357	161172604
chr1	161807702	161807950
chr1	161824618	161825008
chr1	161827523	161827854
chr1	161884437	161884824
chr1	161885045	161885502
chr1	161974132	161974603
chr1	162019045	162019342
chr1	162133728	162134052
chr1	162140864	162141357
chr1	162159557	162159778
chr1	162165604	162165925
chr1	162167134	162167397
chr1	162168291	162168550
chr1	162179023	162179458
chr1	162189385	162189676
chr1	162207195	162207711
chr1	162213538	162213921
chr1	162223471	162223802
chr1	162224336	162224618
chr1	162240575	162240796
chr1	162285209	162285558
chr1	162303000	162303401
chr1	162372299	162372597
chr1	162560800	162561320
chr1	162568814	162569178
chr1	162571830	162572180
chr1	162579006	162579294
chr1	162587290	162587667
chr1	162732687	162732998
chr1	162796515	162796747
chr1	163240689	163241070
chr1	163258299	163258697
chr1	163290324	163290684
chr1	163293658	163293954
chr1	163321700	163321981
chr1	163583838	163584247
chr1	163616879	163617241
chr1	163726859	163727411
chr1	163730363	163730631
chr1	163796570	163796899
chr1	164016112	164016488
chr1	164166577	164166823
chr1	164281308	164281534
chr1	164598773	164599061
chr1	164601956	164602283
chr1	164602811	164603071
chr1	164605593	164605892
chr1	164611827	164612140
chr1	164631450	164631778
chr1	164659866	164660338
chr1	164668434	164668827
chr1	164831161	164831381
chr1	165069823	165070212
chr1	165075747	165075977
chr1	165284273	165284808
chr1	165610804	165611164
chr1	165616373	165616683
chr1	167125618	167125903
chr1	167250469	167250790
chr1	167564812	167565017
chr1	167594631	167595134
chr1	167601374	167601606
chr1	167627958	167628356
chr1	167634517	167634775
chr1	167645068	167645431
chr1	167664200	167664506
chr1	167671736	167672160
chr1	167685925	167686454
chr1	167697838	167698126
chr1	167701629	167701885
chr1	167749908	167750107
chr1	167790262	167790668
chr1	167899434	167899779
chr1	167911254	167911550
chr1	168121771	168122112
chr1	168236010	168236317
chr1	168266851	168267181
chr1	168344582	168344909
chr1	168405929	168406200
chr1	168560386	168560826
chr1	168603671	168603891
chr1	168606198	168606520
chr1	168608976	168609432
chr1	168639865	168640343
chr1	168710044	168710295
chr1	168713402	168713654
chr1	168734940	168735251
chr1	168751196	168751469
chr1	168752147	168752425
chr1	168767987	168768310
chr1	168771257	168771833
chr1	168803641	168804201
chr1	168861483	168862031
chr1	168863674	168864187
chr1	168867952	168868242
chr1	168882752	168883221
chr1	168907102	168907432
chr1	168920453	168921128
chr1	168960242	168960532
chr1	168970319	168970656
chr1	169004177	169004513
chr1	169017468	169017747
chr1	169060105	169060355
chr1	169070391	169070855
chr1	169073426	169073840
chr1	169078686	169078931
chr1	169108823	169109321
chr1	169185603	169185901
chr1	169245431	169246018
chr1	169250014	169250213
chr1	169300405	169300700
chr1	169308278	169308529
chr1	169308692	169309100
chr1	169426207	169426447
chr1	169467903	169468556
chr1	169509067	169509339
chr1	169529255	169529650
chr1	169545496	169545752
chr1	169891407	169891681
chr1	169942187	169942970
chr1	170097471	170097907
chr1	170351713	170352075
chr1	170511358	170511620
chr1	170586150	170586427
chr1	170597421	170598232
chr1	170816298	170816573
chr1	171126586	171126807
chr1	171128584	171128785
chr1	171141519	171141941
chr1	171142749	171143117
chr1	171153318	171153553
chr1	171210322	171210764
chr1	171219233	171219552
chr1	171224298	171224537
chr1	171344068	171344461
chr1	172296189	172296495
chr1	172470152	172470423
chr1	172473745	172474200
chr1	172489931	172490198
chr1	172499564	172500484
chr1	172746460	172746878
chr1	172859163	172859634
chr1	172933924	172934217
chr1	172976394	172976821
chr1	173034907	173035364
chr1	173052589	173053158
chr1	173056371	173056923
chr1	173062231	173062690
chr1	173123015	173123372
chr1	173452097	173452332
chr1	173867834	173869289
chr1	173925661	173926027
chr1	174475421	174475681
chr1	174568638	174568983
chr1	174963605	174963833
chr1	175126363	175126710
chr1	175129249	175129520
chr1	175197479	175197924
chr1	175232337	175232673
chr1	175270207	175270647
chr1	175383337	175383652
chr1	175391569	175392010
chr1	175397186	175397615
chr1	175520237	175520723
chr1	175521327	175521626
chr1	175635137	175635553
chr1	175810368	175810736
chr1	176051425	176051805
chr1	176065519	176065775
chr1	176137039	176137356
chr1	176530999	176531249
chr1	176567283	176567868
chr1	176590913	176591354
chr1	176694231	176694528
chr1	176742378	176742779
chr1	176743995	176744440
chr1	176752348	176753150
chr1	176773127	176773425
chr1	176813423	176813864
chr1	176814423	176814854
chr1	176823167	176823600
chr1	176912227	176912586
chr1	176923846	176924083
chr1	176987055	176987456
chr1	177018006	177018437
chr1	177195172	177195401
chr1	177274881	177275346
chr1	177276490	177277006
chr1	177385688	177386070
chr1	177419930	177420308
chr1	177425525	177425832
chr1	177440863	177441188
chr1	177442270	177442835
chr1	177445053	177445353
chr1	177585543	177586078
chr1	177589126	177589623
chr1	177601008	177601367
chr1	177612557	177612847
chr1	177615378	177615563
chr1	177872472	177872807
chr1	177913096	177913351
chr1	178238742	178239008
chr1	178727386	178727628
chr1	179313014	179313302
chr1	179930970	179931265
chr1	179995702	179995963
chr1	180043805	180044417
chr1	180073849	180074159
chr1	180096596	180096821
chr1	180098661	180099039
chr1	180114490	180115098
chr1	180126679	180127126
chr1	180128017	180128260
chr1	180157554	180158167
chr1	180165591	180166064
chr1	180166943	180167507
chr1	180169011	180169264
chr1	180173867	180174406
chr1	180534276	180534684
chr1	180615471	180616000
chr1	181073647	181074154
chr1	181095890	181096122
chr1	181117664	181118009
chr1	181119199	181119627
chr1	181251025	181251457
chr1	181266527	181266902
chr1	181359025	181359400
chr1	181390678	181390919
chr1	181413937	181414170
chr1	182203231	182203543
chr1	182614907	182615307
chr1	182687419	182687766
chr1	182699365	182699595
chr1	182703661	182704020
chr1	182707175	182707592
chr1	182732221	182732450
chr1	182887697	182888041
chr1	183045335	183045606
chr1	183051670	183051882
chr1	183052883	183053296
chr1	183060480	183060788
chr1	183086991	183087276
chr1	183089035	183089395
chr1	183160020	183160344
chr1	183304591	183304924
chr1	183306704	183306993
chr1	183472269	183472539
chr1	183719370	183719643
chr1	183871248	183871510
chr1	184080560	184080829
chr1	184295110	184295399
chr1	184422924	184423301
chr1	184425785	184426203
chr1	184555759	184556109
chr1	184590463	184590660
chr1	184622247	184622645
chr1	184623913	184624444
chr1	184627659	184628075
chr1	184629887	184630256
chr1	184632816	184633172
chr1	184668630	184669025
chr1	184757887	184758253
chr1	184790981	184791186
chr1	184801556	184801846
chr1	184802963	184803597
chr1	184862007	184862327
chr1	184864135	184864478
chr1	184905578	184906007
chr1	184929976	184930225
chr1	185477835	185478149
chr1	185488987	185489257
chr1	185490612	185491041
chr1	185491655	185492076
chr1	185505573	185506189
chr1	185534763	185535278
chr1	185595089	185595430
chr1	185627296	185627533
chr1	185646246	185646576
chr1	185650794	185651059
chr1	185696823	185697256
chr1	186082224	186082745
chr1	186129169	186129521
chr1	186498195	186498456
chr1	186521894	186522234
chr1	186566379	186566874
chr1	186568233	186568501
chr1	186575414	186575908
chr1	186578427	186578663
chr1	186609320	186609612
chr1	186634492	186634885
chr1	186745778	186746057
chr1	186782208	186782446
chr1	186854022	186854341
chr1	186938024	186938434
chr1	186991744	186992011
chr1	186997783	186998421
chr1	187009330	187009819
chr1	187010676	187011221
chr1	187014915	187015228
chr1	187054917	187055178
chr1	187098269	187098462
chr1	187156977	187157353
chr1	187209701	187209935
chr1	187517510	187517876
chr1	187518447	187518769
chr1	187520154	187520469
chr1	187655178	187655525
chr1	187687975	187688434
chr1	187692737	187693527
chr1	187771945	187772414
chr1	187781878	187782391
chr1	187837744	187838292
chr1	187842678	187843132
chr1	187862680	187863023
chr1	187911976	187912226
chr1	188061435	188062255
chr1	188072684	188073144
chr1	188169811	188170842
chr1	188171111	188171458
chr1	188175746	188176130
chr1	188509283	188509613
chr1	188542315	188542571
chr1	188548155	188548619
chr1	188592207	188592500
chr1	188682496	188682865
chr1	188713324	188713720
chr1	188729945	188730463
chr1	188769966	188770245
chr1	188779441	188779786
chr1	188798523	188798802
chr1	189039099	189039427
chr1	189259985	189260344
chr1	189550692	189550915
chr1	189551323	189551657
chr1	189574426	189574812
chr1	189597059	189597399
chr1	189841862	189842365
chr1	189847253	189847664
chr1	190022192	190022613
chr1	190275762	190276025
chr1	190478555	190478932
chr1	190518750	190519003
chr1	190612470	190612841
chr1	190679496	190679802
chr1	191765309	191765620
chr1	191767485	191767959
chr1	192023933	192024294
chr1	192496346	192496687
chr1	192578981	192579463
chr1	192631665	192632215
chr1	192690801	192691559
chr1	192701834	192702857
chr1	192844305	192844787
chr1	192846324	192846637
chr1	192849428	192849803
chr1	192861798	192862207
chr1	193009343	193009704
chr1	193121600	193122028
chr1	193156737	193157002
chr1	193179155	193179364
chr1	193229285	193229604
chr1	193655347	193655635
chr1	193672617	193673078
chr1	193838073	193838468
chr1	194055539	194055886
chr1	194182615	194183113
chr1	194570464	194570833
chr1	194620706	194621042
chr1	194852106	194852553
chr1	195181018	195181454
chr1	195245730	195246127
chr1	195250130	195250530
chr1	195935182	195935646
chr1	196002247	196002623
chr1	196007864	196008231
chr1	196016074	196016528
chr1	196056648	196057088
chr1	196353361	196353711
chr1	196400845	196401142
chr1	197146974	197147389
chr1	197151278	197151553
chr1	197183322	197183864
chr1	197222391	197222606
chr1	197423041	197423353
chr1	197429862	197430179
chr1	197485852	197486299
chr1	197663252	197663739
chr1	197768467	197769325
chr1	197783480	197783904
chr1	197921810	197922072
chr1	198479400	198479718
chr1	198534648	198534956
chr1	199242055	199242435
chr1	200076314	200076556
chr1	200160446	200160790
chr1	200184219	200184525
chr1	200199262	200199557
chr1	200410566	200411054
chr1	200477799	200478125
chr1	201170662	201170992
chr1	201307816	201308103
chr1	201309488	201309749
chr1	201461141	201461362
chr1	201495900	201496268
chr1	201593363	201593575
chr1	201597833	201598263
chr1	201604920	201605301
chr1	201696324	201696737
chr1	201760775	201761308
chr1	201766048	201766417
chr1	201778316	201778542
chr1	201999705	201999936
chr1	202008182	202008555
chr1	202010252	202010763
chr1	202018477	202019080
chr1	202023063	202023504
chr1	202034807	202035068
chr1	202046273	202046708
chr1	202047078	202047462
chr1	202086989	202087293
chr1	202101177	202101603
chr1	202106282	202106743
chr1	202107300	202107728
chr1	202108177	202108743
chr1	202112897	202113327
chr1	202200170	202200572
chr1	202220778	202221061
chr1	202241448	202241783
chr1	202283376	202283756
chr1	202288260	202288578
chr1	202292349	202292666
chr1	202295625	202296120
chr1	202349568	202349877
chr1	202508915	202509181
chr1	202954308	202954803
chr1	202964664	202965012
chr1	203163027	203163244
chr1	203316592	203317020
chr1	203931828	203932391
chr1	204084374	204084709
chr1	204149143	204149470
chr1	204255603	204255852
chr1	204286641	204287331
chr1	204294387	204294656
chr1	204339662	204339997
chr1	204379004	204379250
chr1	204380495	204380759
chr1	204417139	204417467
chr1	204443290	204443580
chr1	204448607	204448871
chr1	204493712	204494168
chr1	204506447	204506754
chr1	204506933	204507211
chr1	204697931	204698187
chr1	204731032	204731325
chr1	205003491	205003781
chr1	205317614	205317811
chr1	205355014	205355464
chr1	205477702	205478270
chr1	205543197	205543779
chr1	205563822	205564307
chr1	205565756	205566069
chr1	205579329	205579700
chr1	205585208	205585722
chr1	205664437	205665204
chr1	205710256	205710733
chr1	205851948	205852251
chr1	205913552	205913903
chr1	205947043	205947322
chr1	205954883	205955286
chr1	205958968	205959282
chr1	206113030	206113348
chr1	206470087	206470431
chr1	206521272	206521539
chr1	206540370	206540760
chr1	206617069	206617364
chr1	206833771	206834042
chr1	206865052	206865337
chr1	206889420	206889787
chr1	206890296	206890647
chr1	207001782	207002143
chr1	207002691	207003113
chr1	207004226	207004552
chr1	207009994	207010565
chr1	207020105	207020423
chr1	207022247	207022609
chr1	207025509	207026186
chr1	207027922	207028611
chr1	207028877	207029181
chr1	207031589	207032227
chr1	207032630	207033170
chr1	207043282	207043696
chr1	207261387	207261671
chr1	207298702	207299183
chr1	207307206	207307440
chr1	207316195	207317061
chr1	207321277	207321716
chr1	207322731	207323118
chr1	207323937	207324187
chr1	207393547	207393909
chr1	207628829	207629137
chr1	207761394	207761706
chr1	207794801	207795113
chr1	207823915	207824301
chr1	207826473	207826732
chr1	207864925	207865210
chr1	207873447	207873871
chr1	207992849	207993160
chr1	208024357	208024779
chr1	208043656	208043984
chr1	208090401	208090804
chr1	208203513	208204000
chr1	208209106	208209410
chr1	208293002	208293345
chr1	208298662	208299214
chr1	208446322	208446581
chr1	208476636	208477240
chr1	208499702	208499906
chr1	208508985	208509318
chr1	208515549	208515845
chr1	209377996	209378347
chr1	209653049	209653409
chr1	209787655	209788073
chr1	209802144	209802582
chr1	209823875	209824143
chr1	209826012	209826378
chr1	209827788	209828074
chr1	210021200	210021520
chr1	210232346	210232852
chr1	210299549	210299846
chr1	210374011	210374613
chr1	210490451	210490813
chr1	210920192	210920472
chr1	211180175	211180464
chr1	211327725	211328077
chr1	211329744	211330173
chr1	211331346	211331688
chr1	211382575	211382904
chr1	211469948	211470400
chr1	211474498	211474820
chr1	211499281	211499520
chr1	211632154	211632416
chr1	211912188	211912484
chr1	211920283	211920682
chr1	211928237	211928536
chr1	212060735	212061097
chr1	212088611	212088818
chr1	212133350	212133670
chr1	212147465	212147835
chr1	212481372	212481642
chr1	212482046	212482450
chr1	212488390	212488858
chr1	212608282	212608848
chr1	212980725	212980938
chr1	213070538	213070829
chr1	213934733	213934985
chr1	214216840	214217119
chr1	214270161	214270539
chr1	214439632	214440022
chr1	214466837	214467598
chr1	214516441	214516877
chr1	214573287	214573656
chr1	214831067	214831395
chr1	214846060	214846377
chr1	215114166	215114837
chr1	215133519	215133815
chr1	215146332	215146874
chr1	215261463	215261744
chr1	215321601	215321996
chr1	215476266	215476525
chr1	215540257	215540516
chr1	215637126	215637487
chr1	215638963	215639266
chr1	216766916	216767324
chr1	216820394	216820788
chr1	216822516	216822990
chr1	216902710	216903112
chr1	217119540	217119965
chr1	217228720	217229005
chr1	217526106	217526504
chr1	217574634	217574952
chr1	217764397	217764707
chr1	217767627	217767896
chr1	218349608	218349920
chr1	218365738	218366057
chr1	218380419	218380725
chr1	218390676	218390993
chr1	218414172	218414482
chr1	218480660	218481065
chr1	218646364	218646755
chr1	218650352	218651162
chr1	218985513	218985842
chr1	219279342	219279728
chr1	219371460	219371786
chr1	219910718	219910970
chr1	220007042	220007335
chr1	220164526	220164854
chr1	220335675	220335978
chr1	220391277	220391815
chr1	220426662	220427525
chr1	220521884	220522095
chr1	220709201	220709786
chr1	220711001	220711420
chr1	220747938	220748490
chr1	220785217	220785534
chr1	221040825	221041163
chr1	221053956	221054294
chr1	221076489	221076894
chr1	221079567	221080071
chr1	221143397	221143594
chr1	221204193	221204487
chr1	221210835	221211066
chr1	221230490	221230995
chr1	221382095	221382359
chr1	221392532	221392747
chr1	221393796	221394482
chr1	221595002	221595267
chr1	221605636	221605896
chr1	221612386	221612733
chr1	221620276	221621004
chr1	221664206	221664498
chr1	221678116	221678383
chr1	221709065	221709309
chr1	221832705	221833030
chr1	221850494	221850913
chr1	221868971	221869214
chr1	221897318	221897684
chr1	222006694	222006954
chr1	222097628	222098162
chr1	222137000	222137236
chr1	222225321	222225620
chr1	222600250	222600691
chr1	222619439	222619685
chr1	222622874	222623240
chr1	222784936	222785227
chr1	222946366	222946850
chr1	223041489	223041799
chr1	223518520	223518980
chr1	223706566	223706783
chr1	223733003	223733479
chr1	223734588	223734840
chr1	223738437	223738780
chr1	223740994	223741235
chr1	223886643	223886956
chr1	223889243	223889600
chr1	223899739	223900025
chr1	224003895	224004167
chr1	224330276	224330516
chr1	224503044	224503350
chr1	224503539	224503976
chr1	224540582	224540824
chr1	225412764	225413371
chr1	225418076	225418309
chr1	225453917	225454463
chr1	225465332	225465700
chr1	225508471	225508795
chr1	225526834	225527236
chr1	225532259	225532556
chr1	225629767	225630105
chr1	225691358	225691680
chr1	225694205	225694563
chr1	225744259	225744496
chr1	225752289	225752623
chr1	225766983	225767297
chr1	225767575	225768015
chr1	225772404	225773189
chr1	225792143	225792447
chr1	225817685	225817969
chr1	225820843	225821192
chr1	225821663	225822055
chr1	225834233	225834897
chr1	225919921	225920230
chr1	225922353	225922670
chr1	225999321	225999697
chr1	226026698	226027158
chr1	226431303	226431739
chr1	226436978	226437443
chr1	226479414	226479739
chr1	226485285	226485552
chr1	226671246	226671704
chr1	226672330	226672610
chr1	226677007	226677375
chr1	226697962	226698311
chr1	226739107	226739618
chr1	226815109	226815435
chr1	226855168	226855792
chr1	226945389	226945669
chr1	227094452	227094811
chr1	227114423	227114742
chr1	227269052	227269294
chr1	227351552	227351791
chr1	227385220	227385585
chr1	227399432	227399793
chr1	227406333	227406691
chr1	227600239	227600528
chr1	228728259	228728728
chr1	228877534	228877781
chr1	228903027	228903482
chr1	229003715	229003974
chr1	229059691	229060244
chr1	229070225	229070525
chr1	229076286	229076570
chr1	229093635	229093849
chr1	229171842	229172231
chr1	229199278	229199567
chr1	229221222	229221976
chr1	229229167	229229585
chr1	229229815	229230103
chr1	229714883	229715259
chr1	229768196	229768567
chr1	229803821	229804109
chr1	229844011	229844395
chr1	229844562	229845101
chr1	229887434	229887927
chr1	229890952	229891631
chr1	229892499	229892991
chr1	229927545	229927807
chr1	230124950	230125210
chr1	230682929	230683284
chr1	230838001	230838417
chr1	230849600	230850130
chr1	230910220	230910581
chr1	231139198	231139493
chr1	231139900	231140379
chr1	231326295	231326566
chr1	231417771	231417995
chr1	231778115	231778384
chr1	231792813	231793287
chr1	231848105	231848348
chr1	231919936	231920518
chr1	231934893	231935133
chr1	232016939	232017271
chr1	232030403	232030681
chr1	232207388	232207708
chr1	232260906	232261210
chr1	232274006	232274389
chr1	232291805	232292075
chr1	232302094	232302451
chr1	232306218	232306724
chr1	232320253	232320669
chr1	232322373	232322970
chr1	232360924	232361261
chr1	232542728	232542974
chr1	232544503	232544849
chr1	232568264	232568620
chr1	232574860	232575216
chr1	232620604	232620803
chr1	232752426	232752704
chr1	232764643	232764906
chr1	232982752	232983008
chr1	233025568	233025845
chr1	233331516	233331837
chr1	233367443	233367776
chr1	233398588	233398859
chr1	233425880	233426256
chr1	233441846	233442275
chr1	233704948	233705449
chr1	233707444	233707872
chr1	233712455	233713026
chr1	233714757	233715191
chr1	233728823	233729374
chr1	233735942	233736379
chr1	233843681	233844015
chr1	234062286	234062696
chr1	234233093	234233394
chr1	234371405	234371779
chr1	234403497	234403753
chr1	234452554	234452963
chr1	234499206	234499515
chr1	234523580	234524161
chr1	234531686	234532263
chr1	234533973	234534700
chr1	234544583	234545008
chr1	234559624	234559901
chr1	234573551	234573935
chr1	234603873	234604117
chr1	234608119	234608384
chr1	234612610	234613108
chr1	234616694	234617036
chr1	234621789	234622094
chr1	234638917	234639462
chr1	234655448	234655936
chr1	234658172	234658473
chr1	234707729	234708012
chr1	234721940	234722303
chr1	234723554	234724667
chr1	234724839	234725634
chr1	234816474	234816838
chr1	234861738	234862131
chr1	234875675	234875921
chr1	234876480	234876814
chr1	234894305	234894758
chr1	234918164	234918514
chr1	234919052	234919809
chr1	234925727	234926186
chr1	234957391	234957664
chr1	234960493	234961055
chr1	234962109	234962448
chr1	234963260	234963842
chr1	234969592	234969954
chr1	234987440	234987724
chr1	234997291	234997651
chr1	235006845	235007203
chr1	235060687	235061109
chr1	235067539	235068128
chr1	235068381	235068664
chr1	235073328	235073911
chr1	235079563	235080015
chr1	235103143	235103475
chr1	235170082	235170451
chr1	235296001	235296351
chr1	235504483	235505072
chr1	235714285	235714493
chr1	236147859	236148117
chr1	236389357	236389619
chr1	236404134	236404442
chr1	236507211	236507693
chr1	236514911	236515918
chr1	236516974	236517547
chr1	236523342	236523535
chr1	236529909	236530137
chr1	236604393	236604659
chr1	236893529	236894211
chr1	237138439	237138936
chr1	238162490	238162790
chr1	238222208	238222539
chr1	238254326	238254662
chr1	238672177	238672525
chr1	238675130	238675527
chr1	238810349	238810679
chr1	238898904	238899208
chr1	238908447	238908854
chr1	239026075	239026679
chr1	239041065	239041449
chr1	239056886	239057240
chr1	239211136	239211476
chr1	239315687	239316138
chr1	239321677	239322788
chr1	239503024	239503281
chr1	239536489	239536785
chr1	239603681	239604072
chr1	239616691	239616990
chr1	239635237	239635608
chr1	239717772	239718096
chr1	239719113	239719624
chr1	239723867	239724268
chr1	239737637	239737963
chr1	239753868	239754496
chr1	239760792	239761113
chr1	239778365	239778719
chr1	239879371	239879641
chr1	239893046	239893360
chr1	240063818	240064144
chr1	240085652	240086000
chr1	241411774	241412053
chr1	241531448	241531675
chr1	241533873	241534099
chr1	241542294	241542578
chr1	241610140	241610460
chr1	241616468	241616795
chr1	241758366	241758688
chr1	241797765	241798036
chr1	242147265	242147531
chr1	244254097	244254411
chr1	244322770	244323357
chr1	244705099	244705416
chr1	244705765	244706422
chr1	244712873	244713162
chr1	244719382	244720098
chr1	245118129	245118509
chr1	245243057	245243305
chr1	245258365	245258722
chr1	245260323	245260922
chr1	245298291	245298548
chr1	245298865	245299179
chr1	245307072	245307415
chr1	245500442	245500765
chr1	245995125	245995661
chr1	245997844	245998325
chr1	245999612	245999983
chr1	246008395	246008772
chr1	246301232	246301506
chr1	246327166	246327554
chr1	246479153	246479499
chr1	246503192	246503742
chr1	246583337	246583825
chr1	246608772	246609348
chr1	246735751	246736038
chr1	247627985	247628273
chr1	247677474	247677887
chr1	247680234	247680489
chr1	248810590	248810952
chr1	248923538	248923733
chr10	454920	455278
chr10	613308	613637
chr10	1427654	1428114
chr10	1455004	1455338
chr10	1612525	1612807
chr10	1687282	1687534
chr10	1726968	1727214
chr10	2766261	2766580
chr10	2986368	2986630
chr10	3482374	3482648
chr10	3486431	3486709
chr10	3748019	3748380
chr10	3776665	3777416
chr10	3782436	3782663
chr10	3783776	3784206
chr10	3785307	3785695
chr10	3810207	3810450
chr10	3898992	3899311
[truncated: 22,380 more rows]

## Sheet: AR_CTL_DHT
seqnames	start	end
chr1	89171	89522
chr1	126064	126347
chr1	266033	266300
chr1	591027	591433
chr1	623943	624181
chr1	805553	806438
chr1	811820	812271
chr1	815175	815929
chr1	816979	817238
chr1	877950	878172
chr1	1079463	1079755
chr1	1122875	1123195
chr1	1281688	1282084
chr1	1300435	1300798
chr1	1318135	1318543
chr1	1332805	1333176
chr1	1364167	1364593
chr1	1375146	1375645
chr1	1504852	1505379
chr1	1678652	1679075
chr1	1758674	1759057
chr1	1763033	1763323
chr1	1763649	1763925
chr1	1782880	1783333
chr1	1853606	1854159
chr1	1858617	1859066
chr1	1859291	1859680
chr1	1892475	1892920
chr1	1894514	1894917
chr1	1897519	1897824
chr1	2105183	2105481
chr1	2208276	2208614
chr1	2212644	2213422
chr1	2248454	2248841
chr1	2251786	2252111
chr1	2255287	2256295
chr1	2391534	2391909
chr1	2410616	2411374
chr1	2411872	2412220
chr1	2437844	2438433
chr1	2441676	2442244
chr1	2454029	2454437
chr1	2455791	2456263
chr1	2465041	2465331
chr1	2527093	2527736
chr1	2527972	2528493
chr1	2529125	2529721
chr1	2530983	2531343
chr1	2548706	2549025
chr1	2576803	2577123
chr1	2617790	2618113
chr1	2795636	2795943
chr1	3127126	3127498
chr1	3186481	3186803
chr1	3333855	3334351
chr1	3335274	3335775
chr1	3338244	3338577
chr1	3430071	3430398
chr1	3482239	3482536
chr1	3485838	3486143
chr1	3489897	3490311
chr1	3492833	3493204
chr1	3529332	3530002
chr1	3539966	3540731
chr1	3542888	3543680
chr1	3547297	3547830
chr1	3553439	3553751
chr1	3587357	3587664
chr1	3599346	3599658
chr1	3773350	3773549
chr1	3857272	3857539
chr1	3942774	3943285
chr1	4398119	4398537
chr1	4596838	4597555
chr1	4730154	4730430
chr1	5494554	5494796
chr1	5648366	5648761
chr1	5727206	5727602
chr1	5928154	5928544
chr1	5979129	5979373
chr1	6157747	6158331
chr1	6259583	6259891
chr1	6343541	6343962
chr1	6350450	6350742
chr1	6351788	6352112
chr1	6353905	6354515
chr1	6365017	6365521
chr1	6412908	6413248
chr1	6425797	6426087
chr1	6427480	6428254
chr1	6513113	6513769
chr1	6519914	6520683
chr1	6870163	6870707
chr1	6902743	6903228
chr1	6959466	6959770
chr1	6960308	6961007
chr1	6967817	6968231
chr1	7198816	7199234
chr1	7228613	7229080
chr1	7230308	7231090
chr1	7270529	7270851
chr1	7332118	7332777
chr1	7335293	7335978
chr1	7340007	7340385
chr1	7380635	7381108
chr1	7387425	7387814
chr1	7388179	7388486
chr1	7572020	7572496
chr1	7572721	7573380
chr1	7573961	7574797
chr1	7648904	7649308
chr1	7717707	7718073
chr1	7783154	7783370
chr1	7890713	7891138
chr1	7938041	7938417
chr1	7970840	7971696
chr1	8004547	8005557
chr1	8006166	8006797
chr1	8015072	8015807
chr1	8015993	8018092
chr1	8019983	8020473
chr1	8048836	8049596
chr1	8053629	8053928
chr1	8058232	8058884
chr1	8061158	8061737
chr1	8069714	8071816
chr1	8077773	8078457
chr1	8083933	8084673
chr1	8092268	8092571
chr1	8169657	8170234
chr1	8174295	8174778
chr1	8182013	8182986
chr1	8189939	8190341
chr1	8238664	8239313
chr1	8241688	8242009
chr1	8258326	8260266
chr1	8266631	8267160
chr1	8285111	8285393
chr1	8300019	8300453
chr1	8312903	8313235
chr1	8314266	8314607
chr1	8343464	8343824
chr1	8347625	8347990
chr1	8348665	8348921
chr1	8362989	8363250
chr1	8364471	8364952
chr1	8390993	8391544
chr1	8394758	8395404
chr1	8407827	8408623
chr1	8411899	8413300
chr1	8415237	8416308
chr1	8424697	8425103
chr1	8452409	8452666
chr1	8463047	8463549
chr1	8466976	8467821
chr1	8482804	8483518
chr1	8483573	8484029
chr1	8486912	8487300
chr1	8489991	8490593
chr1	8493936	8494189
chr1	8548204	8548590
chr1	8603035	8603578
chr1	8609185	8609742
chr1	8612128	8612537
chr1	8618588	8618791
chr1	8637721	8638373
chr1	8644160	8644444
chr1	8672588	8673086
chr1	8681334	8681693
chr1	8702115	8702656
chr1	8705118	8705416
chr1	8706319	8706746
chr1	8712453	8713297
chr1	8723102	8723398
chr1	8725847	8726146
chr1	8726316	8726799
chr1	8729986	8730369
chr1	8746055	8746300
chr1	8769963	8770357
chr1	8822793	8823164
chr1	8889926	8890661
chr1	8903885	8904326
chr1	9027442	9027686
chr1	9070526	9070792
chr1	9076281	9076668
chr1	9079133	9079432
chr1	9225414	9225865
chr1	9238643	9238935
chr1	9244704	9244916
chr1	9331796	9332100
chr1	9384714	9385197
chr1	9435184	9435484
chr1	9436171	9436724
chr1	9437891	9438673
chr1	9446790	9447620
chr1	9465586	9465973
chr1	9467032	9467383
chr1	9472836	9473262
chr1	9483066	9483315
chr1	9512334	9512655
chr1	9542495	9542798
chr1	9553665	9554117
chr1	9555320	9555687
chr1	9561149	9561820
chr1	9606911	9607286
chr1	9668241	9668542
chr1	9746652	9747072
chr1	9824945	9826192
chr1	9840068	9840625
chr1	9842133	9842409
chr1	9842767	9843387
chr1	9843440	9843960
chr1	9881807	9882240
chr1	9901713	9902526
chr1	9910568	9911584
chr1	9939466	9939900
chr1	10046018	10046302
chr1	10050484	10050914
chr1	10102013	10102366
chr1	10109288	10109836
chr1	10117108	10117591
chr1	10211424	10211694
chr1	10215849	10216099
chr1	10299079	10299574
chr1	10438697	10438977
chr1	10510165	10510904
chr1	10516149	10516717
chr1	10517460	10517801
chr1	10522996	10523337
chr1	10596937	10597203
chr1	10635206	10636440
chr1	10636546	10637043
chr1	10674976	10675654
chr1	10699209	10699888
chr1	10710585	10711000
chr1	10724111	10724612
chr1	10726382	10726801
chr1	10738187	10738678
chr1	10765439	10766499
chr1	10774822	10775456
chr1	10791672	10792411
chr1	10818685	10819010
chr1	10848195	10848503
chr1	10858296	10858592
chr1	10893281	10893628
chr1	10962523	10963039
chr1	11080115	11080728
chr1	11134314	11135010
chr1	11150321	11150644
chr1	11150743	11151545
chr1	11151963	11153097
chr1	11156540	11156800
chr1	11170171	11170519
chr1	11178197	11178716
chr1	11256073	11256820
chr1	11281820	11282475
chr1	11352861	11353095
chr1	11404272	11404580
chr1	11422181	11422409
chr1	11484028	11484692
chr1	11485305	11485829
chr1	11569683	11569955
chr1	11737240	11737699
chr1	11808472	11808760
chr1	11907730	11908677
chr1	11909606	11910107
chr1	12132039	12132470
chr1	12132935	12133404
chr1	12188856	12189273
chr1	12230936	12231738
chr1	12232144	12232561
chr1	12278482	12279149
chr1	12304079	12304357
chr1	12309780	12310138
chr1	12329498	12329871
chr1	12368716	12368971
chr1	12370417	12370809
chr1	12376157	12376752
chr1	12381237	12381932
chr1	12407363	12407696
chr1	12453411	12454267
chr1	12454704	12455530
chr1	12461189	12461733
chr1	12464387	12465240
chr1	12466939	12467244
chr1	12475339	12476465
chr1	12478060	12478783
chr1	12485550	12485812
chr1	12496393	12496817
chr1	12528417	12528660
chr1	12595891	12596176
chr1	12597823	12598242
chr1	12615238	12615640
chr1	12615836	12616345
chr1	12621916	12622349
chr1	12622589	12622919
chr1	13663250	13663524
chr1	13832062	13832419
chr1	13832511	13832916
chr1	13958018	13958245
chr1	14372046	14372338
chr1	14424643	14425002
chr1	14426870	14427219
chr1	14486509	14487071
chr1	14497798	14498184
chr1	14498806	14499380
chr1	14737581	14738763
chr1	14954005	14954559
chr1	14955971	14956379
chr1	14963923	14964270
chr1	14965472	14965747
chr1	15222827	15223040
chr1	15352445	15352713
chr1	15524181	15524848
chr1	15538470	15539207
chr1	15610155	15610592
chr1	15626063	15626606
chr1	15642248	15642647
chr1	15799457	15799745
chr1	15799904	15800882
chr1	16007166	16007453
chr1	16076911	16077305
chr1	16091282	16091547
chr1	16095541	16095893
chr1	16103580	16103881
chr1	16120959	16121508
chr1	16121754	16122084
chr1	16173323	16173967
chr1	16175835	16176635
chr1	16178769	16179628
chr1	16248382	16249233
chr1	16249758	16250080
chr1	16334356	16335047
chr1	16349833	16350071
chr1	16608166	16608877
chr1	16622667	16625159
chr1	16764323	16764525
chr1	16765723	16766107
chr1	16888349	16888764
chr1	16904803	16905589
chr1	16948310	16948950
chr1	17098387	17098672
chr1	17233090	17233339
chr1	17233639	17234095
chr1	17236797	17237322
chr1	17276622	17276900
chr1	17286142	17286387
chr1	17289777	17290275
chr1	17292863	17293249
chr1	17297905	17299007
chr1	17304105	17304947
chr1	17305960	17306346
chr1	17399932	17400238
chr1	17403049	17403471
chr1	17491766	17492181
chr1	17498221	17498511
chr1	17582160	17582679
chr1	17866788	17867126
chr1	17887875	17888289
chr1	17892134	17892911
chr1	17903225	17903782
chr1	17904065	17904735
chr1	17908572	17908886
chr1	17911827	17912463
chr1	18108923	18109461
chr1	18112132	18112406
chr1	18133767	18134112
chr1	18139658	18139902
chr1	18165448	18166090
chr1	18166184	18166768
chr1	18175814	18176108
chr1	18190214	18190941
chr1	18201971	18202300
chr1	18251836	18252200
chr1	18258828	18259314
chr1	18298426	18299453
chr1	18316730	18317036
chr1	18319946	18320358
chr1	18417352	18417662
chr1	18462094	18462431
chr1	18464217	18465219
chr1	18535526	18535933
chr1	18599063	18599602
chr1	18607132	18607319
chr1	18640086	18640676
chr1	18666499	18667071
chr1	18668101	18668464
chr1	18668740	18669117
chr1	18670098	18670655
chr1	18870491	18870801
chr1	18886962	18887292
chr1	18902466	18903987
chr1	18962172	18962551
chr1	19066334	19066637
chr1	19073896	19074147
chr1	19075037	19075322
chr1	19199224	19199489
chr1	19264968	19265252
chr1	19420576	19420983
chr1	19424620	19425195
chr1	19426843	19427849
chr1	19430119	19431260
chr1	19433003	19434025
chr1	19436697	19437075
chr1	19444362	19444790
chr1	19445819	19446429
chr1	19458856	19459500
chr1	19465271	19465624
chr1	19466227	19466521
chr1	19467035	19467409
chr1	19504634	19505246
chr1	19514533	19514954
chr1	19547828	19548294
chr1	19552077	19552474
chr1	19607052	19607652
chr1	19613329	19613816
chr1	19615086	19615443
chr1	19619543	19620565
chr1	19628858	19629662
chr1	19639879	19640518
chr1	19674090	19674383
chr1	19738052	19738485
chr1	19754257	19754807
chr1	19776421	19776619
chr1	19782913	19783173
chr1	19790330	19791029
chr1	19791176	19791395
chr1	19798138	19798312
chr1	19889733	19890038
chr1	19947007	19947270
chr1	19981951	19982326
chr1	19987231	19988105
chr1	20021366	20022163
chr1	20032181	20033770
chr1	20073832	20074431
chr1	20076717	20077224
chr1	20137050	20137370
chr1	20186593	20186890
chr1	20187129	20187426
chr1	20194212	20194688
chr1	20212755	20213314
chr1	20269299	20269611
chr1	20341069	20342037
chr1	20347754	20348031
chr1	20356865	20357168
chr1	20358688	20359040
chr1	20415114	20415320
chr1	20431269	20431468
chr1	20538283	20539470
chr1	20680057	20680704
chr1	20784721	20785058
chr1	20834826	20835116
chr1	20887587	20888568
chr1	20896924	20897146
chr1	21022270	21022630
chr1	21050047	21050518
chr1	21064054	21064523
chr1	21163123	21163772
chr1	21164858	21165557
chr1	21167726	21168051
chr1	21251881	21252275
chr1	21276348	21276767
chr1	21308844	21309153
chr1	21310007	21310234
chr1	21330452	21330762
chr1	21331819	21332608
chr1	21335871	21336170
chr1	21338117	21339498
chr1	21404663	21404908
chr1	21505027	21505355
chr1	21534902	21535234
chr1	21539794	21540404
chr1	21551054	21551351
chr1	21574142	21574698
chr1	21623275	21624068
chr1	21624597	21625015
chr1	21625442	21626114
chr1	21626835	21627242
chr1	21632096	21632480
chr1	21634085	21634949
chr1	21638881	21639539
chr1	21760926	21761531
chr1	21764701	21765434
chr1	21781689	21782004
chr1	21782953	21784151
chr1	21787985	21788494
chr1	21856141	21856442
chr1	21860907	21861154
chr1	21869797	21870215
chr1	21956640	21957777
chr1	21958667	21958949
chr1	22052214	22052826
chr1	22062984	22063217
chr1	22070086	22070582
chr1	22204913	22205607
chr1	22257378	22258184
chr1	22259764	22260387
chr1	22348368	22348736
chr1	22457422	22457846
chr1	22471065	22471483
chr1	22472454	22473299
chr1	22475237	22475582
chr1	22475846	22476223
chr1	22485910	22486265
chr1	22751206	22751570
chr1	22826608	22827240
chr1	22853557	22853827
chr1	22967665	22968027
chr1	22969284	22969565
chr1	23137721	23137932
chr1	23159455	23159891
chr1	23188418	23188655
chr1	23271625	23271916
chr1	23278741	23279350
chr1	23303553	23303864
chr1	23391930	23392293
chr1	23442841	23443344
chr1	23449909	23450471
chr1	23451944	23452465
chr1	23524128	23524499
chr1	23528089	23528721
chr1	23554826	23555125
chr1	23576282	23576607
chr1	23657289	23657868
chr1	23667312	23667835
chr1	23727453	23727893
chr1	23784802	23785269
chr1	23830138	23831100
chr1	23942877	23943566
chr1	23957072	23957483
chr1	23984129	23985082
chr1	23991073	23991327
chr1	23997740	23998128
chr1	24018497	24019267
chr1	24043513	24043850
chr1	24129225	24129591
chr1	24161059	24161544
chr1	24201857	24202557
chr1	24203162	24204137
chr1	24206135	24207261
chr1	24216228	24216852
chr1	24283659	24284264
chr1	24285470	24285996
chr1	24289984	24290379
chr1	24294744	24295189
chr1	24384679	24385162
chr1	24386085	24386940
chr1	24389315	24390340
chr1	24391260	24391717
chr1	24391780	24392563
chr1	24417632	24418089
chr1	24419218	24419559
chr1	24503526	24504257
chr1	24508215	24508561
chr1	24515440	24516089
chr1	24562630	24563248
chr1	24567943	24568472
chr1	24594167	24594541
chr1	24597717	24598118
chr1	24635201	24635496
chr1	24645046	24645681
chr1	24721963	24722277
chr1	24746149	24746472
chr1	24770296	24770594
chr1	24853818	24854158
chr1	24896498	24896831
chr1	25032138	25032885
chr1	25033263	25033642
chr1	25252611	25253212
chr1	25350530	25350975
chr1	25432157	25432418
chr1	25435979	25436661
chr1	25458759	25459606
chr1	25459864	25460392
chr1	25462697	25463080
chr1	25556846	25557351
chr1	25565983	25566705
chr1	25567832	25569185
chr1	25573286	25574237
chr1	25584738	25585166
chr1	25587801	25588680
chr1	25590064	25590932
chr1	25610544	25611102
chr1	25633246	25634411
chr1	25659062	25659533
chr1	25681903	25682349
chr1	25773474	25773793
chr1	25870942	25871239
chr1	25871812	25872560
chr1	26004810	26005203
chr1	26005541	26005960
chr1	26012944	26013139
chr1	26045314	26045736
chr1	26079872	26080737
chr1	26084103	26084579
chr1	26093240	26093757
chr1	26094701	26095146
chr1	26097571	26098191
chr1	26390831	26391133
chr1	26404646	26405017
chr1	26531756	26532080
chr1	26532414	26532817
chr1	26614013	26614306
chr1	26702411	26702648
chr1	26705688	26706186
chr1	26723688	26724085
chr1	26768701	26769118
chr1	26799494	26799956
chr1	26957363	26957603
chr1	26999506	26999754
chr1	27008016	27008543
chr1	27009610	27010015
chr1	27010088	27010596
chr1	27115722	27116065
chr1	27141598	27142263
chr1	27144293	27144920
chr1	27366911	27367297
chr1	27436532	27436851
chr1	27487863	27488248
chr1	27570376	27570684
chr1	27788856	27789217
chr1	27797760	27798043
chr1	27858149	27858460
chr1	27971685	27972005
chr1	28091021	28091474
chr1	28172817	28173097
chr1	28301896	28302121
chr1	28346223	28346638
chr1	28365873	28366233
chr1	28457696	28458013
chr1	28482261	28482532
chr1	28512299	28512662
chr1	28526931	28527270
chr1	28537502	28537815
chr1	28648076	28649019
chr1	28780375	28780617
chr1	28791298	28791527
chr1	28956121	28956742
chr1	29111085	29111584
chr1	29133636	29133898
chr1	29136326	29136995
chr1	29155941	29156163
chr1	29211335	29211650
chr1	29271765	29272060
chr1	29667273	29667490
chr1	29682837	29683429
chr1	30110668	30111003
chr1	30417459	30417788
chr1	30418139	30418796
chr1	30418981	30419389
chr1	30664278	30664725
chr1	30753069	30753309
chr1	30807498	30807844
chr1	30823844	30824668
chr1	30923138	30923569
chr1	30976968	30977559
chr1	31005543	31006237
chr1	31021485	31021652
chr1	31024678	31025276
chr1	31061784	31062229
chr1	31071188	31071542
chr1	31170746	31171175
chr1	31187640	31187938
chr1	31196706	31197019
chr1	31216087	31216732
chr1	31228992	31229349
chr1	31258465	31259017
chr1	31261938	31262282
chr1	31277107	31277636
chr1	31374849	31375229
chr1	31381587	31381904
chr1	31390066	31390401
chr1	31416348	31416707
chr1	31449693	31450103
chr1	31471529	31472131
chr1	31475126	31475729
chr1	31498158	31498396
chr1	31627347	31627821
chr1	31627947	31628246
chr1	31669651	31670603
chr1	31701116	31701765
chr1	31704598	31705060
chr1	31767932	31768193
chr1	31769761	31770233
chr1	31830527	31830968
chr1	31837761	31838294
chr1	31839569	31839940
chr1	31842723	31843869
chr1	31860721	31861006
chr1	31897494	31898118
chr1	31910776	31911311
chr1	31912105	31912432
chr1	31926360	31926803
chr1	31932474	31932745
chr1	32224400	32224667
chr1	32474850	32475394
chr1	32481764	32482035
chr1	32496242	32496702
chr1	32501844	32502325
chr1	32545270	32545498
chr1	32676936	32677273
chr1	32681577	32681913
chr1	32684220	32684625
chr1	32736359	32736590
chr1	32740987	32741319
chr1	32743774	32744229
chr1	32746058	32746535
chr1	32759259	32759814
chr1	32761387	32762336
chr1	32762455	32762751
chr1	32763317	32763806
chr1	32767107	32768027
chr1	32769189	32769593
chr1	32981118	32981505
chr1	32981610	32982329
chr1	33008671	33009074
chr1	33010854	33011602
chr1	33055676	33055946
chr1	33149835	33150153
chr1	33236581	33236916
chr1	33376879	33377376
chr1	33482338	33482861
chr1	33563751	33564090
chr1	33634881	33635094
chr1	33635319	33635883
chr1	33639517	33639836
chr1	33640152	33640725
chr1	33643141	33643583
chr1	33659380	33660914
chr1	33668789	33669192
chr1	33725750	33726174
chr1	33758728	33759083
chr1	33897277	33897735
chr1	33901040	33901919
chr1	33973107	33973340
chr1	34400700	34401019
chr1	34738053	34738434
chr1	35175039	35175547
chr1	35199047	35199426
chr1	35264849	35265355
chr1	35319949	35320520
chr1	35326186	35326887
chr1	35354667	35355031
chr1	35365712	35366065
chr1	35452057	35452718
chr1	35499820	35500529
chr1	35505670	35506583
chr1	35514033	35514442
chr1	35554320	35554634
chr1	35560885	35561171
chr1	35642965	35643219
chr1	35688062	35688402
chr1	35700046	35700427
chr1	35855312	35855518
chr1	35929755	35929999
chr1	36023507	36023741
chr1	36161455	36162081
chr1	36163268	36164397
chr1	36199951	36200567
chr1	36204374	36204654
chr1	36223897	36224566
chr1	36231250	36231618
chr1	36232424	36232793
chr1	36239455	36240456
chr1	36247649	36247877
chr1	36248683	36248989
chr1	36258392	36259314
chr1	36266449	36266897
chr1	36268685	36270295
chr1	36283356	36283772
chr1	36297018	36297460
chr1	36328659	36329033
chr1	36771758	36771983
chr1	37374327	37374655
chr1	37449182	37449497
chr1	37461589	37462251
chr1	37465062	37465373
chr1	37484627	37484924
chr1	37495498	37496378
chr1	37497136	37498393
chr1	37498922	37500137
chr1	37502186	37502663
chr1	37507791	37508433
chr1	37534243	37534883
chr1	37605087	37605624
chr1	37606104	37606460
chr1	37810887	37811325
chr1	38138630	38138968
chr1	38142567	38143101
chr1	38724955	38725684
chr1	39062004	39062253
chr1	39065488	39066077
chr1	39076485	39076763
chr1	39103505	39104189
chr1	39106352	39106801
chr1	39116819	39117584
chr1	39124521	39124959
chr1	39127483	39127963
chr1	39128795	39129453
chr1	39130184	39130674
chr1	39132116	39132703
chr1	39132942	39133800
chr1	39142655	39143193
chr1	39150767	39151150
chr1	39158270	39158647
chr1	39183572	39184090
chr1	39249113	39249596
chr1	39344341	39344713
chr1	39358431	39358816
chr1	39359046	39359710
chr1	39386812	39387219
chr1	39394587	39394867
chr1	39395223	39395931
chr1	39459698	39459977
chr1	39500797	39501204
chr1	39544014	39544876
chr1	39554260	39554496
chr1	39653237	39653832
chr1	39662164	39662526
chr1	39701124	39701406
chr1	39751001	39751358
chr1	39835106	39835312
chr1	39850606	39850930
chr1	39852322	39852652
chr1	39859861	39860178
chr1	39877055	39877716
chr1	39892401	39892863
chr1	39893214	39893510
chr1	39926516	39927204
chr1	39957297	39957772
chr1	39960343	39960854
chr1	39980492	39981082
chr1	39987848	39988391
chr1	39988639	39989025
chr1	40024433	40025187
chr1	40029460	40029983
chr1	40030423	40031298
chr1	40036163	40037343
chr1	40039251	40040841
chr1	40046514	40046854
chr1	40094734	40095083
chr1	40140243	40140968
chr1	40236612	40236850
chr1	40267875	40268153
chr1	40281776	40282251
chr1	40382647	40383042
chr1	40391690	40392150
chr1	40692918	40693304
chr1	40696607	40696970
chr1	40711334	40712848
chr1	40715711	40716046
chr1	40736055	40736400
chr1	40866504	40866907
chr1	40868273	40868626
chr1	40911112	40911692
chr1	40915596	40915995
chr1	40919269	40919806
chr1	40926307	40926638
chr1	40930098	40930484
chr1	40944316	40945532
chr1	40982730	40983178
chr1	41003718	41004049
chr1	41045656	41046292
chr1	41046345	41047100
chr1	41051120	41051557
chr1	41109100	41110302
chr1	41208420	41208758
chr1	41215644	41216101
chr1	41216433	41216862
chr1	41342066	41342409
chr1	41371796	41372606
chr1	41387505	41388029
chr1	41436682	41437230
chr1	41438487	41439169
chr1	41442876	41443172
chr1	41448374	41448806
chr1	41449544	41450346
chr1	41450716	41451107
chr1	41452670	41453094
chr1	41469782	41470004
chr1	41474281	41474806
chr1	41475869	41476204
chr1	41476730	41477290
chr1	41478996	41479247
chr1	41482369	41482843
chr1	41482977	41483696
chr1	41484442	41484951
chr1	41485266	41485506
chr1	41496234	41496573
chr1	41498390	41499215
chr1	41500433	41500913
chr1	41514416	41514993
chr1	41515050	41515688
chr1	41667345	41667719
chr1	41685068	41685319
chr1	41685524	41685903
chr1	41771455	41771846
chr1	41772929	41773482
chr1	41776853	41777304
chr1	41784516	41784869
chr1	41789250	41790775
chr1	41792051	41792395
chr1	41802555	41803323
chr1	41812081	41812343
chr1	41823252	41823946
chr1	41824487	41824738
chr1	41856876	41857336
chr1	41858098	41858570
chr1	41858932	41859471
chr1	41860178	41861302
chr1	41861371	41862180
chr1	41862343	41863041
chr1	41866308	41866976
chr1	41868141	41868883
chr1	41875593	41876034
chr1	41881461	41881903
chr1	41915830	41916472
chr1	41950244	41951010
chr1	41975776	41976115
chr1	42081469	42082311
chr1	42119830	42120036
chr1	42146945	42147333
chr1	42152134	42152487
chr1	42165498	42166334
chr1	42173945	42174424
chr1	42176704	42177268
chr1	42177365	42177951
chr1	42179212	42179614
chr1	42180104	42180550
chr1	42198164	42198649
chr1	42209642	42210263
chr1	42217916	42218664
chr1	42312562	42312938
chr1	42313769	42314356
chr1	42340055	42341185
chr1	42344374	42344586
chr1	42571007	42571380
chr1	42657916	42658669
chr1	42674657	42675114
chr1	42693336	42694062
chr1	42841007	42841329
chr1	42937771	42938188
chr1	42938977	42939452
chr1	42941663	42942164
chr1	42942272	42942754
chr1	42943160	42943599
chr1	43021545	43022073
chr1	43031773	43032086
chr1	43039341	43040046
chr1	43065124	43065477
chr1	43113328	43113576
chr1	43241421	43241745
chr1	43256567	43257113
chr1	43265211	43265690
chr1	43396131	43396545
chr1	43455176	43455802
chr1	43492779	43493220
chr1	43536174	43536853
chr1	43537218	43537992
chr1	43539844	43540123
chr1	43541397	43541938
chr1	43542086	43542538
chr1	43550003	43550528
chr1	43552782	43553161
chr1	43643081	43643500
chr1	43757765	43758089
chr1	43848500	43848833
chr1	43858336	43858707
chr1	44004682	44004957
chr1	44190445	44190744
chr1	44325992	44326720
chr1	44327869	44328245
chr1	44345497	44345810
chr1	44423637	44424139
chr1	44427371	44427550
chr1	44537667	44537946
chr1	44557882	44558123
chr1	44667832	44668302
chr1	44674736	44675226
chr1	44798763	44799085
chr1	44799716	44800393
chr1	44810110	44810588
chr1	44819618	44820196
chr1	44871345	44871748
chr1	45121949	45122191
chr1	45173510	45173955
chr1	45238769	45239303
chr1	45314512	45314899
chr1	45315563	45316019
chr1	45348868	45349391
chr1	45392846	45393092
chr1	45443402	45444086
chr1	45445954	45447024
chr1	45519426	45519723
chr1	45557427	45557859
chr1	45566732	45567112
chr1	45568393	45568899
chr1	45619671	45620070
chr1	45680913	45681216
chr1	45827173	45827593
chr1	45856439	45856787
chr1	45972679	45972942
chr1	45979772	45980115
chr1	46024407	46024790
chr1	46039110	46040147
chr1	46113759	46114280
chr1	46128209	46128800
chr1	46135004	46135830
chr1	46169584	46170002
chr1	46171330	46172778
chr1	46181574	46182051
chr1	46183028	46183938
chr1	46187485	46187944
chr1	46188663	46189172
chr1	46394767	46395613
chr1	46395825	46397603
chr1	46401957	46402672
chr1	46515921	46516143
chr1	46522484	46522958
chr1	46622368	46622733
chr1	46630175	46630400
chr1	46643241	46643882
chr1	46687279	46687787
chr1	46689446	46689640
chr1	46719549	46720079
chr1	46749829	46750548
chr1	46756669	46758323
chr1	46858279	46858476
chr1	46905624	46906042
chr1	46907981	46908491
chr1	46942183	46942472
chr1	46966883	46967127
chr1	47013138	47013960
chr1	47030858	47031721
chr1	47047273	47047541
chr1	47052362	47052962
chr1	47058828	47059189
chr1	47059312	47059833
chr1	47059949	47060313
chr1	47066901	47067343
chr1	47221479	47221750
chr1	47249768	47250118
chr1	47262892	47263237
chr1	47267010	47267506
chr1	47354414	47354921
chr1	47380640	47381133
chr1	47478013	47478544
chr1	47480549	47480854
chr1	47536601	47537142
chr1	47556902	47557130
chr1	47558738	47559285
chr1	47578012	47578415
chr1	47584301	47584685
chr1	47733484	47734056
chr1	47763354	47764267
chr1	47781088	47781531
chr1	47782484	47783017
chr1	47805609	47806508
chr1	47809317	47810750
chr1	47875060	47875307
chr1	47875834	47876096
chr1	47914261	47914724
chr1	47926475	47926976
chr1	47927228	47927562
chr1	47941796	47942164
chr1	47944622	47944948
chr1	47962862	47964381
chr1	47970976	47971254
chr1	48004076	48004763
chr1	48061774	48062170
chr1	48066241	48066580
chr1	48070059	48070384
chr1	48098985	48099652
chr1	48135916	48136402
chr1	48182459	48182890
chr1	48186288	48186701
chr1	48200464	48200760
chr1	48214861	48215169
chr1	48251169	48251462
chr1	48265008	48265460
chr1	48302722	48303007
chr1	48309562	48310091
chr1	48391753	48392178
chr1	48396131	48396633
chr1	48405449	48405707
chr1	48450315	48450795
chr1	48452729	48453227
chr1	48576625	48576858
chr1	48600089	48600574
chr1	48611117	48611534
chr1	48662002	48662442
chr1	48662592	48662913
chr1	48670215	48670639
chr1	48695136	48695623
chr1	48789870	48790308
chr1	48792935	48793721
chr1	48878487	48878917
chr1	48903188	48903581
chr1	48918066	48918396
chr1	48931327	48932628
chr1	48937948	48938588
chr1	48939117	48939475
chr1	48973740	48974076
chr1	49021544	49021858
chr1	49025269	49025584
chr1	49063368	49063664
chr1	49077590	49077866
chr1	49107413	49107818
chr1	49140048	49140952
chr1	49150725	49150916
chr1	49159811	49160121
chr1	49183623	49183816
chr1	49190082	49190603
chr1	49229320	49229996
chr1	49248251	49248597
chr1	49275193	49275631
chr1	49332835	49333411
chr1	49346824	49347303
chr1	49474536	49474854
chr1	49584669	49585040
chr1	49585288	49585777
chr1	49595288	49595604
chr1	49617480	49617865
chr1	49639000	49639945
chr1	49640705	49640956
chr1	49661724	49661968
chr1	49686138	49686739
chr1	49694594	49695001
chr1	49723185	49723790
chr1	49728303	49728653
chr1	49766626	49767234
chr1	49776764	49777139
chr1	49802230	49802696
chr1	49813515	49813756
chr1	49824167	49824444
chr1	49825714	49826020
chr1	49956890	49957331
chr1	49968311	49968700
chr1	49979488	49979714
chr1	49981320	49981954
chr1	50086618	50086939
chr1	50097358	50097604
chr1	50123287	50123703
chr1	50127428	50127734
chr1	50130513	50130845
chr1	50134131	50134523
chr1	50181014	50181491
chr1	50286404	50287301
chr1	50338216	50338501
chr1	50545618	50545890
chr1	50633847	50634123
chr1	50666881	50667212
chr1	50738562	50738844
chr1	50821605	50821837
chr1	50825021	50825375
chr1	50843214	50843484
chr1	50960048	50960705
chr1	51111721	51112696
chr1	51118980	51119790
chr1	51220919	51221123
chr1	51255638	51255970
chr1	51306889	51307458
chr1	51324262	51324710
chr1	51329107	51329871
chr1	51354151	51354956
chr1	51467006	51467315
chr1	51495578	51496066
chr1	51506631	51506986
chr1	51518051	51518346
chr1	51551699	51552311
chr1	51559601	51560285
chr1	51567209	51568633
chr1	51569030	51569320
chr1	51569471	51570131
chr1	51581341	51581801
chr1	51612710	51613099
chr1	51628919	51629550
chr1	51660553	51661505
chr1	51669074	51669418
chr1	51722008	51722254
chr1	51730651	51730893
chr1	51733777	51734648
chr1	51788933	51789380
chr1	51839536	51839861
chr1	51842197	51842655
chr1	51889995	51890412
chr1	51947814	51950040
chr1	51955741	51956198
chr1	51956313	51957203
chr1	51957543	51957966
chr1	52126045	52126335
chr1	52191858	52192415
chr1	52206958	52207230
chr1	52212680	52213005
chr1	52334321	52334880
chr1	52512561	52512856
chr1	52604430	52604723
chr1	52648250	52648498
chr1	52662620	52663106
chr1	52867334	52867809
chr1	52949388	52949923
chr1	52967636	52968123
chr1	53107201	53108096
chr1	53176373	53177156
chr1	53195636	53195901
chr1	53880277	53880643
chr1	53896585	53896916
chr1	53898942	53899588
chr1	53918914	53919650
chr1	53930986	53931542
chr1	53942433	53942953
chr1	54001607	54001948
chr1	54016078	54016872
chr1	54058485	54058845
chr1	54077322	54077958
chr1	54278108	54278403
chr1	54290854	54291213
chr1	54295812	54296178
chr1	54302925	54303235
chr1	54309095	54309451
chr1	54340022	54340303
chr1	54370616	54370914
chr1	54623703	54624024
chr1	54721780	54722083
chr1	54795896	54796388
chr1	54803319	54803602
chr1	54804293	54804647
chr1	54834157	54834522
chr1	54834812	54835014
chr1	54881154	54881448
chr1	54882344	54883183
chr1	54887609	54888054
chr1	54888223	54888759
chr1	54934878	54935244
chr1	54987397	54987797
chr1	55035860	55036178
chr1	55049900	55050247
chr1	55050422	55050782
chr1	55134165	55134439
chr1	55211481	55211821
chr1	55216802	55217430
chr1	55217550	55218092
chr1	55241405	55241708
chr1	55245788	55246307
chr1	55253321	55253596
chr1	55255869	55256335
chr1	55346570	55346805
chr1	55356764	55357091
chr1	55378670	55378970
chr1	55400989	55401293
chr1	55404502	55405107
chr1	55408937	55409316
chr1	55447582	55447847
chr1	55466468	55466751
chr1	55472675	55473201
chr1	55474696	55475316
chr1	55548570	55549060
chr1	55562425	55562895
chr1	55564977	55565229
chr1	55584580	55585465
chr1	55593320	55593802
chr1	55606736	55607216
chr1	55634522	55634941
chr1	55694299	55694816
chr1	55699278	55699505
chr1	55741156	55741513
chr1	55768408	55768782
chr1	55780874	55781416
chr1	55782115	55782600
chr1	55785013	55785580
chr1	55800033	55800717
chr1	55833490	55833912
chr1	55867999	55868252
chr1	55916495	55916999
chr1	55920036	55920376
chr1	55957005	55957623
chr1	56011945	56012364
chr1	56030553	56030720
chr1	56032331	56032761
chr1	56036257	56036830
chr1	56061930	56062139
chr1	56070511	56070982
chr1	56073679	56075026
chr1	56102481	56102764
chr1	56143148	56143504
chr1	56174138	56174525
chr1	56189003	56189541
chr1	56191337	56191781
chr1	56284892	56285240
chr1	56311796	56312063
chr1	56387060	56387676
chr1	56389807	56390307
chr1	56414692	56415118
chr1	56416409	56416745
chr1	56446592	56447158
chr1	56473627	56473966
chr1	56490748	56491166
chr1	56491471	56491847
chr1	56543230	56544365
chr1	56545484	56546508
chr1	56547805	56548470
chr1	56551733	56552277
chr1	56555421	56555809
chr1	56557868	56558739
chr1	56567620	56567983
chr1	56569668	56570103
chr1	56570856	56571193
chr1	56572796	56573802
chr1	56579325	56579965
chr1	56610731	56611153
chr1	56625627	56626271
chr1	56627189	56628163
chr1	56630674	56631458
chr1	56631782	56632315
chr1	56634541	56634868
chr1	56638285	56638656
chr1	56638972	56639705
chr1	56647246	56647650
chr1	56708656	56708997
chr1	56733487	56733880
chr1	56787339	56787763
chr1	56787886	56789029
chr1	56795305	56795584
chr1	56797348	56797790
chr1	56811356	56811660
chr1	56812701	56813201
chr1	56818848	56819803
chr1	56867568	56867813
chr1	56958046	56958384
chr1	57011680	57012147
chr1	57012298	57013023
chr1	57013646	57013974
chr1	57026618	57027924
chr1	57034362	57034932
chr1	57043975	57044731
chr1	57054911	57055315
chr1	57065478	57065803
chr1	57067900	57068205
chr1	57069160	57069584
chr1	57083815	57084177
chr1	57158162	57158464
chr1	57442949	57443346
chr1	57463773	57464072
chr1	57464607	57465167
chr1	57468535	57469366
chr1	57494440	57495209
chr1	57512329	57513109
chr1	57513222	57513764
chr1	57535976	57536390
chr1	57541829	57542711
chr1	57555341	57555578
chr1	57576704	57577125
chr1	57585278	57585544
chr1	57596234	57596500
chr1	57610786	57611399
chr1	57673265	57673763
chr1	57726888	57727352
chr1	57752792	57753123
chr1	57799603	57800193
chr1	57814104	57814467
chr1	57824437	57824913
chr1	57826549	57827101
chr1	57839352	57839874
chr1	57988352	57988582
chr1	58060525	58061037
chr1	58072054	58072944
chr1	58074436	58075599
chr1	58076280	58076857
chr1	58092782	58093140
chr1	58136474	58136861
chr1	58146448	58146735
chr1	58152751	58153479
chr1	58182978	58183990
chr1	58184405	58184784
chr1	58188665	58189272
chr1	58288459	58288666
chr1	58304336	58304689
chr1	58316168	58316477
chr1	58317803	58318099
chr1	58348712	58349047
chr1	58367227	58367576
chr1	58367881	58368188
chr1	58403956	58404125
chr1	58446770	58447043
chr1	58547167	58547630
chr1	58584035	58584382
chr1	58620175	58620642
chr1	58686998	58688130
chr1	58688874	58689657
chr1	58695963	58696369
chr1	58731914	58732566
chr1	58733457	58733722
chr1	58779587	58780502
chr1	58781032	58782160
chr1	58783875	58784728
chr1	58785051	58786122
chr1	58800318	58800686
chr1	58811236	58811620
chr1	58821260	58821905
chr1	58824854	58825398
chr1	58870376	58870721
chr1	58885222	58885711
chr1	58886018	58886363
chr1	58896616	58897018
chr1	58903532	58903982
chr1	58922198	58923011
chr1	58941854	58942592
chr1	58942679	58943424
chr1	58964456	58965135
chr1	58968483	58969064
chr1	58982601	58983041
chr1	59043713	59044053
chr1	59052038	59052691
chr1	59061551	59061819
chr1	59070657	59071918
chr1	59098232	59098561
chr1	59115901	59116132
chr1	59286527	59286792
chr1	59422915	59423397
chr1	59451764	59452345
chr1	59464012	59464419
chr1	59488135	59488434
chr1	59595792	59596197
chr1	59667086	59667369
chr1	59768790	59769402
chr1	59902014	59902546
chr1	59921561	59921886
chr1	59926162	59926526
chr1	59941271	59941616
chr1	59949334	59949821
chr1	60094470	60095051
chr1	60097784	60098063
chr1	60273544	60273832
chr1	60274644	60275220
chr1	60277252	60277610
chr1	60280959	60281283
chr1	60315698	60315955
chr1	60350625	60350811
chr1	60374743	60375050
chr1	60421339	60421655
chr1	60428244	60428606
chr1	60504141	60504416
chr1	60573010	60573501
chr1	60597901	60598353
chr1	60634069	60634477
chr1	60636891	60637989
chr1	60716036	60716447
chr1	60727523	60728199
chr1	61049632	61050159
chr1	61074348	61074566
chr1	61079257	61079726
chr1	61079824	61080610
chr1	61081102	61082282
chr1	61090851	61091177
chr1	61091575	61091927
chr1	61132941	61133640
chr1	61136455	61136703
chr1	61142886	61143405
chr1	61149343	61149723
chr1	61183457	61184817
chr1	61226710	61227203
chr1	61241201	61242356
chr1	61244016	61244860
chr1	61253428	61253716
chr1	61299453	61299897
chr1	61301675	61302076
chr1	61319761	61320129
chr1	61349234	61349504
chr1	61353218	61354286
chr1	61367625	61368104
chr1	61391830	61392074
chr1	61419634	61420001
chr1	61496494	61496784
chr1	61509512	61510129
chr1	61519889	61520112
chr1	61568499	61569133
chr1	61576527	61576874
chr1	61625213	61625502
chr1	61636577	61637172
chr1	61638273	61638805
chr1	61640597	61641060
chr1	61641145	61641463
chr1	61642276	61643349
chr1	61644277	61644719
chr1	61711316	61712045
chr1	61731111	61731474
chr1	61743657	61744542
chr1	61825355	61825957
chr1	61834548	61834861
chr1	61842878	61843599
chr1	61866108	61866440
chr1	61948607	61948921
chr1	61975996	61976420
chr1	62151119	62151389
chr1	62189188	62189529
chr1	62341788	62342130
chr1	62386356	62386676
chr1	62558123	62558316
chr1	62569177	62569519
chr1	62571931	62572167
chr1	62600754	62601128
chr1	62613977	62614341
chr1	62707431	62707696
chr1	62742703	62743104
chr1	62749095	62750050
chr1	62768473	62768910
chr1	63051880	63052195
chr1	63269706	63269994
chr1	63362144	63362478
chr1	63440561	63441257
chr1	63441391	63441992
chr1	63479933	63480651
chr1	63487410	63488037
chr1	63547727	63547914
chr1	63669343	63669881
chr1	63674135	63675724
chr1	63681384	63681658
chr1	63730083	63730508
chr1	63775703	63776159
chr1	63787995	63788336
chr1	63788803	63789232
chr1	63826846	63827117
chr1	63829668	63829990
chr1	63868397	63868719
chr1	63871401	63871842
chr1	63875026	63875525
chr1	63893032	63893378
chr1	63901594	63902235
chr1	63912564	63913138
chr1	63916266	63917540
chr1	63928648	63929436
chr1	63948005	63948428
chr1	63965486	63966314
chr1	63966596	63966875
chr1	63967455	63968075
chr1	63968478	63969405
chr1	63975408	63975904
chr1	63980980	63981607
chr1	63983624	63984202
chr1	64006712	64007505
chr1	64042656	64043050
chr1	64052293	64052498
chr1	64061814	64062124
chr1	64072388	64073100
chr1	64161692	64162174
chr1	64166353	64166709
chr1	64171696	64172096
chr1	64172320	64173274
chr1	64174207	64174470
chr1	64185016	64185401
chr1	64211729	64212109
chr1	64221530	64221809
chr1	64236537	64236927
chr1	64269166	64269547
chr1	64270460	64270660
chr1	64279938	64280276
chr1	64282360	64282806
chr1	64295297	64295535
chr1	64318540	64318866
chr1	64340630	64341155
chr1	64343265	64344441
chr1	64404480	64405637
chr1	64425179	64425531
chr1	64433754	64434154
chr1	64435117	64435662
chr1	64435773	64436305
chr1	64474518	64475162
chr1	64476561	64476876
chr1	64478844	64479220
chr1	64484446	64485204
chr1	64495526	64496373
chr1	64514574	64514902
chr1	64516224	64516639
chr1	64517056	64517393
chr1	64536073	64537676
chr1	64542013	64542477
chr1	64545699	64546030
chr1	64548054	64548466
chr1	64549388	64550265
chr1	64564291	64565259
chr1	64565733	64566242
chr1	64625913	64626515
chr1	64727418	64727783
chr1	64822553	64822880
chr1	64824056	64824477
chr1	64864019	64864496
chr1	64872409	64872912
chr1	64900981	64901245
chr1	64944298	64944632
chr1	64989342	64989861
chr1	64996868	64997221
chr1	65031105	65031387
chr1	65072652	65073260
chr1	65150479	65150748
chr1	65151797	65151998
chr1	65153590	65154116
chr1	65154540	65154843
chr1	65170456	65171044
chr1	65294183	65294409
chr1	65484260	65484786
chr1	65493710	65494467
chr1	65503706	65504362
chr1	65512437	65512815
chr1	65527102	65527532
chr1	65751021	65751264
chr1	65752037	65752569
chr1	65753811	65754024
chr1	65754420	65755136
chr1	65757493	65757936
chr1	65763983	65764373
chr1	65813845	65814255
chr1	65818175	65818402
chr1	65921448	65922012
chr1	65949899	65950306
chr1	65955068	65955477
chr1	65955552	65955902
chr1	65956828	65957017
chr1	65989714	65989990
chr1	66023303	66023493
chr1	66055137	66055416
chr1	66108360	66108683
chr1	66112937	66113416
chr1	66139961	66140411
chr1	66142189	66142774
chr1	66166725	66167325
chr1	66169391	66170151
chr1	66175007	66175402
chr1	66177389	66177978
chr1	66253418	66254076
chr1	66262035	66262671
chr1	66266192	66266770
chr1	66271253	66271892
chr1	66277804	66278342
chr1	66279632	66280109
chr1	66282860	66283153
chr1	66291175	66291858
chr1	66303061	66303511
chr1	66308986	66309376
chr1	66312596	66312986
chr1	66316282	66317218
chr1	66331571	66331899
chr1	66337885	66338191
chr1	66339889	66340472
chr1	66343955	66344581
chr1	66349314	66349668
chr1	66354697	66354998
chr1	66368069	66368335
chr1	66368577	66368893
chr1	66382067	66382273
chr1	66388833	66389441
chr1	66404188	66404428
chr1	66451186	66451537
chr1	66452105	66452418
chr1	66538342	66538963
chr1	66539570	66539897
chr1	66540550	66541097
chr1	66543369	66543833
chr1	66626204	66626481
chr1	66636522	66636912
chr1	66658585	66658893
chr1	66685306	66685667
chr1	66696485	66697630
chr1	66704616	66705780
chr1	66708797	66709117
chr1	66867440	66868004
chr1	67132763	67133059
chr1	67190318	67190885
chr1	67224209	67224416
chr1	67260206	67260511
chr1	67305993	67306343
chr1	67314793	67315169
chr1	67345294	67345833
chr1	67348354	67349256
chr1	67358541	67358798
chr1	67376374	67376839
chr1	67382380	67382739
chr1	67387618	67387987
chr1	67389693	67390034
chr1	67393066	67393992
chr1	67405092	67405430
chr1	67422844	67423119
chr1	67427403	67427805
chr1	67434521	67434971
chr1	67436374	67437052
chr1	67441105	67441564
chr1	67468400	67468561
chr1	67472758	67473006
chr1	67530290	67530606
chr1	67533257	67533525
chr1	67537363	67538188
chr1	67555403	67555859
chr1	67561697	67562320
chr1	67572522	67573374
chr1	67574400	67574630
chr1	67578415	67579083
chr1	67579533	67580159
chr1	67583707	67583946
chr1	67588303	67588615
chr1	67597174	67597543
chr1	67618342	67619078
chr1	67627939	67628283
chr1	67629460	67630201
chr1	67632743	67633160
chr1	67645492	67646700
chr1	67646868	67647667
chr1	67686671	67687127
chr1	67713404	67713771
chr1	67714403	67714724
chr1	67715561	67715985
chr1	67716720	67717470
chr1	67724753	67725701
chr1	67749919	67750458
chr1	67755624	67756059
chr1	67760318	67761460
chr1	67765232	67765592
chr1	67771071	67771553
chr1	67795478	67795807
chr1	67813953	67814982
chr1	67815643	67816093
chr1	67823766	67823992
chr1	67824851	67825206
chr1	67833730	67833951
chr1	67840457	67840998
chr1	67850684	67850990
chr1	67880022	67880588
chr1	68168591	68169108
chr1	68205342	68205703
chr1	68214758	68215524
chr1	68267439	68267967
chr1	68269956	68270318
chr1	68276231	68276993
chr1	68327532	68327806
chr1	68397989	68398343
chr1	68414016	68414326
chr1	68516082	68516362
chr1	68521323	68521648
chr1	68525836	68526215
chr1	68529704	68529996
chr1	68579767	68580124
chr1	68644243	68644659
chr1	68682110	68682484
chr1	68690731	68691043
chr1	68955254	68955719
chr1	68998975	68999215
chr1	69000796	69001242
chr1	69036398	69036773
chr1	69059185	69059564
chr1	69060150	69060710
chr1	69060970	69061294
chr1	69087271	69087700
chr1	69088252	69089385
chr1	69110164	69110644
chr1	69294817	69295817
chr1	69318980	69319230
chr1	69363574	69363843
chr1	69404015	69404373
chr1	69406099	69406484
chr1	69412865	69413156
chr1	69418744	69418968
chr1	69426103	69426506
chr1	69427755	69429013
chr1	69447452	69447815
chr1	69478339	69478619
chr1	69578988	69579356
chr1	69614442	69614849
chr1	69631750	69632036
chr1	69752897	69753149
chr1	69970391	69970697
chr1	69993691	69994245
chr1	70021417	70021701
chr1	70130087	70130655
chr1	70347165	70347406
chr1	70402164	70402472
chr1	70402806	70403126
chr1	70426492	70426797
chr1	70483064	70483587
chr1	70486591	70486984
chr1	70495298	70495742
chr1	70498993	70499320
chr1	70499836	70500575
chr1	70571277	70571625
chr1	70577788	70578107
chr1	70601380	70601841
chr1	70610705	70611152
chr1	70688535	70689047
chr1	70717974	70718661
chr1	70751862	70752304
chr1	70840251	70840667
chr1	70873954	70874517
chr1	70890542	70890846
chr1	70915481	70916093
chr1	71007085	71007414
chr1	71030306	71030732
chr1	71060983	71061307
chr1	71084039	71084329
chr1	71088746	71088980
chr1	71101897	71102196
chr1	71185801	71186076
chr1	71296731	71297442
chr1	71301832	71302113
chr1	71303347	71304107
chr1	71321154	71321667
chr1	71351557	71352126
chr1	71387061	71387319
chr1	71393027	71393317
chr1	71399357	71399615
chr1	71407756	71408151
chr1	71417438	71417929
chr1	71461445	71461791
chr1	71473365	71473729
chr1	71746726	71747114
chr1	71821254	71821551
chr1	71886025	71886442
chr1	71947627	71947970
chr1	71967491	71967903
chr1	72042321	72042708
chr1	72046799	72047057
chr1	72049363	72049859
chr1	72051080	72051962
chr1	72058192	72058750
chr1	72350723	72351251
chr1	72397906	72398416
chr1	72428090	72428503
chr1	72441597	72442027
chr1	72471510	72471802
chr1	72489822	72490228
chr1	72498138	72498633
chr1	72498801	72499088
chr1	72519533	72519844
chr1	72579566	72579844
chr1	72604831	72605156
chr1	72633808	72634141
chr1	72635045	72636069
chr1	72636606	72636946
chr1	72693297	72693800
chr1	72704946	72705265
chr1	72707500	72707910
chr1	72744361	72744633
chr1	72754765	72755151
chr1	72766378	72766767
chr1	72778569	72778880
chr1	72846001	72846383
chr1	72846702	72847331
chr1	72858696	72859463
chr1	72865304	72865580
chr1	72885897	72886255
chr1	72888652	72889148
chr1	72896356	72896669
chr1	72923958	72924286
chr1	72924441	72924895
chr1	73044217	73044584
chr1	73049403	73049658
chr1	73106600	73107968
chr1	73112073	73112358
chr1	73119728	73120026
chr1	73121315	73121683
chr1	73143184	73143563
chr1	73150726	73151035
chr1	73156830	73157227
chr1	73203371	73203755
chr1	73226042	73226331
chr1	73321349	73321714
chr1	73456379	73456909
chr1	73457013	73457543
chr1	73462656	73463399
chr1	73489511	73489815
chr1	73524866	73525298
chr1	73613545	73613912
chr1	73639509	73639809
chr1	73673747	73674275
chr1	74163236	74163549
chr1	74222809	74223064
chr1	74432085	74432679
chr1	74530907	74531429
chr1	74531820	74532116
chr1	74585138	74585447
chr1	75002983	75003973
chr1	75079266	75079617
chr1	75079889	75080505
chr1	75263177	75263514
chr1	75300017	75300315
chr1	75318989	75319233
chr1	75344828	75345191
chr1	75368101	75369104
chr1	75386426	75386774
chr1	75422329	75422625
chr1	75423413	75423977
chr1	75425007	75425229
chr1	75450708	75450937
chr1	75563517	75563776
chr1	75588729	75589122
chr1	75707207	75707596
chr1	75712366	75712732
chr1	75717753	75718146
chr1	75720439	75720674
chr1	75875810	75876248
chr1	75877647	75877915
chr1	75895830	75896062
chr1	76059401	76059927
chr1	76068809	76069534
chr1	76079540	76079784
chr1	76080683	76081010
chr1	76081085	76081659
chr1	76086658	76087536
chr1	76342819	76343105
chr1	76390348	76390923
chr1	76398414	76399153
chr1	76407307	76407707
chr1	76478280	76478492
chr1	76481540	76481795
chr1	76494908	76495375
chr1	76529729	76530339
chr1	76531120	76531593
chr1	76551367	76551710
chr1	76577795	76578149
chr1	76593147	76593493
chr1	76595013	76595654
chr1	76608044	76608440
chr1	76687254	76687810
chr1	76751342	76752312
chr1	76752379	76753336
chr1	76754770	76755024
chr1	76795255	76795788
chr1	76796036	76796791
chr1	76799706	76800291
chr1	76807002	76807381
chr1	76819937	76820298
chr1	76856160	76856434
chr1	77019921	77020140
chr1	77042964	77043349
chr1	77071907	77072342
chr1	77168255	77168624
chr1	77179423	77180041
chr1	77261570	77262068
chr1	77332949	77334218
chr1	77356184	77356424
chr1	77433459	77433799
chr1	77438248	77438652
chr1	77447470	77447984
chr1	77489879	77490213
chr1	77509060	77509937
chr1	77537846	77538173
chr1	77538988	77539256
chr1	77602170	77602548
chr1	77745365	77745991
chr1	77750622	77750896
chr1	77796504	77797596
chr1	77832003	77832715
chr1	77832812	77833559
chr1	77834509	77835445
chr1	77934896	77935213
chr1	78028971	78029200
chr1	78125953	78126153
chr1	78146371	78146761
chr1	78148172	78148734
chr1	78157068	78157641
chr1	78194681	78194978
chr1	78219867	78220158
chr1	78222054	78222639
chr1	78222978	78223720
chr1	78237390	78238006
chr1	78266396	78266632
chr1	78280690	78281175
chr1	78286591	78286948
chr1	78303582	78304046
chr1	78304172	78305282
chr1	78338052	78338387
chr1	78351276	78351584
chr1	78351884	78352226
chr1	78370904	78371187
chr1	78373538	78374083
chr1	78379113	78379432
chr1	78438438	78438708
chr1	78455783	78455992
chr1	78472252	78472535
chr1	78472601	78473456
chr1	78479960	78480432
chr1	78490386	78490902
chr1	78500457	78501961
chr1	78504278	78505164
chr1	78544048	78544400
chr1	78548978	78550429
chr1	78552644	78552973
chr1	78593533	78593949
chr1	78600633	78601506
chr1	78620160	78620569
chr1	78649608	78649822
chr1	78687372	78687674
chr1	78696423	78697326
chr1	78737073	78737820
chr1	78745383	78745779
chr1	78764634	78765410
chr1	78770464	78770758
chr1	78833479	78833935
chr1	78839778	78841243
chr1	78842933	78843576
chr1	78855750	78857336
chr1	78861946	78862261
chr1	78864929	78865612
[truncated: 83,313 more rows]
