# Supplementary material for: Proximity-dependent Mapping of the Androgen Receptor Identifies Kruppel-like Factor 4 as a Functional Partner
Source: Mol Cell Proteomics. 2021 Feb 26;20:100064. doi: 10.1016/j.mcpro.2021.100064 (PMC8050775; doi:10.1016/j.mcpro.2021.100064)
Supplement: Supplemental Table S4 [file mmc5.xlsx]

## Sheet: Enriched regions
# KLF4_CTL_V, KLF4_CTL_DHT, AR_CTL_V, AR_CTL_DHT columns refer to the number of enriched regions found at the promoter of each gene (from -5kb to +1kb)
seqnames	start	end	width	strand	gene_id	KLF4_CTL_V	KLF4_CTL_DHT	AR_CTL_V	AR_CTL_DHT
chr19	58352493	58358492	6000	-	A1BG	0	0	0	0
chr19	58346970	58352969	6000	+	A1BG-AS1	0	0	0	0
chr10	50884676	50890675	6000	-	A1CF	0	0	0	0
chr12	9115230	9121229	6000	-	A2M	0	0	0	0
chr12	9060177	9066176	6000	+	A2M-AS1	0	0	0	0
chr12	8817554	8823553	6000	+	A2ML1	2	2	1	2
chr12	9233208	9239207	6000	-	A2MP1	0	0	0	0
chr1	33320099	33326098	6000	-	A3GALT2	0	0	0	0
chr22	42720302	42726301	6000	-	A4GALT	0	0	0	0
chr3	138132311	138138310	6000	-	A4GNT	0	0	0	0
chr17	33532761	33538760	6000	-	AA06	0	0	0	0
chr12	53320611	53326610	6000	-	AAAS	0	2	0	0
chr12	125060435	125066434	6000	+	AACS	0	0	0	1
chr5	178817436	178823435	6000	-	AACSP1	0	0	0	0
chr3	151809008	151815007	6000	+	AADAC	1	1	0	1
chr1	12711110	12717109	6000	+	AADACL3	0	0	0	0
chr1	12639547	12645546	6000	+	AADACL4	0	0	0	0
chr3	151765456	151771455	6000	+	AADACP1	0	0	0	0
chr4	170090700	170096699	6000	-	AADAT	1	1	0	1
chr15	67254199	67260198	6000	-	AAGAB	0	1	0	0
chr2	69642740	69648739	6000	-	AAK1	0	2	0	0
chr11	77816114	77822113	6000	+	AAMDC	1	2	0	0
chr2	218269182	218275181	6000	-	AAMP	1	2	0	0
chr17	76448351	76454350	6000	+	AANAT	0	1	0	0
chr20	36231136	36237135	6000	+	AAR2	0	1	0	0
chr8	116933207	116939206	6000	+	AARD	0	0	0	0
chr16	70288510	70294509	6000	-	AARS1	0	1	0	0
chr6	44312359	44318358	6000	-	AARS2	0	1	0	0
chr17	42963455	42969454	6000	-	AARSD1	0	1	1	0
chr4	56388419	56394418	6000	-	AASDH	0	0	0	0
chr11	106072605	106078604	6000	+	AASDHPPT	1	1	0	0
chr7	122143270	122149269	6000	-	AASS	0	1	0	2
chr21	43811568	43817567	6000	-	AATBC	0	0	0	0
chr17	81165222	81171221	6000	-	AATK	0	0	0	0
chr20	31716507	31722506	6000	+	ABALON	1	2	1	2
chr16	8669617	8675616	6000	+	ABAT	0	0	0	0
chr9	104927233	104933232	6000	-	ABCA1	0	0	0	0
chr17	69243816	69249815	6000	-	ABCA10	0	0	0	0
chr4	473210	479209	6000	-	ABCA11P	0	1	0	0
chr2	215137627	215143626	6000	-	ABCA12	0	1	1	1
chr7	48166424	48172423	6000	+	ABCA13	0	0	0	0
chr16	2335922	2341921	6000	+	ABCA17P	2	1	0	0
chr9	137027923	137033922	6000	-	ABCA2	0	1	0	0
chr16	2339729	2345728	6000	-	ABCA3	2	1	0	0
chr1	94120149	94126148	6000	-	ABCA4	0	0	0	0
chr17	69326134	69332133	6000	-	ABCA5	1	1	0	0
chr17	69140928	69146927	6000	-	ABCA6	0	0	0	0
chr19	1035107	1041106	6000	+	ABCA7	0	2	0	0
chr17	68954427	68960426	6000	-	ABCA8	0	0	0	0
chr17	69077979	69083978	6000	-	ABCA9	0	0	0	0
chr17	68999714	69005713	6000	+	ABCA9-AS1	0	0	0	0
chr7	87712324	87718323	6000	-	ABCB1	0	0	0	0
chr1	229557989	229563988	6000	-	ABCB10	1	1	0	0
chr7	87475723	87481722	6000	-	ABCB4	0	0	0	0
chr7	20610667	20616666	6000	+	ABCB5	0	0	0	0
chr2	219217959	219223958	6000	-	ABCB6	1	2	0	1
chrX	75155284	75161283	6000	-	ABCB7	0	0	0	0
chr7	151023422	151029421	6000	+	ABCB8	1	2	0	2
chr12	122974161	122980160	6000	-	ABCB9	1	2	0	0
chr6	43422538	43428537	6000	+	ABCC10	0	1	0	0
chr16	48248974	48254973	6000	-	ABCC11	1	1	1	1
chr16	48145771	48151770	6000	-	ABCC12	0	0	0	0
chr21	14268799	14274798	6000	+	ABCC13	0	1	0	0
chr10	99777602	99783601	6000	+	ABCC2	0	0	0	0
chr17	50629881	50635880	6000	+	ABCC3	0	0	0	0
chr13	95300452	95306451	6000	-	ABCC4	0	1	0	0
chr3	184017011	184023010	6000	-	ABCC5	0	1	0	0
chr3	184001338	184007337	6000	+	ABCC5-AS1	1	2	1	1
chr16	18566248	18572247	6000	+	ABCC6P1	0	0	0	0
chr11	17475850	17481849	6000	-	ABCC8	0	1	0	0
chr12	21940864	21946863	6000	-	ABCC9	0	0	0	2
chrX	153719851	153725850	6000	+	ABCD1	0	1	0	0
chr12	39650334	39656333	6000	-	ABCD2	0	0	0	0
chr1	94413086	94419085	6000	+	ABCD3	0	1	0	0
chr14	74302063	74308062	6000	-	ABCD4	0	1	0	0
chr4	145093311	145099310	6000	+	ABCE1	0	1	0	0
chr7	151226206	151232205	6000	-	ABCF2	0	1	0	0
chr3	184181075	184187074	6000	+	ABCF3	1	1	0	0
chr21	42194689	42200688	6000	+	ABCG1	0	0	0	0
chr4	88230627	88236626	6000	-	ABCG2	0	0	0	0
chr11	119144052	119150051	6000	+	ABCG4	0	0	0	0
chr2	43837841	43843840	6000	-	ABCG5	0	0	0	0
chr2	43826942	43832941	6000	+	ABCG8	0	0	0	0
chr2	27118780	27124779	6000	+	ABHD1	0	0	0	0
chr3	111974026	111980025	6000	+	ABHD10	0	0	0	0
chr7	73737868	73743867	6000	-	ABHD11	2	2	2	3
chr7	73730069	73736068	6000	+	ABHD11-AS1	1	1	0	0
chr20	25389836	25395835	6000	-	ABHD12	2	3	1	1
chr14	50867053	50873052	6000	+	ABHD12B	0	0	0	0
chr13	108213392	108219391	6000	+	ABHD13	0	0	0	0
chr3	51970064	51976063	6000	+	ABHD14A	0	2	0	0
chr3	51970064	51976063	6000	+	ABHD14A-ACY1	0	2	0	0
chr3	51973631	51979630	6000	-	ABHD14B	0	2	0	0
chr17	29566038	29572037	6000	-	ABHD15	0	3	0	0
chr20	63856213	63862212	6000	+	ABHD16B	0	0	0	0
chr19	1884520	1890519	6000	-	ABHD17A	0	1	0	0
chr9	71910537	71916536	6000	-	ABHD17B	0	1	0	1
chr15	80690310	80696309	6000	+	ABHD17C	0	1	0	0
chr4	127960261	127966260	6000	+	ABHD18	1	1	1	0
chr15	89083422	89089421	6000	+	ABHD2	0	1	0	0
chr18	21703794	21709793	6000	-	ABHD3	0	0	0	0
chr14	22593238	22599237	6000	+	ABHD4	0	1	0	0
chr3	43685870	43691869	6000	+	ABHD5	0	2	0	0
chr3	58232502	58238501	6000	+	ABHD6	0	1	0	0
chr19	17302426	17308425	6000	-	ABHD8	0	1	1	0
chr10	26860088	26866087	6000	-	ABI1	0	1	0	0
chr2	203320013	203326012	6000	+	ABI2	0	0	0	0
chr17	49205227	49211226	6000	+	ABI3	0	0	0	0
chr3	100992509	100998508	6000	-	ABI3BP	0	0	0	0
chr9	108929397	108935396	6000	+	ABITRAM	0	1	0	0
chr9	130708881	130714880	6000	+	ABL1	0	1	0	1
chr1	179228694	179234693	6000	-	ABL2	0	1	0	0
chr10	114820644	114826643	6000	-	ABLIM1	1	2	0	2
chr4	8157814	8163813	6000	-	ABLIM2	0	1	0	0
chr5	149136447	149142446	6000	+	ABLIM3	0	1	0	0
chr8	106808074	106814073	6000	-	ABRA	0	0	0	0
chr6	139023745	139029744	6000	+	ABRACL	0	1	0	0
chr4	83484138	83490137	6000	-	ABRAXAS1	0	1	0	0
chr10	124796803	124802802	6000	+	ABRAXAS2	0	0	0	0
chr6	26591953	26597952	6000	+	ABT1	0	1	0	0
chr3	127667928	127673927	6000	+	ABTB1	1	1	0	0
chr11	34357011	34363010	6000	-	ABTB2	1	3	0	2
chr3	38136243	38142242	6000	-	ACAA1	0	1	0	0
chr18	49812534	49818533	6000	-	ACAA2	2	3	1	2
chr12	109107666	109113665	6000	+	ACACB	0	0	0	0
chr12	111681053	111687052	6000	+	ACAD10	0	1	0	0
chr3	132659132	132665131	6000	-	ACAD11	0	1	0	0
chr11	134248538	134254537	6000	+	ACAD8	1	1	0	0
chr3	128874490	128880489	6000	+	ACAD9	1	1	0	0
chr2	210224448	210230447	6000	-	ACADL	0	1	0	3
chr1	75719347	75725346	6000	+	ACADM	0	1	0	1
chr12	120720826	120726825	6000	+	ACADS	0	0	0	0
chr10	123004006	123010005	6000	+	ACADSB	2	2	1	2
chr17	7212125	7218124	6000	+	ACADVL	1	1	0	0
chr15	88798436	88804435	6000	+	ACAN	0	0	0	0
chr17	7331506	7337505	6000	+	ACAP1	0	0	0	0
chr3	195442177	195448176	6000	-	ACAP2	1	1	0	0
chr1	1306931	1312930	6000	-	ACAP3	0	1	0	0
chr11	108111705	108117704	6000	+	ACAT1	0	1	0	1
chr6	159757045	159763044	6000	+	ACAT2	1	1	0	0
chr1	226185742	226191741	6000	-	ACBD3	0	1	0	0
chr1	226143003	226149002	6000	+	ACBD3-AS1	0	0	0	0
chr17	45127600	45133599	6000	+	ACBD4	0	1	0	0
chr10	27242543	27248542	6000	-	ACBD5	0	1	0	0
chr1	180501578	180507577	6000	-	ACBD6	0	1	0	0
chr10	15087777	15093776	6000	-	ACBD7	0	0	0	0
chr10	15087777	15093776	6000	-	ACBD7-DCLRE1CP1	0	0	0	0
chr11	44061118	44067117	6000	+	ACCS	0	1	0	0
chr11	44042981	44048980	6000	+	ACCSL	0	0	0	0
chr16	67659833	67665832	6000	-	ACD	0	2	0	0
chr17	63472061	63478060	6000	+	ACE	0	2	0	1
chrX	15601159	15607158	6000	-	ACE2	1	1	1	1
chr19	6359369	6365368	6000	-	ACER1	0	1	0	0
chr9	19403927	19409926	6000	+	ACER2	2	2	1	1
chr11	76855888	76861887	6000	+	ACER3	0	1	0	1
chr7	100895995	100901994	6000	-	ACHE	1	1	1	0
chr14	23094615	23100614	6000	-	ACIN1	0	2	0	0
chr1	159199875	159205874	6000	+	ACKR1	0	0	0	0
chr3	42804445	42810444	6000	+	ACKR2	1	1	0	0
chr2	236532131	236538130	6000	+	ACKR3	0	0	0	0
chr3	132592270	132598269	6000	+	ACKR4	0	0	0	1
chr17	41929543	41935542	6000	-	ACLY	0	1	0	0
chr2	134833319	134839318	6000	+	ACMSD	0	0	0	0
chr9	32379603	32385602	6000	+	ACO1	0	1	0	0
chr22	41463756	41469755	6000	+	ACO2	1	1	0	0
chr13	76943511	76949510	6000	+	ACOD1	0	0	0	0
chr14	73488021	73494020	6000	+	ACOT1	0	2	0	1
chr1	54543228	54549227	6000	+	ACOT11	0	0	0	0
chr5	81393175	81399174	6000	-	ACOT12	0	0	0	0
chr6	24662035	24668034	6000	+	ACOT13	0	1	0	0
chr14	73562620	73568619	6000	+	ACOT2	1	2	1	1
chr14	73586706	73592705	6000	+	ACOT4	0	0	0	0
chr14	73605945	73611944	6000	+	ACOT6	0	0	0	0
chr1	6392767	6398766	6000	-	ACOT7	1	1	0	0
chr20	45856406	45862405	6000	-	ACOT8	0	0	0	0
chrX	23742277	23748276	6000	-	ACOT9	0	0	0	0
chr17	75978200	75984199	6000	-	ACOX1	0	1	0	0
chr3	58536197	58542196	6000	-	ACOX2	0	0	0	0
chr4	8439726	8445725	6000	-	ACOX3	0	1	0	0
chr2	110727539	110733538	6000	+	ACOXL	0	0	0	0
chr2	111114589	111120588	6000	-	ACOXL-AS1	0	2	0	2
chr2	259869	265868	6000	+	ACP1	0	1	0	0
chr11	47247848	47253847	6000	-	ACP2	1	1	0	0
chr19	50785415	50791414	6000	+	ACP4	0	0	0	0
chr19	11577984	11583983	6000	-	ACP5	0	1	1	1
chr1	147669525	147675524	6000	-	ACP6	0	1	0	0
chr19	39078011	39084010	6000	+	ACP7	0	0	0	0
chr3	132312403	132318402	6000	+	ACPP	1	1	1	1
chr12	6646433	6652432	6000	-	ACRBP	0	2	0	0
chr11	125679848	125685847	6000	-	ACRV1	0	0	0	0
chr15	78233626	78239625	6000	-	ACSBG1	0	0	0	0
chr19	6130633	6136632	6000	+	ACSBG2	0	0	0	0
chr17	50421158	50427157	6000	+	ACSF2	0	3	1	1
chr16	89088847	89094846	6000	+	ACSF3	1	1	0	1
chr4	184825594	184831593	6000	-	ACSL1	2	2	1	2
chr2	222856036	222862035	6000	+	ACSL3	1	2	0	1
chr2	222918693	222924692	6000	-	ACSL3-AS1	0	0	0	0
chrX	109732393	109738392	6000	-	ACSL4	0	1	0	0
chr10	112369116	112375115	6000	+	ACSL5	0	0	0	0
chr5	132011069	132017068	6000	-	ACSL6	0	0	0	0
chr5	131996057	132002056	6000	+	ACSL6-AS1	0	0	0	0
chr16	20696789	20702788	6000	-	ACSM1	0	0	0	1
chr16	20446504	20452503	6000	+	ACSM2A	0	0	0	0
chr16	20575377	20581376	6000	-	ACSM2B	0	0	0	0
chr16	20737440	20743439	6000	+	ACSM3	0	1	0	1
chr12	7299332	7305331	6000	+	ACSM4	0	0	0	0
chr16	20404534	20410533	6000	+	ACSM5	0	0	0	0
chr10	95189200	95195199	6000	+	ACSM6	1	1	0	0
chr20	25057183	25063182	6000	-	ACSS1	1	1	1	1
chr20	34869942	34875941	6000	+	ACSS2	1	1	0	0
chr12	81073037	81079036	6000	+	ACSS3	0	0	0	0
chr1	229433095	229439094	6000	-	ACTA1	0	0	0	0
chr10	88990398	88996397	6000	-	ACTA2	0	1	0	0
chr10	88927684	88933683	6000	+	ACTA2-AS1	1	1	0	0
chr7	5529602	5535601	6000	-	ACTB	3	2	0	1
chr5	57481812	57487811	6000	-	ACTBL2	0	0	0	0
chr15	34794550	34800549	6000	-	ACTC1	0	0	0	0
chr17	81511800	81517799	6000	-	ACTG1	1	2	0	0
chr15	82738781	82744780	6000	-	ACTG1P17	0	0	0	0
chr1	27318874	27324873	6000	+	ACTG1P20	1	1	0	0
chr1	103564404	103570403	6000	+	ACTG1P4	0	0	0	0
chr2	73888008	73894007	6000	+	ACTG2	0	0	0	0
chr20	33661943	33667942	6000	+	ACTL10	3	2	0	0
chr3	179557880	179563879	6000	+	ACTL6A	0	1	0	0
chr7	100655449	100661448	6000	-	ACTL6B	0	1	0	0
chr9	108857266	108863265	6000	+	ACTL7A	0	0	0	0
chr9	108854987	108860986	6000	-	ACTL7B	0	0	0	0
chr1	17750333	17756332	6000	+	ACTL8	0	0	0	0
chr19	8697796	8703795	6000	-	ACTL9	0	0	0	0
chr14	68978367	68984366	6000	-	ACTN1	0	1	0	0
chr14	68974682	68980681	6000	+	ACTN1-AS1	0	1	0	0
chr1	236681454	236687453	6000	+	ACTN2	0	0	0	0
chr11	66541395	66547394	6000	+	ACTN3	0	1	0	0
chr14	58195149	58201148	6000	+	ACTR10	1	1	0	0
chr10	102501713	102507712	6000	-	ACTR1A	1	2	0	1
chr2	97663045	97669044	6000	-	ACTR1B	1	1	0	0
chr2	65222695	65228694	6000	+	ACTR2	1	1	0	0
chr2	113884934	113890933	6000	+	ACTR3	1	2	0	0
chr2	113889993	113895992	6000	-	ACTR3-AS1	1	2	0	0
chr7	152754749	152760748	6000	+	ACTR3B	0	0	0	0
chr2	91936133	91942132	6000	+	ACTR3BP2	0	0	0	0
chr10	38691596	38697595	6000	+	ACTR3BP5	0	0	0	0
chr7	150322670	150328669	6000	-	ACTR3C	0	0	0	0
chr20	38743460	38749459	6000	+	ACTR5	0	1	0	0
chr12	100195087	100201086	6000	+	ACTR6	0	1	0	0
chr3	53881161	53887160	6000	-	ACTR8	0	1	0	0
chrX	128051404	128057403	6000	-	ACTRT1	0	0	0	0
chr1	3016467	3022466	6000	+	ACTRT2	0	0	0	0
chr3	169768562	169774561	6000	-	ACTRT3	0	2	0	0
chr2	157875331	157881330	6000	-	ACVR1	1	3	1	2
chr12	51946696	51952695	6000	+	ACVR1B	0	1	0	0
chr2	157627865	157633864	6000	-	ACVR1C	0	0	0	0
chr2	147839517	147845516	6000	+	ACVR2A	0	1	0	0
chr3	38448890	38454889	6000	+	ACVR2B	1	2	0	0
chr3	38453821	38459820	6000	-	ACVR2B-AS1	1	3	0	0
chr12	51901913	51907912	6000	+	ACVRL1	0	0	0	0
chr3	51978535	51984534	6000	+	ACY1	0	1	0	0
chr11	67649830	67655829	6000	-	ACY3	0	0	0	0
chr14	75068491	75074490	6000	-	ACYP1	1	1	0	1
chr2	53965838	53971837	6000	+	ACYP2	0	0	0	0
chr20	44650759	44656758	6000	-	ADA	0	0	0	0
chr22	17220855	17226854	6000	-	ADA2	0	0	0	0
chr4	122373971	122379970	6000	+	ADAD1	0	0	0	0
chr16	84186157	84192156	6000	+	ADAD2	0	1	0	0
chr15	43325341	43331340	6000	+	ADAL	0	1	0	0
chr15	58748708	58754707	6000	-	ADAM10	0	1	0	0
chr17	44753988	44759987	6000	+	ADAM11	0	0	0	0
chr10	126387478	126393477	6000	-	ADAM12	0	0	0	0
chr1	155046316	155052315	6000	+	ADAM15	3	2	0	1
chr2	9554831	9560830	6000	-	ADAM17	0	1	0	0
chr5	157574776	157580775	6000	-	ADAM19	0	0	0	0
chr14	70563743	70569742	6000	-	ADAM20	0	0	0	0
chr14	70482757	70488756	6000	-	ADAM20P1	0	0	0	0
chr14	70447174	70453173	6000	+	ADAM21	0	0	0	0
chr14	70246802	70252801	6000	-	ADAM21P1	0	0	0	0
chr7	87929143	87935142	6000	+	ADAM22	0	0	0	0
chr2	206438532	206444531	6000	+	ADAM23	0	0	0	0
chr8	24289040	24295039	6000	+	ADAM28	0	0	0	0
chr4	174913358	174919357	6000	+	ADAM29	0	0	0	0
chr1	119895516	119901515	6000	-	ADAM30	0	0	0	0
chr20	3681691	3687690	6000	-	ADAM33	0	0	0	0
chr8	39521990	39527989	6000	-	ADAM3A	0	0	0	0
chr16	49517586	49523585	6000	-	ADAM3B	0	0	0	0
chr8	24436026	24442025	6000	+	ADAM7	0	0	0	0
chr10	133275892	133281891	6000	-	ADAM8	0	0	0	0
chr8	24379285	24385284	6000	+	ADAMDEC1	0	0	0	0
chr21	26844410	26850409	6000	-	ADAMTS1	0	1	0	1
chr19	8609716	8615715	6000	-	ADAMTS10	0	0	0	0
chr10	70667506	70673505	6000	+	ADAMTS14	0	0	0	0
chr11	130443876	130449875	6000	+	ADAMTS15	0	0	0	0
chr5	5135330	5141329	6000	+	ADAMTS16	0	1	0	1
chr15	100341925	100347924	6000	-	ADAMTS17	0	1	0	0
chr16	77434035	77440034	6000	-	ADAMTS18	0	0	0	1
chr5	129455281	129461280	6000	+	ADAMTS19	0	0	0	0
chr5	129459690	129465689	6000	-	ADAMTS19-AS1	0	0	0	0
chr12	43551204	43557203	6000	-	ADAMTS20	0	0	0	0
chr4	72568222	72574221	6000	-	ADAMTS3	0	1	0	0
chr1	161201340	161207339	6000	-	ADAMTS4	2	2	0	0
chr21	26966759	26972758	6000	-	ADAMTS5	0	0	0	0
chr5	65481664	65487663	6000	-	ADAMTS6	1	2	0	1
chr15	78810477	78816476	6000	-	ADAMTS7	0	0	0	0
chr11	130427610	130433609	6000	-	ADAMTS8	0	0	0	1
chr3	64687001	64693000	6000	-	ADAMTS9	0	0	0	0
chr3	64556346	64562345	6000	+	ADAMTS9-AS1	0	0	0	0
chr3	64679870	64685869	6000	+	ADAMTS9-AS2	0	0	0	0
chr9	17901515	17907514	6000	+	ADAMTSL1	0	0	0	0
chr9	133527164	133533163	6000	+	ADAMTSL2	0	0	0	0
chr15	83649095	83655094	6000	+	ADAMTSL3	0	0	0	0
chr1	150544369	150550368	6000	+	ADAMTSL4	0	0	0	0
chr1	150573553	150579552	6000	-	ADAMTSL4-AS1	0	2	0	0
chr1	150555701	150561700	6000	-	ADAMTSL4-AS2	1	1	1	1
chr19	1512039	1518038	6000	-	ADAMTSL5	0	0	0	0
chr7	954408	960407	6000	-	ADAP1	0	0	0	0
chr17	30916736	30922735	6000	+	ADAP2	0	0	0	0
chr1	154630561	154636560	6000	-	ADAR	0	0	0	0
chr21	45069578	45075577	6000	+	ADARB1	0	1	0	1
chr10	1736526	1742525	6000	-	ADARB2	0	1	0	0
chr10	1521630	1527629	6000	+	ADARB2-AS1	0	0	0	0
chr16	75622282	75628281	6000	-	ADAT1	0	1	0	0
chr6	143449751	143455750	6000	-	ADAT2	0	1	0	0
chr19	1900399	1906398	6000	+	ADAT3	1	1	0	0
chr14	77795064	77801063	6000	+	ADCK1	0	1	0	0
chr7	140667895	140673894	6000	+	ADCK2	1	2	0	0
chr7	45569140	45575139	6000	+	ADCY1	0	0	0	0
chr1	167915390	167921389	6000	-	ADCY10	0	0	0	0
chr6	41096034	41102033	6000	+	ADCY10P1	0	0	0	0
chr5	7391138	7397137	6000	+	ADCY2	1	2	1	1
chr2	24919238	24925237	6000	-	ADCY3	0	2	0	0
chr3	123447989	123453988	6000	-	ADCY5	0	0	0	0
chr12	48788090	48794089	6000	-	ADCY6	0	1	0	0
chr12	48784147	48790146	6000	+	ADCY6-DT	0	2	0	1
chr16	50241138	50247137	6000	+	ADCY7	0	1	0	0
chr8	131040605	131046604	6000	-	ADCY8	0	0	0	0
chr16	4115443	4121442	6000	-	ADCY9	0	1	0	0
chr18	899384	905383	6000	+	ADCYAP1	0	0	0	0
chr7	31047308	31053307	6000	+	ADCYAP1R1	0	0	0	0
chr4	2838844	2844843	6000	+	ADD1	0	1	0	0
chr2	70767201	70773200	6000	-	ADD2	0	0	0	0
chr10	109991365	109997364	6000	+	ADD3	0	1	1	2
chr10	110007382	110013381	6000	-	ADD3-AS1	0	2	0	3
chr6	146593972	146599971	6000	+	ADGB	0	0	1	1
chr10	133083004	133089003	6000	+	ADGRA1	0	0	0	0
chr10	133085698	133091697	6000	-	ADGRA1-AS1	0	0	0	0
chr8	37791883	37797882	6000	+	ADGRA2	0	0	0	0
chr4	22515067	22521066	6000	-	ADGRA3	0	1	0	0
chr8	142444649	142450648	6000	+	ADGRB1	0	0	0	0
chr1	31763341	31769340	6000	-	ADGRB2	0	0	0	1
chr6	68630282	68636281	6000	+	ADGRB3	0	0	0	0
chr12	130948907	130954906	6000	+	ADGRD1	0	0	0	0
chr12	130992977	130998976	6000	-	ADGRD1-AS1	0	0	0	0
chr9	124446087	124452086	6000	+	ADGRD2	0	0	0	0
chr19	6882549	6888548	6000	+	ADGRE1	0	0	0	0
chr19	14777561	14783560	6000	-	ADGRE2	0	0	0	0
chr19	14673919	14679918	6000	-	ADGRE3	0	0	0	0
chr19	6989847	6995846	6000	-	ADGRE4P	0	0	0	0
chr19	14376144	14382143	6000	+	ADGRE5	0	1	0	0
chr6	47041351	47047350	6000	-	ADGRF1	2	2	1	3
chr6	47651472	47657471	6000	+	ADGRF2	0	0	0	0
chr2	26345790	26351789	6000	-	ADGRF3	0	1	0	1
chr6	47693580	47699579	6000	+	ADGRF4	0	0	0	0
chr6	46953955	46959954	6000	-	ADGRF5	0	0	0	0
chr6	46898471	46904470	6000	+	ADGRF5-AS1	0	0	0	0
chr16	57614535	57620534	6000	+	ADGRG1	1	1	0	0
chrX	19121957	19127956	6000	-	ADGRG2	0	0	0	0
chr16	57658998	57664997	6000	+	ADGRG3	0	0	0	0
chrX	136295963	136301962	6000	+	ADGRG4	0	0	0	0
chr16	57524339	57530338	6000	+	ADGRG5	0	0	0	0
chr6	142296919	142302918	6000	+	ADGRG6	2	1	2	2
chr3	100604601	100610600	6000	+	ADGRG7	0	0	0	0
chr19	14205246	14211245	6000	-	ADGRL1	0	1	0	0
chr1	81301104	81307103	6000	+	ADGRL2	0	0	0	0
chr4	61196230	61202229	6000	+	ADGRL3	0	0	0	0
chr4	62160766	62166765	6000	-	ADGRL3-AS1	0	0	0	0
chr1	79005731	79011730	6000	-	ADGRL4	1	1	1	2
chr5	90553796	90559795	6000	+	ADGRV1	0	1	0	0
chr4	99289986	99295985	6000	-	ADH1A	0	0	0	0
chr4	99320402	99326401	6000	-	ADH1B	0	0	1	1
chr4	99351747	99357746	6000	-	ADH1C	1	2	0	1
chr4	99143299	99149298	6000	-	ADH4	0	0	0	0
chr4	99087789	99093788	6000	-	ADH5	1	1	0	0
chr4	99218247	99224246	6000	-	ADH6	0	0	0	0
chr4	99434511	99440510	6000	-	ADH7	1	2	1	2
chr8	66427504	66433503	6000	+	ADHFE1	0	1	0	0
chr20	38576197	38582196	6000	+	ADIG	0	0	0	0
chr3	186837710	186843709	6000	+	ADIPOQ	1	1	1	1
chr3	186860369	186866368	6000	-	ADIPOQ-AS1	0	0	0	1
chr1	202957573	202963572	6000	-	ADIPOR1	0	1	0	0
chr10	86963482	86969481	6000	+	ADIRF	1	1	1	1
chr10	74146185	74152184	6000	+	ADK	1	1	0	0
chr11	10300073	10306072	6000	+	ADM	1	2	1	1
chr22	50476543	50482542	6000	+	ADM2	0	1	0	0
chr19	49683685	49689684	6000	+	ADM5	0	0	0	0
chr20	50930438	50936437	6000	-	ADNP	1	1	0	0
chr20	50925984	50931983	6000	+	ADNP-AS1	2	2	0	1
chr18	80104251	80110250	6000	+	ADNP2	0	1	0	0
chr10	62799720	62805719	6000	+	ADO	1	0	0	0
chr1	203122705	203128704	6000	+	ADORA1	0	0	0	0
chr22	24418597	24424596	6000	+	ADORA2A	0	0	0	0
chr22	24494075	24500074	6000	-	ADORA2A-AS1	0	0	0	0
chr17	15922782	15928781	6000	+	ADORA2B	0	0	0	0
chr1	111502634	111508633	6000	-	ADORA3	0	0	0	0
chr15	72782777	72788776	6000	-	ADPGK	0	1	0	0
chr15	72777835	72783834	6000	+	ADPGK-AS1	0	1	0	0
chr3	119574492	119580491	6000	+	ADPRH	0	0	0	0
chr13	113452489	113458488	6000	-	ADPRHL1	0	0	0	0
chr1	36083885	36089884	6000	+	ADPRHL2	1	1	0	0
chr17	10692594	10698593	6000	+	ADPRM	0	2	1	1
chr8	26869995	26875994	6000	-	ADRA1A	0	0	0	0
chr5	159911482	159917481	6000	+	ADRA1B	0	0	0	0
chr20	4248288	4254287	6000	-	ADRA1D	0	0	0	0
chr10	111072029	111078028	6000	+	ADRA2A	0	0	0	0
chr2	96115572	96121571	6000	-	ADRA2B	0	1	1	1
chr4	3761385	3767384	6000	+	ADRA2C	0	0	0	0
chr10	114038866	114044865	6000	+	ADRB1	0	0	0	1
chr5	148821593	148827592	6000	+	ADRB2	2	2	1	3
chr8	37965600	37971599	6000	-	ADRB3	0	0	0	0
chr20	62297061	62303060	6000	+	ADRM1	1	1	0	0
chr22	40341500	40347499	6000	+	ADSL	0	1	0	0
chr14	104719197	104725196	6000	+	ADSS1	0	0	0	0
chr1	244451061	244457060	6000	-	ADSS2	0	2	0	0
chr6	11778629	11784628	6000	-	ADTRP	0	0	0	0
chr7	44099320	44105319	6000	+	AEBP1	0	0	0	0
chr12	19399101	19405100	6000	+	AEBP2	0	0	0	0
chr15	88599601	88605600	6000	+	AEN	0	0	0	0
chr4	7938927	7944926	6000	-	AFAP1	0	1	0	0
chr4	7749090	7755089	6000	+	AFAP1-AS1	0	0	0	0
chr5	149266838	149272837	6000	+	AFAP1L1	0	0	0	0
chr10	114403779	114409778	6000	-	AFAP1L2	0	0	0	0
chr6	167821564	167827563	6000	+	AFDN	0	1	0	0
chr6	167825797	167831796	6000	-	AFDN-DT	0	1	0	0
chr4	86929606	86935605	6000	+	AFF1	1	2	0	0
chr4	86933851	86939850	6000	-	AFF1-AS1	2	2	0	1
chrX	148495617	148501616	6000	+	AFF2	0	0	0	0
chr2	100141591	100147590	6000	-	AFF3	0	0	0	0
chr5	132962656	132968655	6000	-	AFF4	1	2	0	0
chr6	108289881	108295880	6000	+	AFG1L	0	1	0	1
chr16	89967580	89973579	6000	+	AFG3L1P	1	1	0	0
chr18	12376310	12382309	6000	-	AFG3L2	0	2	0	0
chr4	73476745	73482744	6000	+	AFM	0	0	0	0
chr17	78180102	78186101	6000	+	AFMID	1	2	1	1
chr4	73431221	73437220	6000	+	AFP	0	0	0	1
chr2	64519305	64525304	6000	+	AFTPH	1	2	0	1
chr4	177441504	177447503	6000	-	AGA	0	1	0	0
chr2	235489043	235495042	6000	+	AGAP1	0	1	0	0
chr2	235500751	235506750	6000	+	AGAP1-IT1	0	0	0	0
chr10	45673516	45679515	6000	+	AGAP10P	0	0	0	0
chr10	86965336	86971335	6000	+	AGAP11	1	1	1	1
chr10	48030641	48036640	6000	-	AGAP12P	0	0	0	0
chr12	57741202	57747201	6000	-	AGAP2	1	2	0	0
chr12	57721240	57727239	6000	+	AGAP2-AS1	0	1	0	0
chr7	151080867	151086866	6000	+	AGAP3	1	3	0	0
chr10	45852878	45858877	6000	-	AGAP4	0	0	0	0
chr10	73696797	73702796	6000	-	AGAP5	0	0	0	0
chr10	49983318	49989317	6000	+	AGAP6	0	0	0	0
chr10	46104495	46110494	6000	+	AGAP7P	0	1	0	0
chr10	47522639	47528638	6000	-	AGAP9	0	0	0	0
chr15	86074620	86080619	6000	+	AGBL1	0	0	0	0
chr15	86315969	86321968	6000	-	AGBL1-AS1	0	0	0	0
chr7	134981139	134987138	6000	+	AGBL3	0	0	0	0
chr1	50022955	50028954	6000	-	AGBL4	0	0	0	0
chr1	49252411	49258410	6000	+	AGBL4-AS1	0	0	0	0
chr1	49471086	49477085	6000	-	AGBL4-IT1	0	0	0	1
chr2	27046423	27052422	6000	+	AGBL5	1	2	0	0
chr2	27049265	27055264	6000	-	AGBL5-AS1	1	2	0	0
chr2	227467169	227473168	6000	+	AGFG1	0	1	0	0
chr7	100534203	100540202	6000	+	AGFG2	0	1	0	0
chr5	77025404	77031403	6000	+	AGGF1	1	1	0	0
chr1	99845077	99851076	6000	+	AGL	0	1	0	0
chr1	15584052	15590051	6000	-	AGMAT	0	0	0	0
chr7	15561016	15567015	6000	-	AGMO	0	0	0	0
chr1	35864808	35870807	6000	+	AGO1	0	0	0	0
chr8	140641407	140647406	6000	-	AGO2	0	0	0	0
chr1	35920683	35926682	6000	+	AGO3	0	0	0	0
chr1	35802630	35808629	6000	+	AGO4	0	0	0	0
chr9	136686458	136692457	6000	-	AGPAT2	0	1	0	0
chr21	43860160	43866159	6000	+	AGPAT3	0	1	0	0
chr6	161273109	161279108	6000	-	AGPAT4	0	0	0	0
chr6	161160983	161166982	6000	-	AGPAT4-IT1	0	1	0	2
chr2	177387773	177393772	6000	+	AGPS	1	1	0	2
chr7	16804000	16809999	6000	-	AGR2	0	1	0	2
chr7	16880984	16886983	6000	-	AGR3	1	1	0	1
chr1	1015102	1021101	6000	+	AGRN	1	2	0	0
chr16	67482548	67488547	6000	-	AGRP	0	0	0	0
chr1	230713123	230719122	6000	-	AGT	0	0	0	0
chr9	85741030	85747029	6000	-	AGTPBP1	1	2	0	0
chr3	148692871	148698870	6000	+	AGTR1	0	0	0	0
chrX	116165744	116171743	6000	+	AGTR2	0	0	0	0
chr1	11731085	11737084	6000	+	AGTRAP	0	2	0	0
chr2	240863824	240869823	6000	+	AGXT	1	1	0	0
chr5	35047189	35053188	6000	-	AGXT2	0	0	0	0
chr1	246930949	246936948	6000	-	AHCTF1	1	1	0	0
chr2	161506903	161512902	6000	-	AHCTF1P1	0	0	0	0
chr20	34310977	34316976	6000	-	AHCY	0	2	0	0
chr1	109979765	109985764	6000	+	AHCYL1	0	1	0	0
chr7	129220030	129226029	6000	+	AHCYL2	0	1	0	0
chr1	27603179	27609178	6000	-	AHDC1	0	2	0	0
chr6	135496772	135502771	6000	-	AHI1	0	1	0	0
chr11	62545807	62551806	6000	-	AHNAK	1	2	0	0
chr14	104977375	104983374	6000	-	AHNAK2	0	1	0	0
chr7	17293652	17299651	6000	+	AHR	0	2	0	0
chr5	299176	305175	6000	+	AHRR	1	1	1	1
chr14	77452867	77458866	6000	+	AHSA1	0	1	0	0
chr2	61172418	61178417	6000	+	AHSA2P	0	1	0	0
chr3	186608060	186614059	6000	+	AHSG	0	0	0	0
chr16	31522900	31528899	6000	+	AHSP	0	0	0	0
chr12	8611971	8617970	6000	-	AICDA	0	0	0	0
chr1	222711896	222717895	6000	-	AIDA	0	1	0	0
chr9	131091476	131097475	6000	+	AIF1L	0	0	0	0
chrX	130164888	130170887	6000	-	AIFM1	0	1	0	2
chr10	70131935	70137934	6000	-	AIFM2	1	3	0	2
chr22	20960172	20966171	6000	+	AIFM3	0	0	0	0
chr6	143054363	143060362	6000	+	AIG1	0	1	0	0
chr1	159131352	159137351	6000	-	AIM2	1	1	0	0
chr4	106310610	106316609	6000	+	AIMP1	0	0	0	0
chr7	6004245	6010244	6000	+	AIMP2	1	1	0	0
chr11	67463179	67469178	6000	+	AIP	2	4	1	2
chr17	6434122	6440121	6000	-	AIPL1	0	0	0	1
chr21	44280876	44286875	6000	+	AIRE	0	0	0	0
chr6	160006665	160012664	6000	-	AIRN	0	0	0	1
chr1	4649609	4655608	6000	+	AJAP1	0	0	0	0
chr9	136837478	136843477	6000	+	AJM1	2	3	0	0
chr14	22981552	22987551	6000	-	AJUBA	1	1	0	0
chr9	127884543	127890542	6000	-	AK1	0	0	0	0
chr1	33035912	33041911	6000	-	AK2	0	1	0	0
chr9	4741044	4747043	6000	-	AK3	0	0	0	0
chr1	65142342	65148341	6000	+	AK4	0	2	0	0
chr1	77276908	77282907	6000	+	AK5	0	0	0	0
chr14	96387111	96393110	6000	+	AK7	1	1	0	0
chr9	132878047	132884046	6000	-	AK8	0	1	0	0
chr6	109690213	109696212	6000	-	AK9	0	1	0	1
chr18	5196753	5202752	6000	-	AKAIN1	0	0	0	0
chr17	57080246	57086245	6000	+	AKAP1	0	1	0	0
chr17	19976857	19982856	6000	-	AKAP10	0	1	0	0
chr13	42266470	42272469	6000	+	AKAP11	0	1	0	0
chr6	151234815	151240814	6000	+	AKAP12	0	0	0	0
chr15	85375603	85381602	6000	+	AKAP13	0	1	0	0
chrX	119890893	119896892	6000	+	AKAP14	0	0	0	0
chr12	4648052	4654051	6000	-	AKAP3	1	1	0	0
chrX	50200008	50206007	6000	-	AKAP4	0	0	0	0
chr14	64460499	64466498	6000	+	AKAP5	0	0	0	0
chr14	32198610	32204609	6000	+	AKAP6	1	2	0	0
chr6	131120698	131126697	6000	+	AKAP7	0	0	0	1
chr19	15378788	15384787	6000	-	AKAP8	0	2	0	0
chr19	15417989	15423988	6000	-	AKAP8L	0	0	0	0
chr7	91935862	91941861	6000	+	AKAP9	0	1	0	0
chr11	8906117	8912116	6000	+	AKIP1	0	2	0	0
chr1	38986244	38992243	6000	+	AKIRIN1	1	1	0	0
chr6	87701234	87707233	6000	-	AKIRIN2	0	1	0	0
chr9	114397499	114403498	6000	-	AKNA	0	0	0	0
chr1	108857245	108863244	6000	-	AKNAD1	0	0	0	0
chr1	45545779	45551778	6000	+	AKR1A1	0	1	0	0
chr7	134458240	134464239	6000	-	AKR1B1	0	0	0	0
chr7	134522567	134528566	6000	+	AKR1B10	0	1	0	0
chr7	134544110	134550109	6000	+	AKR1B15	0	1	0	0
chr10	4958415	4964414	6000	+	AKR1C1	0	0	0	0
chr10	5017034	5023033	6000	-	AKR1C2	0	0	0	0
chr10	5043766	5049765	6000	+	AKR1C3	0	0	0	0
chr10	5191837	5197836	6000	+	AKR1C4	0	0	0	0
chr10	4915274	4921273	6000	-	AKR1C6P	0	0	0	0
chr10	5184188	5190187	6000	-	AKR1C8P	0	0	0	0
chr7	138071459	138077458	6000	+	AKR1D1	0	0	0	0
chr10	4819554	4825553	6000	+	AKR1E2	0	0	0	0
chr1	19311147	19317146	6000	-	AKR7A2	0	1	0	0
chr1	19288363	19294362	6000	-	AKR7A3	0	0	0	0
chr1	19273123	19279122	6000	-	AKR7L	0	0	0	0
chr14	104794749	104800748	6000	-	AKT1	1	2	0	0
chr19	49877357	49883356	6000	-	AKT1S1	1	1	0	0
chr19	40284532	40290531	6000	-	AKT2	0	1	0	0
chr16	53503412	53509411	6000	-	AKTIP	1	1	0	0
chr9	113400339	113406338	6000	-	ALAD	0	1	0	0
chr3	52193083	52199082	6000	+	ALAS1	0	1	0	0
chrX	55029978	55035977	6000	-	ALAS2	0	0	0	0
chr4	73399287	73405286	6000	+	ALB	0	0	0	2
chr3	105361713	105367712	6000	+	ALCAM	1	2	1	1
chr19	49448225	49454224	6000	+	ALDH16A1	0	1	0	0
chr10	95655902	95661901	6000	-	ALDH18A1	0	1	0	0
chr9	72952054	72958053	6000	-	ALDH1A1	0	0	0	0
chr15	58064924	58070923	6000	-	ALDH1A2	0	0	0	0
chr15	100874831	100880830	6000	+	ALDH1A3	0	0	0	0
chr9	38387702	38393701	6000	+	ALDH1B1	1	1	0	0
chr3	126196759	126202758	6000	-	ALDH1L1	0	0	0	0
chr3	126098640	126104639	6000	+	ALDH1L1-AS1	0	0	0	0
chr3	126175065	126181064	6000	+	ALDH1L1-AS2	0	0	0	0
chr12	105083610	105089609	6000	-	ALDH1L2	0	1	0	0
chr12	111761933	111767932	6000	+	ALDH2	0	0	0	0
chr17	19747391	19753390	6000	-	ALDH3A1	1	2	1	2
chr17	19643150	19649149	6000	+	ALDH3A2	1	1	1	1
chr11	68003547	68009546	6000	+	ALDH3B1	0	1	0	0
chr11	67680225	67686224	6000	-	ALDH3B2	1	1	1	1
chr1	18901800	18907799	6000	-	ALDH4A1	1	1	1	1
chr6	24489969	24495968	6000	+	ALDH5A1	0	0	0	0
chr14	74083454	74089453	6000	-	ALDH6A1	1	1	0	0
chr5	126594220	126600219	6000	-	ALDH7A1	1	2	0	1
chr6	134949102	134955101	6000	-	ALDH8A1	0	0	0	0
chr1	165697664	165703663	6000	-	ALDH9A1	0	1	0	0
chr16	30059279	30065278	6000	+	ALDOA	2	2	1	1
chr9	101434775	101440774	6000	-	ALDOB	0	0	0	0
chr17	28575964	28581963	6000	-	ALDOC	0	1	0	1
chr16	5066825	5072824	6000	+	ALG1	0	1	0	0
chr12	34017315	34023314	6000	+	ALG10	1	1	1	1
chr12	38311679	38317678	6000	+	ALG10B	1	1	1	0
chr13	52007398	52013397	6000	+	ALG11	0	0	0	0
chr22	49917470	49923469	6000	-	ALG12	0	0	0	0
chrX	111675741	111681740	6000	+	ALG13	1	1	0	0
chr1	95071975	95077974	6000	-	ALG14	0	1	0	0
chr1	95056596	95062595	6000	+	ALG14-AS1	0	0	0	0
chr3	125994395	126000394	6000	-	ALG1L	0	0	0	0
chr3	130076831	130082830	6000	+	ALG1L2	0	0	0	0
chr11	71812860	71818859	6000	-	ALG1L9P	0	0	0	0
chr9	99220943	99226942	6000	-	ALG2	0	1	0	0
chr3	184257302	184263301	6000	-	ALG3	0	0	0	0
chr13	36998368	37004367	6000	-	ALG5	0	1	0	0
chr1	63362627	63368626	6000	+	ALG6	1	0	0	0
chr11	78138654	78144653	6000	-	ALG8	0	1	0	0
chr11	111870582	111876581	6000	-	ALG9	0	1	0	0
chr2	29920590	29926589	6000	-	ALK	0	1	0	0
chr8	52564431	52570430	6000	-	ALKAL1	0	0	0	0
chr2	287873	293872	6000	-	ALKAL2	0	0	0	0
chr14	77707039	77713038	6000	-	ALKBH1	0	1	1	0
chr12	109092632	109098631	6000	-	ALKBH2	0	2	0	0
chr11	43875831	43881830	6000	+	ALKBH3	0	1	0	0
chr11	43919945	43925944	6000	-	ALKBH3-AS1	0	0	0	0
chr7	102463864	102469863	6000	-	ALKBH4	0	1	0	0
chr17	18178828	18184827	6000	+	ALKBH5	0	1	0	0
chr19	36013240	36019239	6000	-	ALKBH6	0	0	0	0
chr19	6367794	6373793	6000	+	ALKBH7	0	1	0	0
chr11	107564741	107570740	6000	-	ALKBH8	0	1	0	0
chr2	3640368	3646367	6000	+	ALLC	0	0	0	0
chr2	73380758	73386757	6000	+	ALMS1	0	1	0	0
chr2	73452103	73458102	6000	+	ALMS1-IT1	0	0	0	0
chr2	73639919	73645918	6000	+	ALMS1P1	0	1	0	0
chr17	6988791	6994790	6000	+	ALOX12	0	0	0	0
chr17	7011335	7017334	6000	-	ALOX12-AS1	0	2	0	0
chr17	8086717	8092716	6000	-	ALOX12B	1	1	0	0
chr17	6848576	6854575	6000	+	ALOX12P2	0	0	0	0
chr17	4640679	4646678	6000	-	ALOX15	0	1	0	1
chr17	8034040	8040039	6000	+	ALOX15B	0	1	1	1
chr17	6652719	6658718	6000	+	ALOX15P1	1	2	0	0
chr13	30708478	30714477	6000	+	ALOX5AP	0	0	0	0
chr17	8117917	8123916	6000	-	ALOXE3	1	4	0	0
chr2	232401844	232407843	6000	+	ALPG	0	0	0	0
chr2	232451153	232457152	6000	+	ALPI	0	0	0	0
chr4	112292343	112298342	6000	+	ALPK1	0	1	0	0
chr18	58628092	58634091	6000	-	ALPK2	0	0	0	0
chr15	84811680	84817679	6000	+	ALPK3	0	0	0	0
chr1	21503984	21509983	6000	+	ALPL	0	0	0	1
chr2	232373751	232379750	6000	+	ALPP	0	0	0	0
chr2	201780154	201786153	6000	-	ALS2	0	1	0	0
chr3	46692694	46698693	6000	-	ALS2CL	0	1	0	0
chr12	85275220	85281219	6000	+	ALX1	0	1	1	2
chr1	110069673	110075672	6000	-	ALX3	0	0	0	0
chr11	44309140	44315139	6000	-	ALX4	0	0	0	0
chr17	81890588	81896587	6000	-	ALYREF	0	1	0	0
chr5	34007051	34013050	6000	-	AMACR	0	1	0	1
chr4	70587256	70593255	6000	+	AMBN	0	0	0	0
chr9	114077301	114083300	6000	-	AMBP	1	1	0	1
chr11	46593056	46599055	6000	-	AMBRA1	0	1	0	0
chr6	110809621	110815620	6000	+	AMD1	0	1	0	0
chr12	95938331	95944330	6000	+	AMDHD1	0	1	0	0
chr16	2515362	2521361	6000	+	AMDHD2	1	1	0	0
chrX	11288413	11294412	6000	+	AMELX	0	0	0	0
chrY	6873028	6879027	6000	-	AMELY	0	0	0	0
chrX	64204709	64210708	6000	-	AMER1	0	1	0	0
chr13	25171452	25177451	6000	-	AMER2	0	0	0	0
chr2	130749475	130755474	6000	+	AMER3	0	0	0	0
chr16	56424546	56430545	6000	-	AMFR	0	1	0	0
chr19	2244323	2250322	6000	+	AMH	0	0	0	0
chr12	53418855	53424854	6000	+	AMHR2	0	0	0	0
chr1	109508743	109514742	6000	-	AMIGO1	0	0	0	0
chr12	47078960	47084959	6000	-	AMIGO2	1	3	1	2
chr3	49718685	49724684	6000	-	AMIGO3	0	2	0	0
chrX	110439234	110445233	6000	-	AMMECR1	0	0	0	0
chr2	127886576	127892575	6000	-	AMMECR1L	0	1	0	0
chr14	102917430	102923429	6000	+	AMN	0	0	0	0
chr12	31728175	31734174	6000	-	AMN1	1	2	1	1
chrX	112839947	112845946	6000	-	AMOT	0	2	0	1
chr11	94701418	94707417	6000	+	AMOTL1	1	1	1	1
chr3	134374418	134380417	6000	-	AMOTL2	1	1	1	1
chr1	114694619	114700618	6000	-	AMPD1	0	0	0	0
chr1	109614813	109620812	6000	+	AMPD2	0	0	0	0
chr11	10445321	10451320	6000	+	AMPD3	0	0	0	0
chr7	38630568	38636567	6000	-	AMPH	0	0	0	0
chr3	49421474	49427473	6000	-	AMT	0	0	0	0
chr4	70513569	70519568	6000	+	AMTN	0	1	1	1
chr1	103650519	103656518	6000	+	AMY1A	0	0	0	0
chr1	103695453	103701452	6000	-	AMY1B	0	0	0	0
chr1	103740430	103746429	6000	+	AMY1C	0	0	0	0
chr1	103612332	103618331	6000	+	AMY2A	0	0	0	0
chr1	103549644	103555643	6000	+	AMY2B	0	0	0	0
chr7	2674522	2680521	6000	+	AMZ1	0	0	0	0
chr17	68200486	68206485	6000	+	AMZ2	0	1	0	0
chr17	64974586	64980585	6000	-	AMZ2P1	1	1	0	0
chr2	111883197	111889196	6000	-	ANAPC1	0	1	0	0
chr4	145097542	145103541	6000	-	ANAPC10	0	1	0	0
chr17	81885790	81891789	6000	+	ANAPC11	0	1	0	0
chr3	134485024	134491023	6000	-	ANAPC13	0	1	0	0
chr11	72111777	72117776	6000	-	ANAPC15	1	1	0	0
chr10	72211000	72216999	6000	+	ANAPC16	1	1	0	0
chr2	86856825	86862824	6000	+	ANAPC1P1	0	0	0	0
chr9	137187586	137193585	6000	-	ANAPC2	1	2	1	1
chr4	25372263	25378262	6000	+	ANAPC4	1	1	0	0
chr12	121353210	121359209	6000	-	ANAPC5	0	0	0	0
chr12	110402731	110408730	6000	-	ANAPC7	0	1	0	0
chr14	20679177	20685176	6000	+	ANG	0	1	0	0
chr14	76811883	76817882	6000	-	ANGEL1	0	1	0	0
chr1	213014876	213020875	6000	-	ANGEL2	0	0	0	0
chr8	107496919	107502918	6000	-	ANGPT1	0	0	0	0
chr8	6562421	6568420	6000	-	ANGPT2	0	0	0	0
chr20	915369	921368	6000	-	ANGPT4	0	0	0	0
chr1	178870078	178876077	6000	-	ANGPTL1	0	0	0	1
chr9	127121685	127127684	6000	-	ANGPTL2	0	0	0	0
chr1	62592520	62598519	6000	+	ANGPTL3	0	0	0	0
chr19	8359129	8365128	6000	+	ANGPTL4	1	2	1	1
chr11	101916051	101922050	6000	-	ANGPTL5	0	0	0	0
chr19	10105408	10111407	6000	-	ANGPTL6	0	1	0	0
chr1	11184324	11190323	6000	+	ANGPTL7	0	0	0	0
chr19	11234619	11240618	6000	+	ANGPTL8	0	0	0	0
chr12	133235134	133241133	6000	-	ANHX	0	0	0	0
chr8	41895742	41901741	6000	-	ANK1	0	0	0	0
chr4	112701018	112707017	6000	+	ANK2	0	0	0	0
chr4	113044434	113050433	6000	-	ANK2-AS1	0	0	0	1
chr10	60732529	60738528	6000	-	ANK3	3	3	2	3
chr10	60728551	60734550	6000	+	ANK3-DT	1	1	0	3
chr2	189669292	189675291	6000	+	ANKAR	0	0	0	0
chr15	64906902	64912901	6000	+	ANKDD1A	0	0	0	0
chr5	75606289	75612288	6000	+	ANKDD1B	0	0	0	0
chr20	10029987	10035986	6000	+	ANKEF1	0	1	0	1
chr17	56105935	56111934	6000	+	ANKFN1	0	0	0	0
chr17	4262980	4268979	6000	-	ANKFY1	0	1	0	0
chr5	14870779	14876778	6000	-	ANKH	0	1	0	0
chr5	140396814	140402813	6000	+	ANKHD1	1	2	0	1
chr5	140396814	140402813	6000	+	ANKHD1-EIF4EBP3	1	2	0	1
chr7	92240974	92246973	6000	+	ANKIB1	1	1	0	0
chr11	113381014	113387013	6000	+	ANKK1	0	0	0	0
chr19	17276901	17282900	6000	+	ANKLE1	0	0	0	0
chr12	132760833	132766832	6000	-	ANKLE2	0	1	0	0
chr2	240560217	240566216	6000	-	ANKMY1	1	2	0	0
chr7	16644817	16650816	6000	-	ANKMY2	0	1	0	1
chr5	73564640	73570639	6000	-	ANKRA2	0	0	0	0
chr10	90920276	90926275	6000	-	ANKRD1	0	0	0	0
chr13	110914072	110920071	6000	-	ANKRD10	0	0	0	0
chr16	89489562	89495561	6000	-	ANKRD11	0	1	0	0
chr18	9131767	9137766	6000	+	ANKRD12	1	1	0	0
chr12	109994169	110000168	6000	+	ANKRD13A	0	1	0	0
chr17	29584769	29590768	6000	+	ANKRD13B	0	1	0	0
chr1	70353978	70359977	6000	-	ANKRD13C	0	1	0	0
chr11	67284303	67290302	6000	+	ANKRD13D	0	0	0	0
chr10	5888898	5894897	6000	-	ANKRD16	0	1	0	0
chr4	73258767	73264766	6000	-	ANKRD17	1	1	0	0
chr9	38619656	38625655	6000	-	ANKRD18A	0	0	0	0
chr9	33519251	33525250	6000	+	ANKRD18B	0	0	1	1
chr9	97237743	97243742	6000	-	ANKRD18CP	0	0	0	2
chr9	92804611	92810610	6000	+	ANKRD19P	0	1	0	0
chr10	97567441	97573440	6000	+	ANKRD2	0	1	0	0
chr9	67854315	67860314	6000	+	ANKRD20A1	0	0	0	0
chr21	13979445	13985444	6000	-	ANKRD20A11P	0	0	0	0
chr13	23948316	23954315	6000	-	ANKRD20A19P	0	0	0	0
chr9	40218285	40224284	6000	+	ANKRD20A2	0	0	0	0
chr20	30722917	30728916	6000	-	ANKRD20A21P	0	0	0	0
chr9	66153763	66159762	6000	-	ANKRD20A3	0	0	0	0
chr9	64364563	64370562	6000	+	ANKRD20A4	0	0	0	0
chr9	64364394	64370393	6000	+	ANKRD20A4-ANKRD20A20P	0	0	0	0
chr18	14174097	14180096	6000	+	ANKRD20A5P	0	0	0	0
chr2	94856076	94862075	6000	-	ANKRD20A8P	0	0	0	0
chr10	88850845	88856844	6000	-	ANKRD22	0	0	0	0
chr2	96843022	96849021	6000	-	ANKRD23	0	0	0	0
chr19	4177618	4183617	6000	+	ANKRD24	0	1	0	0
chr10	27099499	27105498	6000	-	ANKRD26	0	1	0	0
chr16	46568098	46574097	6000	-	ANKRD26P1	0	0	0	0
chr13	19343974	19349973	6000	-	ANKRD26P3	0	0	0	0
chr19	32674216	32680215	6000	-	ANKRD27	0	1	0	0
chr3	15858815	15864814	6000	-	ANKRD28	1	2	0	0
chr18	23661915	23667914	6000	-	ANKRD29	0	0	0	0
chr10	37120754	37126753	6000	+	ANKRD30A	0	0	0	0
chr18	14743172	14749171	6000	+	ANKRD30B	0	0	0	0
chr2	132257034	132263033	6000	-	ANKRD30BL	0	0	0	0
chr21	13033166	13039165	6000	+	ANKRD30BP2	0	0	0	0
chr10	45149662	45155661	6000	+	ANKRD30BP3	0	0	0	0
chr5	75235923	75241922	6000	-	ANKRD31	0	1	0	0
chr12	51883103	51889102	6000	+	ANKRD33	0	0	0	0
chr5	10559070	10565069	6000	+	ANKRD33B	0	1	0	0
chr1	145963576	145969575	6000	-	ANKRD34A	0	1	0	0
chr5	80569293	80575292	6000	-	ANKRD34B	0	0	0	0
chr15	79277722	79283721	6000	+	ANKRD34C	0	0	0	0
chr15	79282946	79288945	6000	-	ANKRD34C-AS1	0	0	0	0
chr1	145884867	145890866	6000	-	ANKRD35	0	0	0	0
chr2	97108153	97114152	6000	+	ANKRD36	0	1	0	0
chr2	97589338	97595337	6000	-	ANKRD36B	2	2	0	0
chr1	168246431	168252430	6000	-	ANKRD36BP1	0	0	0	0
chr2	88760902	88766901	6000	+	ANKRD36BP2	1	1	0	0
chr2	95990825	95996824	6000	-	ANKRD36C	1	2	0	0
chr4	185391841	185397840	6000	+	ANKRD37	1	1	1	0
chr2	96857017	96863016	6000	-	ANKRD39	0	2	0	1
chr17	50706915	50712914	6000	-	ANKRD40	1	1	0	1
chr17	50766578	50772577	6000	-	ANKRD40CL	1	1	1	1
chr11	83188712	83194711	6000	+	ANKRD42	0	1	0	0
chr2	197309788	197315787	6000	-	ANKRD44	0	2	0	2
chr2	197192991	197198990	6000	+	ANKRD44-AS1	0	0	0	0
chr2	197301520	197307519	6000	-	ANKRD44-IT1	1	0	1	1
chr1	173704431	173710430	6000	-	ANKRD45	0	0	0	0
chr8	100558760	100564759	6000	-	ANKRD46	0	1	0	0
chr11	94488984	94494983	6000	+	ANKRD49	0	0	0	0
chr4	124711733	124717732	6000	-	ANKRD50	0	1	0	0
chr12	56257392	56263391	6000	-	ANKRD52	0	1	0	0
chr2	70973445	70979444	6000	+	ANKRD53	0	0	0	0
chr22	37848319	37854318	6000	-	ANKRD54	0	1	0	0
chr5	56232331	56238330	6000	-	ANKRD55	0	0	0	0
chr6	89428152	89434151	6000	+	ANKRD6	0	1	0	0
chr20	58227654	58233653	6000	-	ANKRD60	0	0	0	0
chr7	6026376	6032375	6000	+	ANKRD61	1	1	0	2
chr18	12088796	12094795	6000	+	ANKRD62	0	0	0	0
chr22	16674541	16680540	6000	-	ANKRD62P1-PARP4P3	0	0	0	0
chr15	40281587	40287586	6000	-	ANKRD63	0	0	0	0
chr1	1421472	1427471	6000	-	ANKRD65	0	0	0	0
chr6	46741917	46747916	6000	+	ANKRD66	0	0	0	0
chr7	118219704	118225703	6000	+	ANKRD7	0	0	0	0
chr14	102508777	102514776	6000	-	ANKRD9	0	2	0	0
chr6	34884255	34890254	6000	+	ANKS1A	0	2	0	0
chr12	99983774	99989773	6000	-	ANKS1B	0	0	0	1
chr16	4733378	4739377	6000	-	ANKS3	0	1	0	0
chr9	98795556	98801555	6000	-	ANKS6	0	0	0	0
chr3	149791555	149797554	6000	-	ANKUB1	0	0	1	3
chr2	219224806	219230805	6000	+	ANKZF1	1	1	0	0
chr7	36384809	36390808	6000	+	ANLN	2	2	1	0
chr11	70073540	70079539	6000	+	ANO1	0	0	0	0
chr3	43690595	43696594	6000	-	ANO10	0	2	0	0
chr12	5947791	5953790	6000	-	ANO2	0	0	0	0
chr11	26184123	26190122	6000	+	ANO3	0	0	0	0
chr11	26287008	26293007	6000	-	ANO3-AS1	0	0	0	0
chr11	22187485	22193484	6000	+	ANO5	0	0	0	0
chr12	45211033	45217032	6000	+	ANO6	0	2	0	0
chr2	241183551	241189550	6000	+	ANO7	1	1	0	0
chr1	16226317	16232316	6000	-	ANO7L1	0	0	0	0
chr19	17333856	17339855	6000	-	ANO8	2	4	0	0
chr11	441012	447011	6000	-	ANO9	0	1	0	0
chrX	8731138	8737137	6000	-	ANOS1	0	0	0	0
chr15	68819896	68825895	6000	-	ANP32A	1	2	2	2
chr15	68806102	68812101	6000	-	ANP32A-IT1	0	0	0	0
chr15	35232326	35238325	6000	+	ANP32AP1	0	0	0	1
chr9	97978341	97984340	6000	+	ANP32B	0	2	0	0
chr4	164196712	164202711	6000	-	ANP32C	0	0	0	0
chr12	48467559	48473558	6000	+	ANP32D	0	0	0	0
chr1	150235134	150241133	6000	-	ANP32E	0	0	0	0
chr15	89813853	89819852	6000	-	ANPEP	0	1	0	1
chr16	715581	721580	6000	+	ANTKMT	0	1	0	0
chr2	69008144	69014143	6000	+	ANTXR1	0	1	0	0
chr4	80072473	80078472	6000	-	ANTXR2	0	1	0	1
chr10	46281997	46287996	6000	+	ANTXRL	1	1	0	0
chr10	46268609	46274608	6000	-	ANTXRLP1	0	0	0	0
chr9	73146865	73152864	6000	+	ANXA1	2	4	1	2
chr4	168087525	168093524	6000	+	ANXA10	0	0	0	0
chr10	80204809	80210808	6000	-	ANXA11	1	1	0	0
chr8	123736394	123742393	6000	-	ANXA13	0	0	0	0
chr15	60397026	60403025	6000	-	ANXA2	0	2	0	0
chr4	153307812	153313811	6000	-	ANXA2P1	0	0	0	0
chr9	33619225	33625224	6000	+	ANXA2P2	0	0	0	0
chr10	64820528	64826527	6000	+	ANXA2P3	0	0	0	0
chr5	43039346	43045345	6000	-	ANXA2R	0	2	0	0
chr4	78546761	78552760	6000	+	ANXA3	1	1	0	0
chr2	69638808	69644807	6000	+	ANXA4	0	2	0	0
chr4	121695995	121701994	6000	-	ANXA5	0	1	0	0
chr5	151156780	151162779	6000	-	ANXA6	0	0	0	0
chr10	73413059	73419058	6000	-	ANXA7	0	1	0	0
chr10	47990880	47996879	6000	-	ANXA8	0	0	0	1
chr10	46370776	46376775	6000	+	ANXA8L1	0	0	0	1
chr1	150977286	150983285	6000	+	ANXA9	0	1	0	0
chr7	36723550	36729549	6000	-	AOAH	0	0	0	0
chr7	36599121	36605120	6000	-	AOAH-IT1	0	0	0	0
chr7	150819875	150825874	6000	+	AOC1	0	1	0	0
chr17	42839580	42845579	6000	+	AOC2	0	0	0	0
chr17	42846182	42852181	6000	+	AOC3	0	0	0	0
chr17	42862145	42868144	6000	+	AOC4P	0	0	0	0
chr9	94721669	94727668	6000	+	AOPEP	0	1	0	0
chr2	200580952	200586951	6000	+	AOX1	0	0	0	0
chr2	200690723	200696722	6000	+	AOX3P-AOX2P	0	0	0	0
chr4	112226787	112232786	6000	+	AP1AR	1	1	0	0
chr22	29387584	29393583	6000	-	AP1B1	0	1	0	0
chr22	32116977	32122976	6000	+	AP1B1P1	0	0	0	0
chr16	71807835	71813834	6000	-	AP1G1	1	1	0	0
chr14	23566940	23572939	6000	-	AP1G2	0	1	0	0
chr19	16192911	16198910	6000	+	AP1M1	1	1	0	0
chr19	10586316	10592315	6000	-	AP1M2	0	0	0	0
chr7	101149476	101155475	6000	+	AP1S1	0	1	0	0
chrX	15853967	15859966	6000	-	AP1S2	0	0	0	0
chr2	223836583	223842582	6000	-	AP1S3	0	1	0	1
chr19	49762001	49768000	6000	+	AP2A1	0	1	0	0
chr17	35582265	35588264	6000	+	AP2B1	1	1	0	1
chr3	184169846	184175845	6000	+	AP2M1	1	1	1	1
chr19	46849847	46855846	6000	-	AP2S1	0	1	0	0
chr5	78293756	78299755	6000	-	AP3B1	0	1	0	0
chr15	82708909	82714908	6000	-	AP3B2	0	0	0	0
chr19	2150621	2156620	6000	-	AP3D1	1	3	1	1
chr10	74150068	74156067	6000	-	AP3M1	1	1	0	0
chr8	42147946	42153945	6000	+	AP3M2	2	2	1	2
chr5	115836606	115842605	6000	+	AP3S1	0	1	0	2
chr15	89892995	89898994	6000	-	AP3S2	0	1	0	0
chr1	113904068	113910067	6000	-	AP4B1	1	1	0	0
chr1	113807612	113813611	6000	+	AP4B1-AS1	1	1	0	0
chr15	50903569	50909568	6000	+	AP4E1	1	1	0	0
chr7	100096413	100102412	6000	+	AP4M1	2	2	1	1
chr14	31020106	31026105	6000	+	AP4S1	0	1	0	0
chr11	65779977	65785976	6000	-	AP5B1	0	3	0	0
chr14	57263915	57269914	6000	+	AP5M1	0	1	0	0
chr20	3815524	3821523	6000	+	AP5S1	1	1	0	0
chr7	4770623	4776622	6000	+	AP5Z1	0	0	0	0
chr12	98640141	98646140	6000	+	APAF1	1	3	0	0
chr19	3760697	3766696	6000	-	APBA3	0	1	0	0
chr11	6418454	6424453	6000	-	APBB1	0	0	0	0
chr10	26433324	26439323	6000	+	APBB1IP	0	0	0	0
chr4	41215715	41221714	6000	-	APBB2	0	1	0	0
chr5	140563605	140569604	6000	-	APBB3	1	1	0	0
chr5	112702498	112708497	6000	+	APC	1	1	0	0
chr19	1441268	1447267	6000	+	APC2	1	1	0	0
chr18	10449635	10455634	6000	+	APCDD1	0	0	0	0
chr20	58514400	58520399	6000	-	APCDD1L	0	0	0	0
chr20	58510379	58516378	6000	+	APCDD1L-DT	0	0	0	0
chr1	159582826	159588825	6000	+	APCS	0	0	0	0
chr3	49668102	49674101	6000	+	APEH	0	2	0	1
chr4	164872023	164878022	6000	+	APELA	0	1	1	2
chr14	20450226	20456225	6000	+	APEX1	1	1	0	1
chrX	54995363	55001362	6000	+	APEX2	0	1	0	1
chr1	150281180	150287179	6000	-	APH1A	0	1	0	1
chr15	63272550	63278549	6000	+	APH1B	1	1	0	0
chr11	43306970	43312969	6000	+	API5	1	1	0	0
chr11	34915412	34921411	6000	-	APIP	0	1	0	0
chr2	68462585	68468584	6000	+	APLF	0	1	0	0
chrX	129653957	129659956	6000	-	APLN	0	0	0	0
chr11	57236454	57242453	6000	-	APLNR	0	0	0	1
chr19	35863445	35869444	6000	+	APLP1	0	0	0	0
chr11	130064894	130070893	6000	+	APLP2	1	2	0	0
chr20	24991931	24997930	6000	-	APMAP	0	3	0	2
chr11	116836951	116842950	6000	-	APOA1	0	0	0	0
chr11	116831117	116837116	6000	+	APOA1-AS	0	1	0	0
chr1	161222629	161228628	6000	-	APOA2	1	2	0	0
chr11	116822305	116828304	6000	-	APOA4	0	0	0	0
chr11	116791421	116797420	6000	-	APOA5	0	0	0	0
chr2	21043074	21049073	6000	-	APOB	0	0	0	0
chr12	7669600	7675599	6000	-	APOBEC1	0	0	0	0
chr6	41048201	41054200	6000	+	APOBEC2	0	0	0	0
chr22	38952609	38958608	6000	+	APOBEC3A	0	1	0	0
chr22	38977347	38983346	6000	+	APOBEC3B	0	1	0	0
chr22	38997221	39003220	6000	-	APOBEC3B-AS1	0	0	0	0
chr22	39009236	39015235	6000	+	APOBEC3C	0	0	0	0
chr22	39016127	39022126	6000	+	APOBEC3D	0	0	0	0
chr22	39014081	39020080	6000	+	APOBEC3F	0	0	0	0
chr22	39072005	39078004	6000	+	APOBEC3G	0	0	0	0
chr22	39092203	39098202	6000	+	APOBEC3H	0	0	0	0
chr1	183652317	183658316	6000	-	APOBEC4	0	0	0	0
chr16	28489643	28495642	6000	+	APOBR	2	2	0	1
chr19	44909325	44915324	6000	+	APOC1	0	0	0	0
chr19	44921803	44927802	6000	+	APOC1P1	0	0	0	0
chr19	44941051	44947050	6000	+	APOC2	0	0	0	0
chr11	116824907	116830906	6000	+	APOC3	0	0	0	0
chr19	44937237	44943236	6000	+	APOC4	0	0	0	0
chr19	44937238	44943237	6000	+	APOC4-APOC2	0	0	0	0
chr3	195582941	195588940	6000	-	APOD	0	1	0	1
chr19	44900796	44906795	6000	+	APOE	0	0	0	0
chr12	56361858	56367857	6000	-	APOF	0	0	0	0
chr17	66228416	66234415	6000	-	APOH	0	0	0	0
chr22	36248071	36254070	6000	+	APOL1	0	0	0	0
chr22	36238955	36244954	6000	-	APOL2	0	1	0	0
chr22	36165178	36171177	6000	-	APOL3	0	0	0	0
chr22	36203834	36209833	6000	-	APOL4	0	1	0	0
chr22	35643316	35649315	6000	+	APOL6	0	0	0	0
chr12	12720917	12726916	6000	+	APOLD1	2	2	0	0
chrX	23906939	23912938	6000	-	APOO	0	0	0	0
chrX	84998852	85004851	6000	+	APOOL	0	0	0	0
chr16	59754192	59760191	6000	-	APOOP5	0	0	0	0
chr21	26170129	26176128	6000	-	APP	0	2	0	0
chr17	60525243	60531242	6000	-	APPBP2	0	1	0	0
chr3	57222729	57228728	6000	+	APPL1	0	1	0	0
chr12	105235231	105241230	6000	-	APPL2	0	0	0	0
chr16	88810929	88816928	6000	-	APRT	1	1	0	0
chr7	77696346	77702345	6000	-	APTR	0	1	0	0
chr9	33024121	33030120	6000	-	APTX	1	1	0	0
chr7	30906694	30912693	6000	+	AQP1	0	0	0	0
chr1	154316059	154322058	6000	+	AQP10	0	0	0	0
chr11	77584635	77590634	6000	+	AQP11	0	1	0	0
chr2	240686866	240692865	6000	+	AQP12A	0	0	0	0
chr2	240684744	240690743	6000	-	AQP12B	0	0	0	0
chr12	49945741	49951740	6000	+	AQP2	0	0	0	1
chr9	33446597	33452596	6000	-	AQP3	0	0	0	0
chr18	26864804	26870803	6000	-	AQP4	0	1	0	1
chr18	26860308	26866307	6000	+	AQP4-AS1	0	2	0	1
chr12	49956855	49962854	6000	+	AQP5	0	0	0	0
chr12	49967947	49973946	6000	+	AQP6	0	0	0	0
chr9	33401683	33407682	6000	-	AQP7	1	1	0	0
chr9	63333521	63339520	6000	-	AQP7P1	0	1	0	1
chr9	65872574	65878573	6000	+	AQP7P3	0	0	0	0
chr16	25211917	25217916	6000	+	AQP8	0	0	0	0
chr15	58133169	58139168	6000	+	AQP9	0	0	0	0
chr15	34968743	34974742	6000	-	AQR	0	1	0	0
chrX	67539021	67545020	6000	+	AR	0	1	0	1
chrX	47556100	47562099	6000	+	ARAF	0	2	0	0
chr11	72751390	72757389	6000	-	ARAP1	2	2	0	0
chr11	72695474	72701473	6000	+	ARAP1-AS2	0	0	0	0
chr4	36243834	36249833	6000	-	ARAP2	0	1	0	1
chr5	141681231	141687230	6000	-	ARAP3	0	0	0	0
chr8	142613480	142619479	6000	-	ARC	0	0	0	0
chr11	118567387	118573386	6000	+	ARCN1	0	1	0	0
chr4	74440136	74446135	6000	+	AREG	0	1	0	0
chr14	74712119	74718118	6000	-	AREL1	0	1	0	1
chr1	228077660	228083659	6000	+	ARF1	0	0	0	0
chr12	48956527	48962526	6000	-	ARF3	0	2	0	0
chr3	57596345	57602344	6000	-	ARF4	0	1	0	0
chr3	57592789	57598788	6000	+	ARF4-AS1	0	1	0	0
chr7	127583411	127589410	6000	+	ARF5	0	2	0	1
chr14	49888082	49894081	6000	+	ARF6	1	1	0	0
chr20	63267785	63273784	6000	+	ARFGAP1	0	0	0	0
chr11	47176126	47182125	6000	-	ARFGAP2	0	1	0	0
chr22	42856295	42862294	6000	-	ARFGAP3	1	2	0	0
chr8	67342825	67348824	6000	-	ARFGEF1	0	1	0	0
chr20	48916711	48922710	6000	+	ARFGEF2	0	1	0	0
chr6	138156690	138162689	6000	+	ARFGEF3	0	1	0	2
chr4	152774937	152780936	6000	+	ARFIP1	1	1	0	0
chr11	6480480	6486479	6000	-	ARFIP2	1	1	0	0
chr20	63707014	63713013	6000	-	ARFRP1	0	1	0	0
chr6	131568226	131574225	6000	+	ARG1	0	1	1	1
chr14	67614920	67620919	6000	+	ARG2	0	1	0	0
chr3	121562949	121568948	6000	+	ARGFX	0	0	0	0
chr17	32150572	32156571	6000	-	ARGFXP2	0	0	0	2
chr13	106567165	106573164	6000	-	ARGLU1	0	0	0	0
chr11	46699661	46705660	6000	-	ARHGAP1	1	1	0	0
chr4	147727063	147733062	6000	+	ARHGAP10	0	1	0	0
chr10	31927877	31933876	6000	-	ARHGAP12	0	2	0	0
chr2	143065973	143071972	6000	+	ARHGAP15	0	0	0	0
chr2	143754757	143760756	6000	-	ARHGAP15-AS1	0	0	0	1
chr16	25014602	25020601	6000	-	ARHGAP17	0	2	0	0
chr6	129709226	129715225	6000	-	ARHGAP18	0	1	0	1
chr10	97291674	97297673	6000	-	ARHGAP19	0	1	0	0
chr10	97291674	97297673	6000	-	ARHGAP19-SLIT1	0	1	0	0
chr11	110712190	110718189	6000	-	ARHGAP20	0	0	0	0
chr10	24724422	24730421	6000	-	ARHGAP21	0	1	0	0
chr10	48655266	48661265	6000	-	ARHGAP22	0	0	0	0
chr10	48510590	48516589	6000	-	ARHGAP22-IT1	0	0	0	1
chr4	85470150	85476149	6000	+	ARHGAP24	0	1	1	1
chr2	68705510	68711509	6000	+	ARHGAP25	0	0	0	0
chr5	142765370	142771369	6000	+	ARHGAP26	0	1	0	0
chr5	142867911	142873910	6000	-	ARHGAP26-AS1	0	0	0	0
chr5	143187500	143193499	6000	+	ARHGAP26-IT1	0	0	0	0
chr17	64780505	64786504	6000	-	ARHGAP27P1	0	0	0	0
chr17	64781000	64786999	6000	-	ARHGAP27P1-BPTFP1-KPNA2P3	0	0	0	0
chr17	68193660	68199659	6000	+	ARHGAP27P2	0	0	0	0
chr18	6724716	6730715	6000	+	ARHGAP28	0	1	0	0
chr1	94274069	94280068	6000	-	ARHGAP29	0	0	0	0
chr1	94241985	94247984	6000	+	ARHGAP29-AS1	0	1	0	0
chr1	161068972	161074971	6000	-	ARHGAP30	1	1	0	0
chr3	119289289	119295288	6000	+	ARHGAP31	0	1	0	0
chr3	119321761	119327760	6000	-	ARHGAP31-AS1	0	1	0	0
chr11	129278168	129284167	6000	-	ARHGAP32	0	0	0	0
chr19	35770515	35776514	6000	+	ARHGAP33	0	1	0	0
chr19	46855997	46861996	6000	+	ARHGAP35	1	2	0	0
chrX	131053346	131059345	6000	+	ARHGAP36	0	0	0	0
chr8	144699521	144705520	6000	-	ARHGAP39	0	0	0	0
chrX	153925265	153931264	6000	-	ARHGAP4	1	2	0	0
chr20	38596809	38602808	6000	+	ARHGAP40	1	1	1	1
chr11	100682288	100688287	6000	+	ARHGAP42	0	2	0	1
chr17	12784498	12790497	6000	+	ARHGAP44	0	0	0	0
chr19	1060959	1066958	6000	+	ARHGAP45	0	0	0	0
chr14	32067588	32073587	6000	+	ARHGAP5	0	0	0	0
chr14	32075700	32081699	6000	-	ARHGAP5-AS1	1	1	0	0
chrX	11664921	11670920	6000	-	ARHGAP6	0	0	0	0
chr22	44747558	44753557	6000	+	ARHGAP8	0	1	0	1
chr12	57487825	57493824	6000	-	ARHGAP9	0	1	0	0
chr17	81870338	81876337	6000	-	ARHGDIA	0	1	0	0
chr12	14960602	14966601	6000	-	ARHGDIB	0	0	0	0
chr16	275591	281590	6000	+	ARHGDIG	0	0	0	0
chr19	41878184	41884183	6000	+	ARHGEF1	1	1	0	0
chr1	17508442	17514441	6000	+	ARHGEF10L	0	0	0	0
chr1	157045904	157051903	6000	-	ARHGEF11	0	0	0	1
chr11	120331276	120337275	6000	+	ARHGEF12	0	1	0	0
chr17	8305241	8311240	6000	+	ARHGEF15	0	0	0	0
chr1	3449589	3455588	6000	+	ARHGEF16	0	2	0	0
chr11	73300961	73306960	6000	+	ARHGEF17	0	0	0	0
chr19	7343901	7349900	6000	+	ARHGEF18	0	0	0	0
chr1	16211701	16217700	6000	-	ARHGEF19	1	1	0	0
chr1	155990263	155996262	6000	-	ARHGEF2	0	0	0	0
chr1	155986390	155992389	6000	+	ARHGEF2-AS1	0	0	0	0
chr12	57605116	57611115	6000	+	ARHGEF25	0	0	0	0
chr3	154120211	154126210	6000	-	ARHGEF26-AS1	0	0	0	0
chr5	73621158	73627157	6000	+	ARHGEF28	2	2	0	2
chr3	57078309	57084308	6000	-	ARHGEF3	0	0	0	0
chr3	56935040	56941039	6000	+	ARHGEF3-AS1	0	0	0	0
chr2	38884882	38890881	6000	+	ARHGEF33	0	0	0	0
chr5	149547057	149553056	6000	+	ARHGEF37	2	2	1	1
chr4	105547604	105553603	6000	+	ARHGEF38	2	2	1	2
chr4	105556591	105562590	6000	+	ARHGEF38-IT1	0	1	0	0
chr9	35664206	35670205	6000	-	ARHGEF39	0	1	0	0
chr2	130831914	130837913	6000	+	ARHGEF4	0	0	0	0
chr14	21056276	21062275	6000	+	ARHGEF40	0	0	0	0
chrX	136779946	136785945	6000	-	ARHGEF6	1	1	1	2
chr13	111109619	111115618	6000	+	ARHGEF7	0	0	0	0
chr13	111147566	111153565	6000	-	ARHGEF7-AS1	0	0	0	0
chr13	111114679	111120678	6000	-	ARHGEF7-AS2	0	0	0	0
chrX	63784547	63790546	6000	-	ARHGEF9	0	0	0	0
chrX	63670503	63676502	6000	-	ARHGEF9-IT1	0	0	0	0
chr1	26691015	26697014	6000	+	ARID1A	1	3	0	0
chr6	156771026	156777025	6000	+	ARID1B	0	2	0	1
chr12	45724706	45730705	6000	+	ARID2	2	2	0	1
chr19	920733	926732	6000	+	ARID3A	1	2	0	0
chr15	74536177	74542176	6000	+	ARID3B	1	1	0	0
chr9	34632113	34638112	6000	-	ARID3C	0	1	0	0
chr14	58293385	58299384	6000	+	ARID4A	0	1	0	0
chr1	235327225	235333224	6000	-	ARID4B	1	2	0	1
chr2	96531752	96537751	6000	+	ARID5A	1	3	0	4
chr10	61896254	61902253	6000	+	ARID5B	0	1	0	1
chr15	72469330	72475329	6000	+	ARIH1	0	1	0	0
chr3	48913821	48919820	6000	+	ARIH2	0	0	0	0
chr3	48918386	48924385	6000	-	ARIH2OS	0	0	0	0
chr12	101406821	101412820	6000	-	ARL1	0	1	0	0
chr5	176360468	176366467	6000	+	ARL10	1	1	0	0
chr13	49623456	49629455	6000	+	ARL11	0	0	0	0
chrX	100964011	100970010	6000	+	ARL13A	0	0	0	0
chr3	93975139	93981138	6000	+	ARL13B	0	1	0	0
chr3	160672160	160678159	6000	+	ARL14	0	0	0	1
chr11	30318104	30324103	6000	+	ARL14EP	1	1	0	0
chr5	116046140	116052139	6000	+	ARL14EPL	0	0	0	0
chr5	54309591	54315590	6000	-	ARL15	0	1	0	2
chr17	81682925	81688924	6000	-	ARL16	0	1	0	0
chr17	46360788	46366787	6000	-	ARL17B	0	0	0	0
chr11	65009160	65015159	6000	+	ARL2	0	1	0	0
chr11	65009113	65015112	6000	+	ARL2-SNX15	0	1	0	0
chr16	57240259	57246258	6000	+	ARL2BP	0	1	0	0
chr10	102713398	102719397	6000	-	ARL3	0	1	0	0
chr7	12681827	12687826	6000	+	ARL4A	2	1	0	2
chr2	234496082	234502081	6000	-	ARL4C	0	0	0	0
chr17	43393993	43399992	6000	+	ARL4D	1	2	0	0
chr2	151827422	151833421	6000	-	ARL5A	0	1	0	0
chr10	18654335	18660334	6000	+	ARL5B	1	1	0	0
chr17	39165162	39171161	6000	-	ARL5C	0	1	0	0
chr3	97757581	97763580	6000	+	ARL6	0	0	0	0
chr16	18800550	18806549	6000	-	ARL6IP1	1	1	0	0
chr12	122975060	122981059	6000	+	ARL6IP4	0	2	0	0
chr3	69079937	69085936	6000	+	ARL6IP5	0	2	0	0
chr2	152712648	152718647	6000	+	ARL6IP6	1	1	0	0
chr1	202143744	202149743	6000	-	ARL8A	0	1	0	0
chr3	5117292	5123291	6000	+	ARL8B	0	1	0	0
chr4	56500209	56506208	6000	+	ARL9	0	0	0	0
chr16	80891597	80897596	6000	-	ARLNC1	0	1	0	0
chr8	65633218	65639217	6000	-	ARMC1	1	1	0	0
chr6	35728726	35734725	6000	+	ARMC12	1	3	2	3
chr6	108843410	108849409	6000	+	ARMC2	0	0	0	0
chr6	108923104	108929103	6000	-	ARMC2-AS1	0	0	0	0
chr10	22923024	22929023	6000	+	ARMC3	0	0	0	0
chr10	27998501	28004500	6000	-	ARMC4	0	0	0	0
chr16	31453273	31459272	6000	+	ARMC5	1	3	0	0
chr19	19028603	19034602	6000	+	ARMC6	0	1	0	0
chr17	75104969	75110968	6000	+	ARMC7	1	4	1	1
chr3	138182248	138188247	6000	+	ARMC8	1	3	0	0
chr2	231193628	231199627	6000	+	ARMC9	0	1	0	0
chrX	101545547	101551546	6000	+	ARMCX1	0	0	0	0
chrX	101658879	101664878	6000	-	ARMCX2	0	0	0	0
chrX	101618130	101624129	6000	+	ARMCX3	0	0	0	0
chrX	101413278	101419277	6000	+	ARMCX4	0	0	0	0
chrX	102594206	102600205	6000	+	ARMCX5	0	1	0	0
chrX	102594348	102600347	6000	+	ARMCX5-GPRASP2	0	1	0	0
chrX	101617002	101623001	6000	-	ARMCX6	0	0	0	0
chr1	44669696	44675695	6000	+	ARMH1	0	1	0	1
chr6	24797918	24803917	6000	-	ARMH2	0	0	0	1
chr10	102055238	102061237	6000	-	ARMH3	0	1	0	0
chr14	58151306	58157305	6000	-	ARMH4	0	1	0	0
chr10	122449653	122455652	6000	+	ARMS2	0	0	0	0
chr6	151447258	151453257	6000	+	ARMT1	1	2	1	2
chr1	150875738	150881737	6000	-	ARNT	0	1	0	0
chr15	80399382	80405381	6000	+	ARNT2	0	0	0	0
chr11	13271552	13277551	6000	+	ARNTL	0	1	0	0
chr12	27327836	27333835	6000	+	ARNTL2	1	1	1	1
chr12	27445635	27451634	6000	-	ARNTL2-AS1	0	0	0	0
chr7	99320873	99326872	6000	+	ARPC1A	0	1	0	0
chr7	99369254	99375253	6000	+	ARPC1B	0	1	0	0
chr2	218212138	218218137	6000	+	ARPC2	0	0	0	0
chr12	110449412	110455411	6000	-	ARPC3	0	1	0	0
chr3	9787495	9793494	6000	+	ARPC4	1	1	0	0
chr3	9787548	9793547	6000	+	ARPC4-TTLL3	1	1	0	0
chr1	183634784	183640783	6000	-	ARPC5	1	1	0	0
chr9	124857130	124863129	6000	+	ARPC5L	1	1	0	0
chr15	89911953	89917952	6000	-	ARPIN	0	1	0	0
chr15	89911953	89917952	6000	-	ARPIN-AP3S2	0	1	0	0
chr15	52568447	52574446	6000	-	ARPP19	0	1	0	0
chr3	35634525	35640524	6000	+	ARPP21	0	0	0	0
chrX	70263334	70269333	6000	+	ARR3	0	0	0	0
chr11	75350663	75356662	6000	-	ARRB1	0	2	0	0
chr17	4705619	4711618	6000	+	ARRB2	0	1	0	1
chr9	137600640	137606639	6000	+	ARRDC1	0	1	0	0
chr9	137617896	137623895	6000	-	ARRDC1-AS1	0	1	0	0
chr19	17996124	18002123	6000	+	ARRDC2	0	1	0	0
chr5	91382333	91388332	6000	-	ARRDC3	0	1	0	0
chr5	91375347	91381346	6000	+	ARRDC3-AS1	1	1	0	0
chr15	97955703	97961702	6000	+	ARRDC4	0	0	0	0
chr19	4914470	4920469	6000	-	ARRDC5	0	1	0	0
chr22	50627153	50633152	6000	-	ARSA	0	1	0	0
chr5	78985088	78991087	6000	-	ARSB	0	0	0	0
chrX	2928346	2934345	6000	-	ARSD	0	0	0	1
chrX	2899904	2905903	6000	+	ARSD-AS1	0	0	0	0
chrX	3035234	3041233	6000	+	ARSF	0	0	0	0
chr17	68254170	68260169	6000	+	ARSG	1	1	0	1
chrX	3001546	3007545	6000	+	ARSH	0	0	0	0
chr5	150301906	150307905	6000	-	ARSI	0	0	0	0
chr4	113979465	113985464	6000	-	ARSJ	0	0	0	0
chr5	95550101	95556100	6000	+	ARSK	1	2	0	0
chrX	2967246	2973245	6000	-	ARSL	0	0	0	0
chr11	3640110	3646109	6000	+	ART1	1	2	0	0
chr4	76006168	76012167	6000	+	ART3	0	0	0	0
chr12	14842527	14848526	6000	-	ART4	0	0	0	0
chr11	3641393	3647392	6000	-	ART5	1	2	0	0
chr1	43928320	43934319	6000	+	ARTN	0	0	0	0
chr1	230974082	230980081	6000	+	ARV1	0	1	0	1
chr22	20015824	20021823	6000	-	ARVCF	0	0	0	0
chrX	25014966	25020965	6000	-	ARX	0	0	0	0
chr10	128061426	128067425	6000	-	AS-PTPRE	0	0	0	0
chr10	102864470	102870469	6000	+	AS3MT	0	0	0	0
chr8	18083962	18089961	6000	-	ASAH1	1	2	1	2
chr10	50250565	50256564	6000	-	ASAH2	0	0	0	0
chr10	50734936	50740935	6000	+	ASAH2B	0	1	0	0
chr8	130442849	130448848	6000	-	ASAP1	0	0	0	0
chr8	130295534	130301533	6000	-	ASAP1-IT1	1	1	0	1
chr8	130083769	130089768	6000	-	ASAP1-IT2	0	0	0	0
chr2	9201765	9207764	6000	+	ASAP2	0	1	0	0
chr2	238421927	238427926	6000	+	ASB1	1	1	0	0
chr7	151186793	151192792	6000	-	ASB10	0	0	0	0
chrX	15314641	15320640	6000	-	ASB11	0	0	0	0
chrX	64229608	64235607	6000	-	ASB12	0	0	0	0
chr10	5665596	5671595	6000	-	ASB13	0	2	0	1
chr3	57292049	57298048	6000	-	ASB14	0	0	0	0
chr7	123562003	123568002	6000	+	ASB15	1	1	0	1
chr7	123623958	123629957	6000	-	ASB15-AS1	0	0	0	0
chr17	44165704	44171703	6000	+	ASB16	0	0	0	0
chr17	44185718	44191717	6000	-	ASB16-AS1	1	1	0	0
chr1	75936626	75942625	6000	-	ASB17	0	0	0	0
chr2	236263346	236269345	6000	-	ASB18	0	0	0	0
chr2	53785954	53791953	6000	-	ASB3	0	1	0	0
chr7	95480439	95486438	6000	+	ASB4	0	0	0	0
chr4	176276572	176282571	6000	-	ASB5	0	1	0	1
chr9	129641170	129647169	6000	-	ASB6	0	1	0	0
chr15	100597550	100603549	6000	+	ASB7	0	1	0	0
chr12	48156516	48162515	6000	-	ASB8	0	1	0	0
chrX	15269477	15275476	6000	-	ASB9	0	0	0	0
chr15	92790484	92796483	6000	+	ASB9P1	0	0	0	0
chr10	72217778	72223777	6000	-	ASCC1	0	0	0	0
chr22	29837283	29843282	6000	-	ASCC2	0	1	0	0
chr6	100883456	100889455	6000	-	ASCC3	0	0	0	0
chr12	102952674	102958673	6000	+	ASCL1	0	0	0	0
chr11	2269953	2275952	6000	-	ASCL2	0	1	0	0
chr11	8942034	8948033	6000	-	ASCL3	0	0	0	0
chr12	107769385	107775384	6000	+	ASCL4	0	1	1	1
chr1	201114373	201120372	6000	-	ASCL5	0	1	0	0
chr2	189656399	189662398	6000	+	ASDURF	0	0	0	0
chr6	118889152	118895151	6000	+	ASF1A	1	1	0	0
chr19	14135590	14141589	6000	-	ASF1B	0	1	0	0
chr17	7178565	7184564	6000	-	ASGR1	0	0	0	0
chr17	7114539	7120538	6000	-	ASGR2	0	0	0	0
chr1	155562161	155568160	6000	-	ASH1L	0	1	0	0
chr1	155557042	155563041	6000	+	ASH1L-AS1	0	1	0	0
chr8	38099965	38105964	6000	+	ASH2L	0	1	0	0
chr12	50052596	50058595	6000	+	ASIC1	0	0	0	0
chr17	34155807	34161806	6000	-	ASIC2	0	0	0	0
chr7	151043292	151049291	6000	+	ASIC3	1	1	0	0
chr2	219509170	219515169	6000	+	ASIC4	0	0	0	0
chr2	219516087	219522086	6000	-	ASIC4-AS1	0	0	0	0
chr20	34181493	34187492	6000	+	ASIP	0	0	0	0
chr7	66070819	66076818	6000	+	ASL	1	1	0	0
chr7	97927442	97933441	6000	-	ASNS	0	0	0	0
chr2	189656399	189662398	6000	+	ASNSD1	0	0	0	0
chr8	46616644	46622643	6000	-	ASNSP1	0	0	0	0
chr17	3468646	3474645	6000	+	ASPA	1	1	0	0
chr19	50513685	50519684	6000	-	ASPDH	0	0	0	0
chr14	104080658	104086657	6000	+	ASPG	0	2	0	1
chr8	61713641	61719640	6000	-	ASPH	1	1	0	0
chr16	29895392	29901391	6000	+	ASPHD1	0	0	0	0
chr22	26424260	26430259	6000	+	ASPHD2	0	0	0	0
chr1	197145695	197151694	6000	-	ASPM	1	2	2	2
chr9	92481507	92487506	6000	-	ASPN	0	0	0	0
chr2	69961266	69967265	6000	-	ASPRV1	0	0	0	0
chr17	81972550	81978549	6000	+	ASPSCR1	0	1	0	0
chr11	62332430	62338429	6000	+	ASRGL1	0	0	0	0
chr9	130439707	130445706	6000	+	ASS1	0	0	0	0
chr3	131025855	131031854	6000	-	ASTE1	0	1	0	0
chr2	96142060	96148059	6000	-	ASTL	1	1	0	0
chr1	177163905	177169904	6000	-	ASTN1	0	0	0	0
chr9	117414058	117420057	6000	-	ASTN2	0	0	0	0
chr9	116499283	116505282	6000	+	ASTN2-AS1	0	0	0	0
chr20	32353062	32359061	6000	+	ASXL1	1	1	0	0
chr2	25877488	25883487	6000	-	ASXL2	0	1	0	0
chr18	33573219	33579218	6000	+	ASXL3	0	1	0	0
chr7	117426494	117432493	6000	-	ASZ1	0	0	0	0
chr8	123395448	123401447	6000	-	ATAD2	0	1	0	1
chr2	23926124	23932123	6000	-	ATAD2B	0	1	0	0
chr1	1507143	1513142	6000	+	ATAD3A	0	1	0	0
chr1	1466732	1472731	6000	+	ATAD3B	0	2	0	0
chr1	1444689	1450688	6000	+	ATAD3C	0	0	0	0
chr17	30825830	30831829	6000	+	ATAD5	0	1	0	0
chr19	3875685	3881684	6000	+	ATCAY	0	0	0	0
chr10	121927802	121933801	6000	-	ATE1	0	1	0	0
chr10	121923312	121929311	6000	+	ATE1-AS1	0	1	0	0
chr12	50758682	50764681	6000	+	ATF1	1	1	0	1
chr2	175167207	175173206	6000	-	ATF2	0	1	0	0
chr1	212560334	212566333	6000	+	ATF3	0	0	0	0
chr22	39509494	39515493	6000	+	ATF4	0	0	0	0
chr19	49923702	49929701	6000	+	ATF5	0	1	0	0
chr1	161761320	161767319	6000	+	ATF6	1	2	0	2
chr12	53625416	53631415	6000	-	ATF7	1	1	0	0
chr12	53625383	53631382	6000	-	ATF7-NPFF	1	1	0	0
chr12	14360632	14366631	6000	+	ATF7IP	1	1	0	0
chr16	10381061	10387060	6000	+	ATF7IP2	0	0	0	0
chr5	81967021	81973020	6000	+	ATG10	0	1	0	0
chr12	52064923	52070922	6000	+	ATG101	1	1	0	0
chr5	115840566	115846565	6000	-	ATG12	0	1	0	1
chr11	46612276	46618275	6000	+	ATG13	1	1	0	0
chr14	55410831	55416830	6000	-	ATG14	0	1	0	0
chr11	72809407	72815406	6000	+	ATG16L2	0	2	0	0
chr11	64916242	64922241	6000	-	ATG2A	0	0	0	0
chr14	96362342	96368341	6000	-	ATG2B	0	3	0	0
chr3	112560963	112566962	6000	-	ATG3	0	1	0	0
chrX	108086667	108092666	6000	+	ATG4A	1	1	0	0
chr2	241632659	241638658	6000	+	ATG4B	0	0	0	0
chr1	62778765	62784764	6000	+	ATG4C	1	1	0	0
chr19	10538897	10544896	6000	+	ATG4D	1	1	0	0
chr6	106324821	106330820	6000	-	ATG5	1	1	0	0
chr3	11267348	11273347	6000	+	ATG7	0	1	0	0
chr2	219228637	219234636	6000	-	ATG9A	1	1	0	0
chr7	151027268	151033267	6000	-	ATG9B	1	2	0	2
chr2	215306974	215312973	6000	+	ATIC	0	1	0	0
chr14	50528082	50534081	6000	+	ATL1	1	1	0	1
chr2	38377585	38383584	6000	-	ATL2	2	3	0	0
chr11	63670975	63676974	6000	-	ATL3	1	1	0	0
chr11	108217484	108223483	6000	+	ATM	0	1	0	0
chr16	81030842	81036841	6000	+	ATMIN	1	1	0	0
chr12	6919459	6925458	6000	+	ATN1	0	1	0	1
chr4	93823753	93829752	6000	+	ATOH1	0	0	0	0
chr10	68231114	68237113	6000	-	ATOH7	0	0	0	0
chr2	85748786	85754785	6000	+	ATOH8	0	1	0	0
chr5	151757632	151763631	6000	-	ATOX1	1	2	1	2
chr15	25864145	25870144	6000	-	ATP10A	0	0	0	0
chr5	160928412	160934411	6000	-	ATP10B	1	1	0	1
chr4	47480261	47486260	6000	+	ATP10D	0	0	0	0
chr13	112685034	112691033	6000	+	ATP11A	0	0	0	0
chr13	112753732	112759731	6000	-	ATP11A-AS1	0	0	0	0
chr13	112642044	112648043	6000	+	ATP11AUN	0	0	0	0
chr3	182788504	182794503	6000	+	ATP11B	0	1	0	0
chrX	139932084	139938083	6000	-	ATP11C	0	1	0	0
chr13	24675408	24681407	6000	+	ATP12A	0	0	0	0
chr19	19662677	19668676	6000	-	ATP13A1	1	2	0	0
chr1	17010973	17016972	6000	-	ATP13A2	1	1	0	0
chr3	194486007	194492006	6000	-	ATP13A3	0	0	0	0
chr3	193592115	193598114	6000	-	ATP13A4	1	1	0	0
chr3	193548213	193554212	6000	+	ATP13A4-AS1	1	2	2	2
chr3	193377821	193383820	6000	-	ATP13A5	1	3	2	3
chr3	193302244	193308243	6000	+	ATP13A5-AS1	0	0	0	0
chr1	116367986	116373985	6000	+	ATP1A1	0	2	0	0
chr1	116417623	116423622	6000	-	ATP1A1-AS1	0	1	0	1
chr1	160110759	160116758	6000	+	ATP1A2	0	0	0	0
chr19	41993231	41999230	6000	-	ATP1A3	0	1	0	0
chr1	160146603	160152602	6000	+	ATP1A4	0	0	0	0
chr1	169101690	169107689	6000	+	ATP1B1	0	1	0	0
chr17	7641627	7647626	6000	+	ATP1B2	0	0	0	0
chr3	141871643	141877642	6000	+	ATP1B3	0	2	0	0
chrX	120357085	120363084	6000	+	ATP1B4	0	0	0	0
chr16	28873488	28879487	6000	+	ATP2A1	0	0	0	0
chr16	28878922	28884921	6000	-	ATP2A1-AS1	0	0	0	0
chr12	110276247	110282246	6000	+	ATP2A2	1	1	0	0
chr17	3963465	3969464	6000	-	ATP2A3	1	2	0	0
chr12	89708367	89714366	6000	-	ATP2B1	1	1	0	0
chr12	89703955	89709954	6000	+	ATP2B1-AS1	1	1	0	2
chr3	10706963	10712962	6000	-	ATP2B2	0	0	0	0
chr3	10625808	10631807	6000	-	ATP2B2-IT2	0	0	0	0
chrX	153512677	153518676	6000	+	ATP2B3	0	0	0	0
chr1	203621787	203627786	6000	+	ATP2B4	0	0	0	0
chr3	130845500	130851499	6000	+	ATP2C1	1	1	1	2
chr16	84363523	84369522	6000	+	ATP2C2	0	1	0	0
chr16	84466362	84472361	6000	-	ATP2C2-AS1	0	0	0	0
chr19	35562659	35568658	6000	-	ATP4A	0	0	0	0
chr13	113657199	113663198	6000	-	ATP4B	0	0	0	0
chr18	46103234	46109233	6000	-	ATP5F1A	0	0	0	1
chr12	56644985	56650984	6000	-	ATP5F1B	0	1	0	0
chr10	7783104	7789103	6000	+	ATP5F1C	0	1	0	0
chr19	1236751	1242750	6000	+	ATP5F1D	0	1	0	0
chr20	59031336	59037335	6000	-	ATP5F1E	0	1	0	0
chr17	48887787	48893786	6000	+	ATP5MC1	0	1	0	0
chr12	53676547	53682546	6000	-	ATP5MC2	0	0	0	0
chr2	175180711	175186710	6000	-	ATP5MC3	1	1	0	0
chr10	103395506	103401505	6000	-	ATP5MD	0	0	0	0
chr4	673277	679276	6000	-	ATP5ME	2	2	0	0
chr7	99465168	99471167	6000	-	ATP5MF	0	1	0	0
chr7	99465168	99471167	6000	-	ATP5MF-PTCD1	0	1	0	0
chr11	118396389	118402388	6000	+	ATP5MG	0	0	1	1
chr22	42639602	42645601	6000	-	ATP5MGL	0	0	0	0
chr14	103920530	103926529	6000	-	ATP5MPL	0	1	0	0
chr1	111444464	111450463	6000	+	ATP5PB	0	1	0	0
chr17	75045970	75051969	6000	-	ATP5PD	0	1	0	1
chr21	25734655	25740654	6000	-	ATP5PF	0	1	0	0
chr21	33914805	33920804	6000	-	ATP5PO	0	1	0	0
chrX	154423669	154429668	6000	+	ATP6AP1	0	1	0	0
chr5	82273447	82279446	6000	+	ATP6AP1L	0	1	0	0
chrX	40575970	40581969	6000	+	ATP6AP2	0	1	0	0
chr17	42453874	42459873	6000	+	ATP6V0A1	0	1	0	0
chr12	123707353	123713352	6000	+	ATP6V0A2	0	1	0	0
chr7	138798840	138804839	6000	-	ATP6V0A4	0	0	0	0
chr1	43969960	43975959	6000	+	ATP6V0B	0	2	0	0
chr16	2508726	2514725	6000	+	ATP6V0C	0	1	0	0
chr6	42722576	42728575	6000	+	ATP6V0CP3	1	1	0	1
chr16	67480158	67486157	6000	-	ATP6V0D1	0	1	0	1
chr8	86093910	86099909	6000	+	ATP6V0D2	0	0	0	0
chr5	172978771	172984770	6000	+	ATP6V0E1	0	1	0	0
chr7	149867964	149873963	6000	+	ATP6V0E2	0	0	0	0
chr7	149872863	149878862	6000	-	ATP6V0E2-AS1	0	0	0	0
chr3	113742035	113748034	6000	+	ATP6V1A	0	1	0	0
chr2	70930900	70936899	6000	+	ATP6V1B1	0	1	0	0
chr2	70947612	70953611	6000	-	ATP6V1B1-AS1	0	0	0	0
chr8	20192375	20198374	6000	+	ATP6V1B2	0	1	0	0
chr8	103016083	103022082	6000	+	ATP6V1C1	0	1	0	0
chr2	10715973	10721972	6000	+	ATP6V1C2	0	0	0	0
chr14	67358805	67364804	6000	-	ATP6V1D	1	1	1	0
chr22	17627823	17633822	6000	-	ATP6V1E1	1	1	0	0
chr2	46541578	46547577	6000	-	ATP6V1E2	0	1	0	0
chr7	128857856	128863855	6000	+	ATP6V1F	0	0	0	0
chr7	128861330	128867329	6000	+	ATP6V1FNB	0	0	0	0
chr9	114582769	114588768	6000	+	ATP6V1G1	0	1	0	1
chr8	53842312	53848311	6000	-	ATP6V1H	0	0	0	0
chrX	77905656	77911655	6000	+	ATP7A	0	0	0	0
chr13	52011131	52017130	6000	-	ATP7B	0	0	0	0
chr4	42656106	42662105	6000	-	ATP8A1	0	2	0	1
chr18	57802823	57808822	6000	-	ATP8B1	1	1	1	1
chr1	154320525	154326524	6000	+	ATP8B2	0	0	0	0
chr19	1811277	1817276	6000	-	ATP8B3	0	1	0	0
chr15	50180852	50186851	6000	-	ATP8B4	0	0	0	0
chr9	35401755	35407754	6000	+	ATP8B5P	0	0	0	0
chr20	51767391	51773390	6000	-	ATP9A	0	0	0	0
chr18	79064285	79070284	6000	+	ATP9B	0	1	0	0
chr1	46667428	46673427	6000	-	ATPAF1	0	1	0	0
chr17	18038169	18044168	6000	-	ATPAF2	0	1	0	0
chr5	10248910	10254909	6000	-	ATPSCKMT	0	1	1	0
chr3	142577794	142583793	6000	-	ATR	0	1	0	0
chr2	27207041	27213040	6000	+	ATRAID	1	1	0	0
chr3	48441710	48447709	6000	+	ATRIP	0	1	0	0
chr3	48441779	48447778	6000	+	ATRIP-TREX1	0	1	0	0
chr20	3466018	3472017	6000	+	ATRN	0	1	0	0
chr10	115088365	115094364	6000	+	ATRNL1	0	0	0	0
chrX	77785236	77791235	6000	-	ATRX	0	0	0	0
chr6	16760491	16766490	6000	-	ATXN1	2	3	0	1
chr6	16756138	16762137	6000	+	ATXN1-AS1	0	1	0	0
chr22	45666798	45672797	6000	+	ATXN10	0	1	0	0
chr16	71840976	71846975	6000	+	ATXN1L	1	1	0	0
chr12	111598677	111604676	6000	-	ATXN2	1	2	0	0
chr12	111594498	111600497	6000	+	ATXN2-AS	1	2	0	0
chr16	28818048	28824047	6000	+	ATXN2L	0	1	0	0
chr14	92105622	92111621	6000	-	ATXN3	0	1	0	0
chrX	13319400	13325399	6000	-	ATXN3L	0	0	0	0
chr3	63859557	63865556	6000	+	ATXN7	0	0	0	0
chr7	105876773	105882772	6000	-	ATXN7L1	1	1	0	0
chr1	109478905	109484904	6000	+	ATXN7L2	0	2	0	0
chr17	44197162	44203161	6000	-	ATXN7L3	2	2	0	0
chr12	74532835	74538834	6000	+	ATXN7L3B	0	2	0	1
chr13	70102213	70108212	6000	+	ATXN8OS	0	0	0	0
chr9	91360970	91366969	6000	-	AUH	0	0	0	0
chr1	25858459	25864458	6000	-	AUNIP	0	1	0	0
chr2	74528707	74534706	6000	-	AUP1	1	1	0	0
chr20	56391338	56397337	6000	-	AURKA	0	1	0	0
chr1	1374517	1380516	6000	-	AURKAIP1	1	1	0	1
chr1	220266716	220272715	6000	-	AURKAP1	1	1	0	0
chr17	8209768	8215767	6000	-	AURKB	0	0	0	0
chr19	57225317	57231316	6000	+	AURKC	0	0	0	0
chr7	69593475	69599474	6000	+	AUTS2	0	1	0	1
chr15	34073878	34079877	6000	-	AVEN	0	0	0	0
chr12	57817705	57823704	6000	-	AVIL	0	0	0	0
chr7	32490489	32496488	6000	+	AVL9	1	1	0	0
chr20	3092522	3098521	6000	-	AVP	0	0	0	0
chr10	97686433	97692432	6000	-	AVPI1	1	1	0	0
chr12	63150202	63156201	6000	-	AVPR1A	0	0	0	0
chr1	206116389	206122388	6000	-	AVPR1B	0	0	0	0
chrX	153897625	153903624	6000	+	AVPR2	0	0	0	0
chrX	70228489	70234488	6000	+	AWAT1	0	1	0	1
chrX	70048971	70054970	6000	-	AWAT2	0	0	0	0
chr1	179360704	179366703	6000	+	AXDND1	0	1	0	0
chr16	354227	360226	6000	-	AXIN1	0	0	0	0
chr17	65560649	65566648	6000	-	AXIN2	0	2	0	0
chr19	41214223	41220222	6000	+	AXL	0	0	0	0
chr7	99975032	99981031	6000	-	AZGP1	0	0	0	0
chr7	99975762	99981761	6000	+	AZGP1P1	0	0	0	0
chr3	28348279	28354278	6000	-	AZI2	0	1	0	0
chr8	102863201	102869200	6000	-	AZIN1	0	2	0	0
chr8	102859271	102865270	6000	+	AZIN1-AS1	0	2	0	0
chr1	33076110	33082109	6000	+	AZIN2	0	1	0	0
chr3	161104470	161110469	6000	-	B3GALNT1	0	0	0	0
chr2	167288060	167294059	6000	+	B3GALT1	0	1	0	0
chr2	167940145	167946144	6000	-	B3GALT1-AS1	1	0	0	1
chr1	193185614	193191613	6000	-	B3GALT2	0	0	0	0
chr21	39607940	39613939	6000	+	B3GALT5	0	0	0	0
chr21	39611823	39617822	6000	-	B3GALT5-AS1	1	1	1	1
chr1	1227237	1233236	6000	+	B3GALT6	0	2	0	0
chr11	134411243	134417242	6000	-	B3GAT1	0	0	0	0
chr6	70956061	70962060	6000	-	B3GAT2	0	0	0	0
chr11	62620987	62626986	6000	-	B3GAT3	0	1	0	0
chr13	31194975	31200974	6000	+	B3GLCT	0	0	0	0
chr9	120788496	120794495	6000	+	B3GNT10	0	1	0	0
chr2	62191115	62197114	6000	+	B3GNT2	0	1	0	0
chr19	17789828	17795827	6000	+	B3GNT3	1	1	1	1
chr12	122198681	122204680	6000	+	B3GNT4	0	1	0	0
chr3	183248207	183254206	6000	+	B3GNT5	0	2	0	0
chr11	77029398	77035397	6000	+	B3GNT6	1	1	0	1
chr2	231390710	231396709	6000	+	B3GNT7	0	0	0	0
chr19	41428025	41434024	6000	-	B3GNT8	0	0	0	0
chr16	67149999	67155998	6000	-	B3GNT9	0	0	0	0
chr12	57632240	57638239	6000	-	B4GALNT1	1	1	0	0
chr17	49115347	49121346	6000	+	B4GALNT2	0	1	0	0
chr12	454939	460938	6000	+	B4GALNT3	1	1	0	0
chr11	364499	370498	6000	+	B4GALNT4	0	1	0	0
chr9	33166359	33172358	6000	-	B4GALT1	1	1	0	0
chr9	33161948	33167947	6000	+	B4GALT1-AS1	2	4	2	2
chr1	43974202	43980201	6000	+	B4GALT2	0	2	0	0
chr1	161184008	161190007	6000	-	B4GALT3	0	0	0	0
chr3	119239908	119245907	6000	-	B4GALT4	0	1	0	0
chr3	119221486	119227485	6000	+	B4GALT4-AS1	0	0	0	0
chr20	49712879	49718878	6000	-	B4GALT5	0	0	0	0
chr18	31723671	31729670	6000	-	B4GALT6	0	1	0	0
chr5	177595102	177601101	6000	+	B4GALT7	0	1	0	0
chr11	66346630	66352629	6000	-	B4GAT1	0	1	0	0
chr17	19376914	19382913	6000	-	B9D1	1	1	0	0
chr19	41363535	41369534	6000	-	B9D2	0	1	0	0
chr8	103135725	103141724	6000	+	BAALC	1	0	1	1
chr8	103171141	103177140	6000	-	BAALC-AS1	0	0	0	0
chr8	103140343	103146342	6000	-	BAALC-AS2	0	0	0	0
chr19	17262376	17268375	6000	+	BABAM1	0	1	0	0
chr2	27883709	27889708	6000	+	BABAM2	0	0	0	0
chr2	27890115	27896114	6000	-	BABAM2-AS1	0	1	0	0
chr11	117315257	117321256	6000	-	BACE1	0	0	0	0
chr11	117286346	117292345	6000	+	BACE1-AS	0	0	0	0
chr21	41163160	41169159	6000	+	BACE2	0	2	0	1
chr21	29293922	29299921	6000	+	BACH1	0	1	0	0
chr21	29367501	29373500	6000	+	BACH1-IT2	0	1	0	0
chr21	29491047	29497046	6000	+	BACH1-IT3	0	0	0	0
chr11	64283705	64289704	6000	-	BAD	1	1	0	0
chr9	33263709	33269708	6000	-	BAG1	1	1	0	0
chr6	57167326	57173325	6000	+	BAG2	0	0	0	0
chr10	119646370	119652369	6000	+	BAG3	0	1	0	0
chr8	38171855	38177854	6000	+	BAG4	1	1	0	0
chr14	103561815	103567814	6000	-	BAG5	1	1	0	0
chr21	10408532	10414531	6000	+	BAGE2	0	0	0	0
chr17	81390431	81396430	6000	+	BAHCC1	1	3	1	1
chr15	40434757	40440756	6000	+	BAHD1	0	1	0	0
chr17	81030131	81036130	6000	+	BAIAP2	0	1	0	0
chr17	81033720	81039719	6000	-	BAIAP2-DT	1	3	1	0
chr7	98400091	98406090	6000	-	BAIAP2L1	0	2	0	0
chr22	38109945	38115944	6000	-	BAIAP2L2	0	0	0	0
chr16	1328645	1334644	6000	+	BAIAP3	0	0	0	0
chr6	33579297	33585296	6000	-	BAK1	0	0	0	0
chr10	28672521	28678520	6000	+	BAMBI	0	1	0	0
chr9	69306057	69312056	6000	-	BANCR	0	0	0	0
chr11	65997079	66003078	6000	+	BANF1	1	1	1	0
chr20	17688675	17694674	6000	+	BANF2	0	0	0	0
chr4	101785482	101791481	6000	+	BANK1	0	0	0	1
chr16	87944216	87950215	6000	+	BANP	0	1	0	0
chr3	52409031	52415030	6000	-	BAP1	0	1	0	0
chr2	214808684	214814683	6000	-	BARD1	0	1	0	0
chr9	132577606	132583605	6000	+	BARHL1	0	0	0	0
chr1	90716303	90722302	6000	-	BARHL2	0	0	0	0
chr9	93954356	93960355	6000	-	BARX1	0	0	0	0
chr9	93950834	93956833	6000	+	BARX1-DT	0	0	0	0
chr11	129370237	129376236	6000	+	BARX2	0	1	0	0
chr5	17211823	17217822	6000	+	BASP1	1	1	1	2
chr5	17216423	17222422	6000	-	BASP1-AS1	1	1	1	1
chr13	22897182	22903181	6000	-	BASP1P1	0	0	0	0
chr14	75517469	75523468	6000	+	BATF	0	0	0	1
chr11	64995972	65001971	6000	-	BATF2	0	0	0	0
chr1	212698944	212704943	6000	-	BATF3	0	0	0	0
chr19	48949825	48955824	6000	+	BAX	0	1	0	0
chr14	34874361	34880360	6000	-	BAZ1A	0	1	0	0
chr7	73521294	73527293	6000	-	BAZ1B	1	1	0	0
chr12	56635817	56641816	6000	-	BAZ2A	2	1	1	1
chr2	159711443	159717442	6000	-	BAZ2B	2	2	1	0
chr19	47231999	47237998	6000	-	BBC3	0	0	0	0
chr10	110918367	110924366	6000	-	BBIP1	0	1	0	0
chr14	74014349	74020348	6000	+	BBOF1	0	1	0	0
chr11	27035705	27041704	6000	+	BBOX1	0	0	0	1
chr11	27219114	27225113	6000	-	BBOX1-AS1	0	0	0	0
chr11	66505635	66511634	6000	+	BBS1	0	1	0	0
chr12	76347416	76353415	6000	-	BBS10	0	1	0	0
chr4	122695437	122701436	6000	+	BBS12	0	0	0	1
chr16	56519096	56525095	6000	-	BBS2	0	1	0	0
chr15	72681179	72687178	6000	+	BBS4	1	1	0	0
chr2	169474494	169480493	6000	+	BBS5	0	0	0	0
chr4	121869498	121875497	6000	-	BBS7	0	1	0	0
chr7	33124244	33130243	6000	+	BBS9	0	1	0	0
chr3	107517962	107523961	6000	+	BBX	0	2	0	1
chr19	44804059	44810058	6000	+	BCAM	2	2	0	0
chr1	156637117	156643116	6000	+	BCAN	0	1	0	1
chrX	153723747	153729746	6000	-	BCAP31	1	2	1	1
chr1	93846220	93852219	6000	-	BCAR3	1	2	0	0
chr1	93586968	93592967	6000	+	BCAR3-AS1	0	0	0	1
chr16	11827833	11833832	6000	-	BCAR4	0	0	0	0
chr20	54069766	54075765	6000	-	BCAS1	1	2	0	2
chr1	114580616	114586615	6000	-	BCAS2	0	1	0	0
chr17	60672851	60678850	6000	+	BCAS3	0	0	0	0
chr20	50789894	50795893	6000	+	BCAS4	1	2	0	1
chr12	24948102	24954101	6000	-	BCAT1	0	0	0	0
chr19	48810030	48816029	6000	-	BCAT2	0	2	0	0
chr10	125818546	125824545	6000	+	BCCIP	0	1	0	1
chr12	49842107	49848106	6000	-	BCDIN3D	0	2	0	0
chr12	49823543	49829542	6000	+	BCDIN3D-AS1	0	1	0	0
chr3	165836424	165842423	6000	-	BCHE	0	0	0	1
chr19	41392818	41398817	6000	+	BCKDHA	0	1	0	0
chr6	80101610	80107609	6000	+	BCKDHB	1	1	0	0
chr16	31103381	31109380	6000	+	BCKDK	0	2	0	0
chr1	85275633	85281632	6000	-	BCL10	1	1	0	1
chr2	60552655	60558654	6000	-	BCL11A	0	0	0	0
chr14	99271198	99277197	6000	-	BCL11B	0	2	0	2
chr18	63319281	63325280	6000	-	BCL2	0	0	0	1
chr15	79970197	79976196	6000	-	BCL2A1	0	0	0	0
chr20	31722964	31728963	6000	-	BCL2L1	1	1	0	1
chr20	31672982	31678981	6000	+	BCL2L1-AS1	1	1	1	2
chr15	52111776	52117775	6000	-	BCL2L10	0	0	0	0
chr2	111115914	111121913	6000	+	BCL2L11	0	2	0	2
chr19	49659834	49665833	6000	+	BCL2L12	0	2	0	0
chr22	17623855	17629854	6000	+	BCL2L13	1	1	0	0
chr1	113886582	113892581	6000	-	BCL2L15	0	0	0	0
chr14	23301762	23307761	6000	+	BCL2L2	1	2	0	0
chr14	23301833	23307832	6000	+	BCL2L2-PABPN1	1	2	0	0
chr19	44737620	44743619	6000	+	BCL3	1	1	1	1
chr3	187744473	187750472	6000	-	BCL6	3	2	1	4
chr17	7018050	7024049	6000	+	BCL6B	0	0	0	0
chr7	73556691	73562690	6000	-	BCL7B	0	1	0	0
chr16	30893717	30899716	6000	-	BCL7C	1	2	1	2
chr1	147536501	147542500	6000	+	BCL9	1	1	1	2
chr11	118925073	118931072	6000	-	BCL9L	4	3	0	2
chr6	136288852	136294851	6000	-	BCLAF1	0	1	0	0
chrX	19990041	19996040	6000	-	BCLAF3	0	0	0	0
chr16	81233448	81239447	6000	+	BCO1	1	2	1	2
chr11	112170512	112176511	6000	+	BCO2	0	0	0	0
chrX	40176391	40182390	6000	-	BCOR	0	1	0	0
chrX	129975285	129981284	6000	+	BCORL1	0	0	0	0
chrY	19502154	19508153	6000	-	BCORP1	0	0	0	1
chr22	23175509	23181508	6000	+	BCR	0	1	0	0
chr22	21098016	21104015	6000	+	BCRP2	0	0	0	0
chr22	24627915	24633914	6000	+	BCRP3	0	0	0	0
chr2	218654683	218660682	6000	+	BCS1L	1	1	0	0
chr2	47330315	47336314	6000	+	BCYRN1	0	0	0	0
chr4	103098863	103104862	6000	-	BDH2	0	1	0	0
chr14	96251210	96257209	6000	+	BDKRB1	0	0	0	0
chr14	96199798	96205797	6000	+	BDKRB2	0	0	0	0
chr11	27721031	27727030	6000	-	BDNF	0	0	0	0
chr11	27501852	27507851	6000	+	BDNF-AS	0	1	0	0
chr16	66422295	66428294	6000	+	BEAN1	0	0	0	0
chr16	66475403	66481402	6000	-	BEAN1-AS1	0	0	0	0
chr17	42823317	42829316	6000	-	BECN1	1	1	0	0
chr1	241952767	241958766	6000	+	BECN2	0	0	0	0
chr14	100586405	100592404	6000	-	BEGAIN	0	0	0	0
chrX	18219905	18225904	6000	-	BEND2	0	0	0	0
chr6	107114516	107120515	6000	-	BEND3	1	1	0	0
chr10	79677975	79683974	6000	+	BEND3P3	0	0	0	0
chr4	42151656	42157655	6000	-	BEND4	0	0	0	0
chr1	48776490	48782489	6000	-	BEND5	1	1	0	0
chr6	56949975	56955974	6000	+	BEND6	0	1	0	0
chr10	13528015	13534014	6000	-	BEND7	0	0	0	0
chr11	61941722	61947721	6000	+	BEST1	0	0	0	0
chr19	12746791	12752790	6000	+	BEST2	0	0	0	0
chr12	69698417	69704416	6000	-	BEST3	0	2	1	2
chr1	44791829	44797828	6000	-	BEST4	0	0	0	0
chr7	94003356	94009355	6000	-	BET1	1	1	0	0
chr7	93964579	93970578	6000	+	BET1-AS1	0	0	0	0
chr11	206423	212422	6000	-	BET1L	0	2	0	0
chrX	103063172	103069171	6000	-	BEX1	0	0	0	0
chrX	103309991	103315990	6000	-	BEX2	0	0	0	0
chrX	103371323	103377322	6000	+	BEX3	0	0	0	0
chrX	103210092	103216091	6000	+	BEX4	0	0	0	0
chrX	102154978	102160977	6000	-	BEX5	0	0	0	0
chr20	17568221	17574220	6000	-	BFSP1	2	1	0	0
chr3	133392882	133398881	6000	+	BFSP2	0	1	1	2
chr3	133490147	133496146	6000	-	BFSP2-AS1	0	0	0	0
chr1	156237184	156243183	6000	+	BGLAP	0	0	0	0
chr11	5244547	5250546	6000	-	BGLT3	0	0	0	0
chrX	153489980	153495979	6000	+	BGN	1	2	0	0
chr7	98207254	98213253	6000	+	BHLHA15	0	0	0	0
chr17	1265564	1271563	6000	+	BHLHA9	0	2	0	1
chrX	102715743	102721742	6000	+	BHLHB9	0	0	0	0
chr8	64575365	64581364	6000	+	BHLHE22	0	0	0	0
chr20	63005965	63011964	6000	-	BHLHE23	0	0	0	0
chr3	4974420	4980419	6000	+	BHLHE40	2	2	1	1
chr3	4978962	4984961	6000	-	BHLHE40-AS1	2	2	1	1
chr12	26124038	26130037	6000	-	BHLHE41	0	1	0	0
chr19	45728439	45734438	6000	+	BHMG1	0	2	1	3
chr5	79106809	79112808	6000	+	BHMT	1	1	0	0
chr5	79064767	79070766	6000	+	BHMT2	0	0	0	0
chr10	58507872	58513871	6000	+	BICC1	0	0	0	0
chr12	32101773	32107772	6000	+	BICD1	0	0	0	0
chr9	92763842	92769841	6000	-	BICD2	1	2	0	0
chr12	119984236	119990235	6000	+	BICDL1	1	1	0	0
chr16	3035986	3041985	6000	-	BICDL2	1	2	0	0
chr19	47603196	47609195	6000	+	BICRA	1	1	0	0
chr6	42741987	42747986	6000	+	BICRAL	1	2	0	0
chr22	17773666	17779665	6000	-	BID	0	0	0	0
chr22	43105750	43111749	6000	+	BIK	0	0	0	0
chr2	127106155	127112154	6000	-	BIN1	0	0	0	0
chr12	51323669	51329668	6000	-	BIN2	0	0	0	0
chr8	22668149	22674148	6000	-	BIN3	0	0	0	0
chr8	22641210	22647209	6000	-	BIN3-IT1	0	0	0	0
chr11	102342182	102348181	6000	+	BIRC2	0	1	0	0
chr11	102312373	102318372	6000	+	BIRC3	0	1	0	2
chr17	78209253	78215252	6000	+	BIRC5	0	1	0	1
chr2	32351907	32357906	6000	+	BIRC6	0	1	0	0
chr2	32573819	32579818	6000	-	BIRC6-AS2	0	0	0	0
chr20	63230905	63236904	6000	+	BIRC7	0	0	0	0
chr19	53290435	53296434	6000	-	BIRC8	0	0	0	0
chr19	17400686	17406685	6000	+	BISPR	0	0	0	0
chr13	102794119	102800118	6000	+	BIVM	0	0	0	0
chr13	102802146	102808145	6000	+	BIVM-ERCC5	0	0	0	0
chr1	205455087	205461086	6000	-	BLACAT1	0	0	0	0
chr7	155366934	155372933	6000	-	BLACE	0	0	0	0
chr20	37526932	37532931	6000	-	BLCAP	1	1	0	0
chr11	122115216	122121215	6000	-	BLID	0	0	0	0
chr15	90712346	90718345	6000	+	BLM	0	1	0	1
chr17	30290945	30296944	6000	-	BLMH	0	0	0	0
chr10	96270577	96276576	6000	-	BLNK	3	3	2	2
chr12	55711034	55717033	6000	+	BLOC1S1	1	1	0	0
chr12	55711034	55717033	6000	+	BLOC1S1-RDH5	1	1	0	0
chr10	100285713	100291712	6000	-	BLOC1S2	0	1	0	0
chr19	45173784	45179783	6000	+	BLOC1S3	1	1	0	0
chr4	6711174	6717173	6000	+	BLOC1S4	0	1	0	0
chr6	8063415	8069414	6000	-	BLOC1S5	1	1	0	0
chr6	8063415	8069414	6000	-	BLOC1S5-TXNDC5	1	1	0	0
chr15	45582123	45588122	6000	+	BLOC1S6	0	1	0	0
chr7	43753122	43759121	6000	+	BLVRA	0	0	0	0
chr19	40464746	40470745	6000	-	BLVRB	1	1	0	0
chr1	169362879	169368878	6000	+	BLZF1	1	1	0	0
chr15	40107880	40113879	6000	-	BMF	0	0	0	0
chr10	22316099	22322098	6000	+	BMI1	0	2	0	0
chr1	203406626	203412625	6000	-	BMNCR	0	0	0	0
chr8	22160372	22166371	6000	+	BMP1	0	2	0	1
chr2	68870398	68876397	6000	-	BMP10	0	0	0	0
chrX	50905735	50911734	6000	+	BMP15	0	0	0	0
chr20	6762686	6768685	6000	+	BMP2	0	0	0	0
chr4	78771350	78777349	6000	+	BMP2K	1	1	0	0
chr4	81025708	81031707	6000	+	BMP3	0	0	0	0
chr14	53955892	53961891	6000	-	BMP4	0	0	0	1
chr6	55874591	55880590	6000	-	BMP5	0	0	0	0
chr6	7721099	7727098	6000	+	BMP6	0	0	0	0
chr20	57265642	57271641	6000	-	BMP7	0	0	0	0
chr20	57208696	57214695	6000	+	BMP7-AS1	0	0	0	0
chr1	39486626	39492625	6000	+	BMP8A	0	0	0	0
chr1	39787866	39793865	6000	-	BMP8B	0	0	0	0
chr1	39774969	39780968	6000	+	BMP8B-AS1	0	0	0	0
chr7	33899915	33905914	6000	+	BMPER	0	0	0	0
chr10	86750786	86756785	6000	+	BMPR1A	0	1	0	0
chr4	94752955	94758954	6000	+	BMPR1B	0	0	0	0
chr4	94756534	94762533	6000	-	BMPR1B-DT	0	1	1	1
chr2	202371310	202377309	6000	+	BMPR2	1	1	0	0
chr10	42777775	42783774	6000	+	BMS1	0	1	0	0
chr10	46781733	46787732	6000	+	BMS1P1	0	1	0	0
chr2	94207420	94213419	6000	-	BMS1P14	0	1	0	0
chr14	19301690	19307689	6000	+	BMS1P17	0	0	0	0
chr14	19092338	19098337	6000	-	BMS1P18	0	0	0	0
chr10	47552524	47558523	6000	-	BMS1P2	1	1	0	0
chr10	47552501	47558500	6000	-	BMS1P2-AGAP9	1	1	0	0
chr22	22293098	22299097	6000	+	BMS1P20	0	0	0	0
chr10	79899898	79905897	6000	+	BMS1P21	0	1	0	0
chr22	15819885	15825884	6000	-	BMS1P22	0	0	0	0
chr10	73729515	73735514	6000	-	BMS1P4	1	1	0	0
chr10	73729507	73735506	6000	-	BMS1P4-AGAP5	1	1	0	0
chr7	112938876	112944875	6000	-	BMT2	0	1	0	0
chrX	15495777	15501776	6000	+	BMX	0	0	0	0
chr15	83283665	83289664	6000	-	BNC1	0	0	0	0
chr9	16831351	16837350	6000	-	BNC2	0	0	0	0
chr9	16721814	16727813	6000	+	BNC2-AS1	0	0	0	1
chr5	173139447	173145446	6000	+	BNIP1	1	2	1	2
chr15	59688321	59694320	6000	-	BNIP2	2	1	0	0
chr10	131981014	131987013	6000	-	BNIP3	0	1	0	0
chr8	26378054	26384053	6000	+	BNIP3L	0	1	0	0
chr6	36336016	36342015	6000	-	BNIP5	0	0	0	0
chr1	151031321	151037320	6000	+	BNIPL	1	1	0	0
chr3	113206003	113212002	6000	+	BOC	0	0	0	0
chr5	173616073	173622072	6000	-	BOD1	0	1	0	0
chr4	13626726	13632725	6000	-	BOD1L1	0	1	0	0
chr18	57142087	57148086	6000	+	BOD1L2	0	0	0	0
chr2	241553745	241559744	6000	+	BOK	0	0	0	0
chr2	241558144	241564143	6000	-	BOK-AS1	0	0	0	0
chr1	149894568	149900567	6000	+	BOLA1	0	1	0	0
chr16	29453965	29459964	6000	-	BOLA2	0	0	0	0
chr16	29453965	29459964	6000	-	BOLA2-SMG1P6	0	0	0	0
chr16	30192667	30198666	6000	-	BOLA2B	0	0	0	0
chr2	74146913	74152912	6000	-	BOLA3	0	1	0	0
chr2	74142981	74148980	6000	+	BOLA3-AS1	0	1	0	0
chr2	197785313	197791312	6000	-	BOLL	0	0	0	0
chr13	72722749	72728748	6000	+	BORA	0	1	0	0
chr17	8189181	8195180	6000	-	BORCS6	0	2	0	0
chr10	102849259	102855258	6000	+	BORCS7	0	0	0	0
chr10	102849210	102855209	6000	+	BORCS7-ASMT	0	0	0	0
chr19	19191153	19197152	6000	-	BORCS8	0	1	0	0
chr19	19191153	19197152	6000	-	BORCS8-MEF2B	0	1	0	0
chr3	139099185	139105184	6000	+	BPESC1	0	0	0	0
chr7	134641779	134647778	6000	+	BPGM	1	1	0	0
chr6	3113376	3119375	6000	+	BPHL	0	1	0	0
chr20	38299156	38305155	6000	+	BPI	0	0	0	0
chr20	33230996	33236995	6000	+	BPIFA1	0	0	0	0
chr20	33156770	33162769	6000	+	BPIFA2	0	0	0	0
chr20	33212310	33218309	6000	+	BPIFA3	0	0	0	0
chr20	33188605	33194604	6000	+	BPIFA4P	0	0	0	1
chr20	33268550	33274549	6000	+	BPIFB1	0	0	0	0
chr20	33002704	33008703	6000	+	BPIFB2	0	1	1	1
chr20	33050331	33056330	6000	+	BPIFB3	0	0	0	0
chr20	33076512	33082511	6000	+	BPIFB4	0	0	0	0
chr20	33026648	33032647	6000	+	BPIFB6	0	0	0	0
chr22	32463466	32469465	6000	-	BPIFC	0	0	0	0
chr1	220088917	220094916	6000	-	BPNT1	0	2	0	0
chr17	67820503	67826502	6000	+	BPTF	1	1	0	0
chrY	22979263	22985262	6000	+	BPY2	0	0	0	0
chrY	24613004	24619003	6000	+	BPY2B	0	0	0	0
chrY	25051105	25057104	6000	-	BPY2C	0	0	0	0
chr7	140923930	140929929	6000	-	BRAF	0	1	0	0
chr12	111685024	111691023	6000	-	BRAP	0	1	0	0
chr7	2554754	2560753	6000	-	BRAT1	1	2	0	0
chr17	43124365	43130364	6000	-	BRCA1	0	1	0	0
chr13	32310480	32316479	6000	+	BRCA2	0	1	0	0
chrX	155066403	155072402	6000	+	BRCC3	0	1	0	0
chr22	49826874	49832873	6000	-	BRD1	0	1	1	1
chr9	134067534	134073533	6000	-	BRD3	0	0	0	0
chr9	134020476	134026475	6000	+	BRD3OS	0	1	0	0
chr19	15331540	15337539	6000	-	BRD4	0	0	0	0
chr16	50367989	50373988	6000	-	BRD7	0	0	0	0
chr6	118496373	118502372	6000	+	BRD7P3	0	0	0	0
chr5	138177670	138183669	6000	-	BRD8	0	1	0	1
chr5	891804	897803	6000	-	BRD9	1	1	0	0
chr1	91944371	91950370	6000	+	BRDT	0	0	0	0
chrX	96336903	96342902	6000	-	BRDTP1	0	0	0	0
chr14	105314578	105320577	6000	-	BRF1	0	2	0	0
chr8	37848862	37854861	6000	-	BRF2	0	2	0	0
chr7	98276673	98282672	6000	+	BRI3	2	1	0	1
chr12	124988645	124994644	6000	+	BRI3BP	0	1	0	0
chr16	2210069	2216068	6000	-	BRICD5	0	2	0	0
chr9	119368436	119374435	6000	-	BRINP1	0	0	0	0
chr1	177165890	177171889	6000	+	BRINP2	0	0	0	0
chr1	190476998	190482997	6000	-	BRINP3	1	1	1	1
chr17	61863121	61869120	6000	-	BRIP1	0	0	0	0
chr5	34910711	34916710	6000	+	BRIX1	1	1	0	0
chr3	10110675	10116674	6000	+	BRK1	1	1	0	0
chr11	66344126	66350125	6000	-	BRMS1	0	2	0	0
chr14	35820596	35826595	6000	+	BRMS1L	0	1	0	0
chr1	222707553	222713552	6000	+	BROX	0	2	0	1
chr3	9726729	9732728	6000	+	BRPF1	0	1	0	0
chr6	36191744	36197743	6000	+	BRPF3	0	1	0	0
chrX	136482947	136488946	6000	+	BRS3	0	0	0	0
chr19	55278997	55284996	6000	+	BRSK1	1	1	0	0
chr11	1384934	1390933	6000	+	BRSK2	0	0	0	0
chr21	39320596	39326595	6000	-	BRWD1	0	1	0	1
chr21	39310707	39316706	6000	+	BRWD1-AS1	0	2	0	0
chr21	39308907	39314906	6000	+	BRWD1-AS2	0	2	0	0
chrX	80808878	80814877	6000	-	BRWD3	0	0	0	0
chr11	62708620	62714619	6000	-	BSCL2	1	1	0	0
chr1	32393442	32399441	6000	-	BSDC1	1	1	0	0
chr19	566283	572282	6000	+	BSG	0	3	0	0
chr3	49549477	49555476	6000	+	BSN	0	0	0	0
chr3	49553367	49559366	6000	-	BSN-DT	0	0	0	0
chr1	54993933	54999932	6000	+	BSND	0	1	0	0
chr19	47991171	47997170	6000	-	BSPH1	0	0	0	0
chr9	113344541	113350540	6000	+	BSPRY	0	0	0	0
chr4	15696866	15702865	6000	+	BST1	0	0	0	1
chr19	17404631	17410630	6000	-	BST2	0	0	0	0
chr11	122980835	122986834	6000	-	BSX	0	0	0	0
chr10	91918770	91924769	6000	+	BTAF1	0	1	0	0
chr15	83066259	83072258	6000	-	BTBD1	0	1	0	0
chr11	13462298	13468297	6000	-	BTBD10	1	1	0	0
chr12	107311749	107317748	6000	+	BTBD11	0	0	0	0
chr10	122265745	122271744	6000	+	BTBD16	0	0	0	0
chr17	74362656	74368655	6000	-	BTBD17	0	0	0	0
chr11	57752177	57758176	6000	-	BTBD18	1	0	0	0
chr1	44802442	44808441	6000	+	BTBD19	1	1	0	0
chr19	2014715	2020714	6000	-	BTBD2	0	1	0	0
chr20	11885723	11891722	6000	+	BTBD3	0	1	0	0
chr14	105243533	105249532	6000	+	BTBD6	0	1	0	0
chr1	92075345	92081344	6000	+	BTBD8	0	1	0	0
chr6	38639542	38645541	6000	-	BTBD9	0	0	0	0
chr6	38476596	38482595	6000	+	BTBD9-AS1	0	0	0	0
chr4	74793719	74799718	6000	-	BTC	0	1	0	0
chr3	15596352	15602351	6000	+	BTD	0	1	0	0
chr5	73493425	73499424	6000	+	BTF3	1	1	0	0
chr1	52051185	52057184	6000	+	BTF3L4	0	1	0	0
chr13	76923451	76929450	6000	+	BTF3P11	0	0	1	1
chr12	92144847	92150846	6000	-	BTG1	2	3	0	2
chr1	203300519	203306518	6000	+	BTG2	0	0	0	0
chr11	111513735	111519734	6000	-	BTG4	0	0	0	0
chrX	101389797	101395796	6000	-	BTK	0	1	0	0
chr3	112498758	112504757	6000	-	BTLA	0	0	0	0
chr6	26494290	26500289	6000	+	BTN1A1	0	0	0	0
chr6	26452904	26458903	6000	+	BTN2A1	0	0	0	0
chr6	26377893	26383892	6000	+	BTN2A2	0	0	0	1
chr6	26416391	26422390	6000	+	BTN2A3P	0	0	0	0
chr6	26397269	26403268	6000	+	BTN3A1	0	0	0	0
chr6	26360159	26366158	6000	+	BTN3A2	0	0	0	0
chr6	26435504	26441503	6000	+	BTN3A3	0	0	0	0
chr5	180983846	180989845	6000	+	BTNL3	0	0	0	0
chr5	180894077	180900076	6000	+	BTNL8	0	0	0	0
chr5	181034872	181040871	6000	+	BTNL9	0	0	0	0
chr10	101348808	101354807	6000	+	BTRC	1	1	0	0
chr2	110677108	110683107	6000	-	BUB1	0	2	0	0
chr15	40156009	40162008	6000	+	BUB1B	0	1	0	0
chr15	40212428	40218427	6000	+	BUB1B-PAK6	0	0	0	0
chr10	123149244	123155243	6000	+	BUB3	0	1	0	0
chr11	116771999	116777998	6000	-	BUD13	0	1	1	0
chr7	73678571	73684570	6000	+	BUD23	0	1	0	0
chr7	99403641	99409640	6000	+	BUD31	0	1	0	0
chr6	105136158	105142157	6000	-	BVES	0	0	0	0
chr6	105132687	105138686	6000	+	BVES-AS1	0	0	0	0
chr6	41916499	41922498	6000	+	BYSL	0	1	0	0
chr2	200806546	200812545	6000	+	BZW1	1	1	0	0
chr2	200811171	200817170	6000	-	BZW1-AS1	1	1	0	0
chr7	16641134	16647133	6000	+	BZW2	0	1	0	0
chr10	71736851	71742850	6000	-	C10orf105	0	1	0	0
chr10	122698847	122704846	6000	-	C10orf120	0	0	0	0
chr10	28841408	28847407	6000	+	C10orf126	0	0	0	0
chr10	44287750	44293749	6000	+	C10orf142	0	0	0	0
chr10	130109849	130115848	6000	-	C10orf143	1	1	0	0
chr10	44999804	45005803	6000	-	C10orf25	0	1	1	1
chr10	49674651	49680650	6000	+	C10orf53	0	0	0	0
chr10	73921778	73927777	6000	-	C10orf55	0	0	0	0
chr10	97584721	97590720	6000	+	C10orf62	0	0	0	0
chr10	23344217	23350216	6000	-	C10orf67	0	0	0	0
chr10	49292009	49298008	6000	+	C10orf71	0	0	0	0
chr10	49297894	49303893	6000	-	C10orf71-AS1	0	0	0	0
chr10	116669291	116675290	6000	-	C10orf82	0	0	0	0
chr10	122953354	122959353	6000	-	C10orf88	0	1	0	0
chr10	126669511	126675510	6000	-	C10orf90	0	0	0	0
chr10	132440189	132446188	6000	+	C10orf91	0	0	0	0
chr10	102450544	102456543	6000	-	C10orf95	0	0	0	0
chr10	84168764	84174763	6000	+	C10orf99	0	0	0	0
chr11	111874224	111880223	6000	+	C11orf1	1	1	0	0
chr11	8931948	8937947	6000	-	C11orf16	0	0	0	0
chr11	2302141	2308140	6000	-	C11orf21	0	0	0	0
chr11	68270974	68276973	6000	-	C11orf24	1	1	0	0
chr11	6196905	6202904	6000	+	C11orf42	0	0	0	0
chr11	130667956	130673955	6000	+	C11orf44	0	0	0	0
chr11	128908521	128914520	6000	-	C11orf45	0	0	0	0
chr11	46931524	46937523	6000	+	C11orf49	0	1	0	0
chr11	111913913	111919912	6000	+	C11orf52	0	1	0	1
chr11	111240725	111246724	6000	+	C11orf53	0	0	0	0
chr11	93736594	93742593	6000	+	C11orf54	0	2	0	0
chr11	16733647	16739646	6000	+	C11orf58	0	1	0	0
chr11	108468833	108474832	6000	-	C11orf65	0	0	0	1
chr11	65918063	65924062	6000	-	C11orf68	1	1	0	0
chr11	114399512	114405511	6000	-	C11orf71	0	1	0	0
chr11	67605707	67611706	6000	-	C11orf72	0	1	0	0
chr11	36589246	36595245	6000	+	C11orf74	0	0	0	0
chr11	66739736	66745735	6000	+	C11orf80	1	2	0	1
chr11	66970304	66976303	6000	+	C11orf86	0	0	0	0
chr11	109417190	109423189	6000	+	C11orf87	1	1	0	0
chr11	111509785	111515784	6000	+	C11orf88	0	0	0	0
chr11	33702027	33708026	6000	-	C11orf91	0	0	0	0
chr11	45906272	45912271	6000	-	C11orf94	0	0	0	0
chr11	63767776	63773775	6000	-	C11orf95	0	1	0	0
chr11	43937637	43943636	6000	+	C11orf96	0	1	0	0
chr11	94507461	94513460	6000	+	C11orf97	0	0	0	1
chr11	62664217	62670216	6000	-	C11orf98	1	1	0	0
chr12	53294695	53300694	6000	+	C12orf10	0	2	0	0
chr12	88030536	88036535	6000	+	C12orf29	1	1	0	0
chr12	4537509	4543508	6000	-	C12orf4	0	0	0	0
chr12	39621183	39627182	6000	+	C12orf40	0	0	0	0
chr12	103524259	103530258	6000	-	C12orf42	0	0	0	0
chr12	121015488	121021487	6000	-	C12orf43	0	0	0	0
chr12	104981316	104987315	6000	+	C12orf45	0	1	0	0
chr12	116737070	116743069	6000	-	C12orf49	0	1	0	0
chr12	88029213	88035212	6000	-	C12orf50	0	0	0	0
chr12	48408154	48414153	6000	+	C12orf54	0	0	0	0
chr12	64389759	64395758	6000	-	C12orf56	0	0	0	0
chr12	6938438	6944437	6000	+	C12orf57	1	1	1	0
chr12	14562991	14568990	6000	+	C12orf60	0	1	0	0
chr12	123228436	123234435	6000	+	C12orf65	0	0	0	1
chr12	64221297	64227296	6000	-	C12orf66	0	0	0	0
chr12	27083549	27089548	6000	-	C12orf71	0	1	0	2
chr12	103964756	103970755	6000	-	C12orf73	1	1	0	0
chr12	92697843	92703842	6000	+	C12orf74	0	0	0	0
chr12	105325691	105331690	6000	+	C12orf75	1	1	0	0
chr12	110072640	110078639	6000	-	C12orf76	0	0	0	0
chr12	24996674	25002673	6000	-	C12orf77	0	0	0	0
chr12	52212584	52218583	6000	-	C12orf80	3	3	2	3
chr13	51171389	51177388	6000	-	C13orf42	0	1	0	0
chr14	23090505	23096504	6000	+	C14orf119	0	2	1	1
chr14	96034324	96040323	6000	+	C14orf132	0	0	0	0
chr14	98706613	98712612	6000	+	C14orf177	0	0	0	0
chr14	77755768	77761767	6000	+	C14orf178	1	1	0	0
chr14	44892275	44898274	6000	+	C14orf28	1	1	0	0
chr14	60498775	60504774	6000	-	C14orf39	0	0	0	0
chr14	23009145	23015144	6000	-	C14orf93	0	1	0	0
chr15	92466677	92472676	6000	+	C15orf32	0	0	0	0
chr15	75196882	75202881	6000	+	C15orf39	2	3	0	1
chr15	83011299	83017298	6000	-	C15orf40	0	1	0	0
chr15	36574611	36580610	6000	+	C15orf41	0	1	0	0
chr15	45425529	45431528	6000	+	C15orf48	0	0	0	0
chr15	39245669	39251668	6000	+	C15orf54	0	0	0	0
chr15	40251910	40257909	6000	-	C15orf56	0	1	0	0
chr15	67516131	67522130	6000	+	C15orf61	1	2	1	2
chr15	40764980	40770979	6000	+	C15orf62	2	3	1	2
chr15	55403495	55409494	6000	+	C15orf65	0	1	0	0
chr16	81076268	81082267	6000	-	C16orf46	0	1	0	0
chr16	29744991	29750990	6000	-	C16orf54	0	1	0	0
chr16	31507392	31513391	6000	-	C16orf58	0	1	0	0
chr16	67104881	67110880	6000	+	C16orf70	2	2	1	2
chr16	4729344	4735343	6000	+	C16orf71	0	1	0	1
chr16	9086377	9092376	6000	+	C16orf72	1	1	0	0
chr16	85750097	85756096	6000	-	C16orf74	2	3	2	2
chr16	49368804	49374803	6000	+	C16orf78	0	0	0	0
chr16	27061927	27067926	6000	+	C16orf82	0	0	0	0
chr16	67661814	67667813	6000	+	C16orf86	0	1	0	0
[truncated: 34,070 more rows]
